# Supplementary material for: Immune gene diversity and STING1 variants in shaping cancer immunity across different genetic ancestry populations
Source: Cell Rep. Author manuscript; Available in PMC 2026 Mar 26. (PMC13019158; doi:10.1016/j.celrep.2025.116882)
Supplement: 2 [file NIHMS2151699-supplement-2.xlsx]

## Sheet: Table S9
Table S9: Impact scores of nsSNPs within PRR-Genes.
SNP ID	REF	ALT	Gene	Gene ID	Impact score
rs11554776	C	T	STING1	ENSG00000184584	1.87411
rs2257167	G	C	IFNAR1	ENSG00000142166	1.69871
rs78233829	C	G	STING1	ENSG00000184584	1.58538
rs7380824	C	T	STING1	ENSG00000184584	1.49383
rs1111785	G	A	POLR1C	ENSG00000171453	1.4507
rs17857295	C	G	MAVS	ENSG00000088888	1.39406
rs7149586	T	C	NFATC4	ENSG00000100968	1.33934
rs2602141	T	G	TP53BP1	ENSG00000067369	1.33621
rs2229857	T	C	ADAR	ENSG00000160710	1.23228
rs2660	G	A	OAS1	ENSG00000089127	1.23226
rs28581776	T	C	CALML6	ENSG00000169885	1.21896
rs5744174	A	G	TLR5	ENSG00000187554	1.21784
rs2304256	C	A	TYK2	ENSG00000105397	1.20873
rs8005905	T	A	HSP90AA1	ENSG00000080824	1.19472
rs627928	A	C	RNASEL	ENSG00000135828	1.1866
rs486907	C	T	RNASEL	ENSG00000135828	1.1373
rs542571	T	A	CARD16	ENSG00000204397	1.11268
rs643423	C	T	NLRX1	ENSG00000160703	1.07413
rs2229309	G	C	NFATC4	ENSG00000100968	1.0506
rs689647	C	T	TP53BP1	ENSG00000067369	1.04748
rs4245191	C	A	NLRX1	ENSG00000160703	1.02484
rs1049254	A	G	CYBA	ENSG00000051523	1.01946
rs2230804	C	T	CHUK	ENSG00000213341	1.01054
rs866484	G	C	IFI16	ENSG00000163565	1.00965
