# Supplementary material for: Immune gene diversity and STING1 variants in shaping cancer immunity across different genetic ancestry populations
Source: Cell Rep. Author manuscript; Available in PMC 2026 Mar 26. (PMC13019158; doi:10.1016/j.celrep.2025.116882)
Supplement: 3 [file NIHMS2151699-supplement-3.xlsx]

## Sheet: Table S10
Table S10: STING1 haplotypes in in human populations.
ID	rs142365260	..	rs146354051	rs139401626	rs117897081	rs185552744	rs113151273	rs116098952	rs140837017	rs7380824	rs11554777	rs187834266	rs1131769	rs78233829	rs144010323	rs114834699	rs145938598	..	rs139787845	rs143501152	rs116583357	rs115762419	rs189273912	rs112179101	rs73257333	rs7380272	rs142609349	rs151074578	rs11554776	rs149842998	rs79691341	rs80059114
HT1_R232	C	C	G	C	C	C	C	C	C	C	C	G	C	C	C	C	T	C	C	A	G	A	A	G	T	C	G	C	C	C	C	G
HT2_HAQ	C	C	G	C	C	C	C	C	C	T	C	G	C	G	C	C	T	C	C	A	G	A	A	G	T	T	G	C	T	C	C	G
HT3_H232	C	C	G	C	C	C	C	C	C	C	C	G	T	C	C	C	T	C	C	A	G	A	A	G	T	C	G	C	C	C	C	G
HT4_R232	C	C	G	C	C	C	C	C	C	C	C	G	C	C	C	C	T	C	C	A	G	A	A	G	T	C	G	C	C	C	C	A
HT5_AQ	C	C	G	C	C	C	C	C	C	T	C	G	C	G	C	C	T	C	C	A	G	A	A	G	T	T	G	C	C	C	C	G
HT6_AQ	C	C	G	C	C	C	C	C	C	T	C	G	C	G	C	C	T	C	C	A	G	A	A	G	T	T	G	C	C	C	T	G
HT7_HAQ	C	C	G	C	C	T	C	C	C	T	C	G	C	G	C	C	T	C	C	A	G	A	A	G	T	T	G	C	T	C	C	G
HT8_R232	C	C	G	C	C	C	C	C	C	C	C	G	C	C	C	C	T	C	C	A	A	A	A	G	T	C	G	C	C	C	C	G
HT9_Q293	C	C	G	C	C	C	C	C	C	T	C	G	C	C	C	C	T	C	C	A	G	A	A	G	C	C	G	C	C	C	C	G
HT10_R232	C	C	G	C	C	C	C	C	C	C	C	G	C	C	C	C	T	C	C	A	G	A	A	C	T	C	G	C	C	C	C	G
HT11_R232	C	C	G	C	C	C	C	C	T	C	C	G	C	C	C	C	T	C	C	A	G	A	G	G	T	C	G	C	C	C	C	G
HT12_R232	C	C	G	C	C	C	C	C	C	C	C	G	C	C	C	C	T	C	C	A	G	A	A	G	C	C	G	C	C	C	C	G
HT13_R232	C	C	G	C	C	C	C	C	C	C	C	G	C	C	C	C	T	C	C	A	G	A	A	G	T	C	G	G	C	C	C	G
HT14_R232	C	C	G	C	C	C	C	C	C	C	C	G	C	C	C	C	T	C	C	A	G	A	A	G	T	C	G	C	C	T	C	G
HT15_R232	C	C	G	C	C	C	C	C	C	C	C	G	C	C	C	A	T	C	C	A	G	C	A	G	T	C	T	C	C	C	C	G
HT16_R232	C	C	G	C	C	C	G	C	C	C	C	G	C	C	C	C	T	C	C	A	G	A	A	G	T	C	G	C	C	C	C	G
HT17_R232	C	C	G	C	C	C	C	C	C	C	C	G	C	C	T	C	T	C	C	A	G	A	A	G	T	C	G	G	C	C	C	G
HT18_H232	C	C	G	C	A	C	C	C	C	C	C	G	T	C	C	C	T	C	C	A	G	A	A	G	T	C	G	C	C	C	C	G
HT19_H232	C	C	G	C	C	C	C	C	C	C	C	A	T	C	C	C	T	C	C	A	G	A	A	G	T	C	G	C	C	C	C	G
HT20_R232	C	C	G	C	C	C	C	C	C	C	C	G	C	C	C	C	C	C	C	A	G	A	A	G	C	C	G	C	C	C	C	G
HT21_R232	C	C	G	C	C	C	C	C	C	C	C	G	C	C	C	C	T	C	C	G	G	A	A	G	T	C	G	C	C	C	C	G
HT22_AQ	C	C	G	C	C	C	C	C	C	T	C	G	C	G	C	C	T	C	C	A	G	A	A	G	C	T	G	C	C	C	C	G
HT23_R232	C	C	G	C	C	C	C	T	C	C	C	G	C	C	C	C	T	C	C	A	G	A	A	G	T	C	G	C	C	C	C	G
HT24_AQ	C	C	G	C	C	C	C	C	C	T	C	G	C	G	C	C	T	C	C	A	G	A	A	G	T	C	G	C	C	C	C	G
HT25_R232	C	C	G	C	C	C	C	C	C	C	C	G	C	C	C	C	T	C	T	A	G	A	A	G	T	C	G	C	C	C	C	G
HT26_A230	C	C	G	C	C	C	C	C	C	C	C	G	C	G	C	C	T	C	C	A	G	A	A	G	T	C	G	C	C	C	C	G
HT27_R232	C	C	G	C	C	C	C	C	C	C	C	G	C	C	C	C	T	A	C	A	G	A	A	G	T	C	G	C	C	C	C	G
HT28_Q293	C	C	G	T	C	C	C	C	C	T	C	G	C	C	C	C	T	C	C	A	G	A	A	G	C	C	G	C	C	C	C	G
HT29_AQ	C	C	G	C	C	C	C	C	C	T	T	G	C	G	C	C	T	C	C	A	G	A	A	G	T	T	G	C	C	C	T	G
HT30_HAQ	C	C	A	C	C	C	C	C	C	T	C	G	C	G	C	C	T	C	C	A	G	A	A	G	T	T	G	C	T	C	C	G
HT31_HA	C	C	G	C	C	C	C	C	C	C	C	G	C	G	C	C	T	C	C	A	G	A	A	G	T	T	G	C	T	C	C	G
