# Supplementary material for: Immune gene diversity and STING1 variants in shaping cancer immunity across different genetic ancestry populations
Source: Cell Rep. Author manuscript; Available in PMC 2026 Mar 26. (PMC13019158; doi:10.1016/j.celrep.2025.116882)
Supplement: 4 [file NIHMS2151699-supplement-4.xlsx]

## Sheet: Table 11
Table S11: GSEA for the upregulated genes identified by RNA-seq following treatment with cGAMP in isogenic SKOV3 cells.
Condition	Source	Term_name	Term_id	Adjusted_p_value
WT/HAQ	REAC	Interferon Signaling	REAC:R-HSA-913531	1.05e-18
WT/HAQ	REAC	Interferon alpha/beta signaling	REAC:R-HSA-909733	2.87e-18
WT/HAQ	REAC	Interferon gamma signaling	REAC:R-HSA-877300	1.04e-11
WT/HAQ	REAC	Cytokine Signaling in Immune system	REAC:R-HSA-1280215	6.21e-10
WT/HAQ	TF	Factor: IRF; motif: NNGAAANTGAAANN	TF:M08887	2.43e-15
WT/HAQ	TF	Factor: IRF3; motif: NNRRAANGGAAACCGAAACYR	TF:M04014	6.14e-18
WT/HAQ	TF	Factor: IRF-3; motif: NGGAAANGGAAASNGAAACN	TF:M11676	1.38e-11
WT/HAQ	TF	Factor: IRF-3; motif: NGGAAACNGAAACCGAAACN	TF:M11677	4.99e-11
WT/HAQ	TF	Factor: IRF-3; motif: RAAARGGAAANNGAAASNGA	TF:M09958	2.068e-06
WT/HAQ	TF	Factor: IRF-3; motif: NBNBTTTCSCTTT	TF:M01279	0.00040453
WT/HAQ	TF	Factor: IRF-9; motif: NCGAAACYGAAACYN	TF:M11681	3.13e-12
WT/HAQ	TF	Factor: IRF-9; motif: NYGAAACYGAAACYN	TF:M11680	9.94e-09
WT/HAQ	TF	Factor: STAT2; motif: NRGAAANNGAAACTNA	TF:M09733	2.02e-12
WT/HAQ	TF	Factor: STAT2; motif: RRGRAANNGAAACTGAAAN	TF:M10080	3.07e-12
WT/HAQ	TF	Factor: ISGF-3; motif: CAGTTTCWCTTTYCC	TF:M00258	3.38e-07
WT/HAQ	TF	Factor: ISGF-3; motif: CAGTTTCWCTTTYCC; match class: 1	TF:M00258_1	0.00282681
WT	REAC	Interferon alpha/beta signaling	REAC:R-HSA-909733	3.2e-18
WT	REAC	Interferon Signaling	REAC:R-HSA-913531	3.03e-17
WT	REAC	Interferon gamma signaling	REAC:R-HSA-877300	1.4e-08
WT	REAC	Cytokine Signaling in Immune system	REAC:R-HSA-1280215	1.53e-08
WT	TF	Factor: IRF3; motif: NNRRAANGGAAACCGAAACYR	TF:M04014	3.07e-19
WT	TF	Factor: IRF; motif: NNGAAANTGAAANN	TF:M08887	6.56e-14
WT	TF	Factor: IRF-3; motif: NGGAAACNGAAACCGAAACN	TF:M11677	2.95e-13
WT	TF	Factor: IRF-9; motif: NCGAAACYGAAACYN	TF:M11681	4.51e-13
WT	TF	Factor: IRF-3; motif: NGGAAANGGAAASNGAAACN	TF:M11676	1.79e-12
WT	TF	Factor: STAT2; motif: NRGAAANNGAAACTNA	TF:M09733	2.2e-12
WT	TF	Factor: IRF-9; motif: NYGAAACYGAAACYN	TF:M11680	2e-11
WT	TF	Factor: STAT2; motif: RRGRAANNGAAACTGAAAN	TF:M10080	1.78e-09
WT	TF	Factor: ISGF-3; motif: CAGTTTCWCTTTYCC	TF:M00258	3.67e-08
WT	TF	Factor: IRF-3; motif: RAAARGGAAANNGAAASNGA	TF:M09958	4.01e-07
WT	TF	Factor: IRF-3; motif: NBNBTTTCSCTTT	TF:M01279	0.00021478
WT	TF	Factor: ISGF-3; motif: CAGTTTCWCTTTYCC; match class: 1	TF:M00258_1	0.0209196
HAQ	REAC	Interferon alpha/beta signaling	REAC:R-HSA-909733	1.06e-18
HAQ	REAC	Interferon Signaling	REAC:R-HSA-913531	5.81e-18
HAQ	REAC	Interferon gamma signaling	REAC:R-HSA-877300	1.09e-09
HAQ	REAC	Cytokine Signaling in Immune system	REAC:R-HSA-1280215	0.00106901
HAQ	TF	Factor: IRF-9; motif: NCGAAACYGAAACYN	TF:M11681	1.09e-14
HAQ	TF	Factor: STAT2; motif: NRGAAANNGAAACTNA	TF:M09733	4.39e-10
HAQ	TF	Factor: IRF-9; motif: NYGAAACYGAAACYN	TF:M11680	4.99e-10
HAQ	TF	Factor: STAT2; motif: RRGRAANNGAAACTGAAAN	TF:M10080	2.03e-09
HAQ	TF	Factor: IRF3; motif: NNRRAANGGAAACCGAAACYR	TF:M04014	3.17e-09
HAQ	TF	Factor: IRF; motif: NNGAAANTGAAANN	TF:M08887	1.41e-05
HAQ	TF	Factor: IRF-3; motif: NGGAAANGGAAASNGAAACN	TF:M11676	0.00023818
HAQ	TF	Factor: IRF-3; motif: RAAARGGAAANNGAAASNGA	TF:M09958	0.00050105
HAQ	TF	Factor: ISGF-3; motif: CAGTTTCWCTTTYCC	TF:M00258	0.00051257
HAQ	TF	Factor: ISGF-3; motif: CAGTTTCWCTTTYCC; match class: 1	TF:M00258_1	0.00282681
HAQ	TF	Factor: IRF-3; motif: NGGAAACNGAAACCGAAACN	TF:M11677	0.00298761
HAQ	TF	Factor: IRF-3; motif: NBNBTTTCSCTTT	TF:M01279	0.00462141
