# Supplementary material for: Immune gene diversity and STING1 variants in shaping cancer immunity across different genetic ancestry populations
Source: Cell Rep. Author manuscript; Available in PMC 2026 Mar 26. (PMC13019158; doi:10.1016/j.celrep.2025.116882)
Supplement: 5 [file NIHMS2151699-supplement-5.xlsx]

## Sheet: Table S12
Table S12: Summary of STING1 local ancestry across TCGA dataset.
Global genetic ancestry	Local genetic ancestry				Total
	NAA	EAA	EA	AA
AA	4	11	260	586	861
EA	48	94	7185	57	7384
EAA	0	575	27	2	604
