# Supplementary material for: Immune gene diversity and STING1 variants in shaping cancer immunity across different genetic ancestry populations
Source: Cell Rep. Author manuscript; Available in PMC 2026 Mar 26. (PMC13019158; doi:10.1016/j.celrep.2025.116882)
Supplement: 6 [file NIHMS2151699-supplement-6.xlsx]

## Sheet: Table S13
Table S13: List of ID genes identified in this study.
Gene	Gene ID	Chrom	Start position	End position	Entry ID	Pathway	Class	Max.site.FST value
A2M	ENSG00000175899	12	9067664	9116229	2	Complement and coagulation cascades	Organismal Systems; Immune system	0.103747
ACTR3C	ENSG00000106526	7	150243916	150323725	653857	Fc gamma R-mediated phagocytosis	Organismal Systems; Immune system	0.192781
ACVR1B	ENSG00000135503	12	51951699	51997078	91	Cytokine-cytokine receptor interaction	Environmental Information Processing; Signaling molecules and interaction	0.132471
ACVR1C	ENSG00000123612	2	157526767	157628864	130399	Cytokine-cytokine receptor interaction	Environmental Information Processing; Signaling molecules and interaction	0.261548
ADAR	ENSG00000160710	1	154581695	154628013	103	Cytosolic DNA-sensing pathway	Organismal Systems; Immune system	0.111903
ADCY2	ENSG00000078295	5	7396138	7830081	108	Chemokine signaling pathway	Organismal Systems; Immune system	0.0703588
ADCY5	ENSG00000173175	3	123282296	123449090	111	Chemokine signaling pathway	Organismal Systems; Immune system	0.0730124
ADCY6	ENSG00000174233	12	48766194	48789089	112	Chemokine signaling pathway	Organismal Systems; Immune system	0.0505153
ADCY9	ENSG00000162104	16	3953387	4116442	115	Chemokine signaling pathway	Organismal Systems; Immune system	0.0523006
AGER	ENSG00000204305	6	32180968	32184322	177	Neutrophil extracellular trap formation	Organismal Systems; Immune system	0.106511
AHR	ENSG00000106546	7	16916359	17346152	196	Th17 cell differentiation	Organismal Systems; Immune system	0.123132
ALOX5	ENSG00000012779	10	45374176	45446119	240	Fc epsilon RI signaling pathway	Organismal Systems; Immune system	0.0538196
ALOX5AP	ENSG00000132965	13	30713478	30764426	241	Fc epsilon RI signaling pathway	Organismal Systems; Immune system	0.100767
AMH	ENSG00000104899	19	2249309	2252073	268	Cytokine-cytokine receptor interaction	Environmental Information Processing; Signaling molecules and interaction	0.0811268
AMPH	ENSG00000078053	7	38383704	38631420	273	Fc gamma R-mediated phagocytosis	Organismal Systems; Immune system	0.0844241
ANPEP	ENSG00000166825	15	89784895	89815401	290	Hematopoietic cell lineage	Organismal Systems; Immune system	0.0570129
ANTXR1	ENSG00000169604	2	69013176	69249327	84168	NOD-like receptor signaling pathway	Organismal Systems; Immune system	0.348146
ANTXR2	ENSG00000163297	4	79901146	80125454	118429	NOD-like receptor signaling pathway	Organismal Systems; Immune system	0.0707094
AOX1	ENSG00000138356	2	200586014	200677064	316	JAK-STAT signaling pathway	Environmental Information Processing; Signal transduction	0.121136
APBB1IP	ENSG00000077420	10	26438341	26567803	54518	Platelet activation	Organismal Systems; Immune system	0.109086
APOBEC3A	ENSG00000128383	22	38952741	38963184	200315	Viral life cycle - HIV-1	Genetic Information Processing; Information processing in viruses	0.105964
APOBEC3B	ENSG00000179750	22	38982347	38992804	9582	Viral life cycle - HIV-1	Genetic Information Processing; Information processing in viruses	0.118299
APOBEC3C	ENSG00000244509	22	39014257	39020352	27350	Viral life cycle - HIV-1	Genetic Information Processing; Information processing in viruses	0.0802466
APOBEC3F	ENSG00000128394	22	39040604	39055972	200316	Viral life cycle - HIV-1	Genetic Information Processing; Information processing in viruses	0.150507
APOBEC3G	ENSG00000239713	22	39077067	39087743	60489	Viral life cycle - HIV-1	Genetic Information Processing; Information processing in viruses	0.267806
APOBEC3H	ENSG00000100298	22	39097224	39104067	164668	Viral life cycle - HIV-1	Genetic Information Processing; Information processing in viruses	0.187849
AQP9	ENSG00000103569	15	58138169	58185911	366	Neutrophil extracellular trap formation	Organismal Systems; Immune system	0.0680963
ARHGEF12	ENSG00000196914	11	120336413	120489937	23365	C-type lectin receptor signaling pathway	Organismal Systems; Immune system	0.123084
ARPC1B	ENSG00000130429	7	99374249	99394816	10095	Fc gamma R-mediated phagocytosis	Organismal Systems; Immune system	0.0555601
ARRB1	ENSG00000137486	11	75260122	75351705	408	Chemokine signaling pathway	Organismal Systems; Immune system	0.0925481
ASAP1	ENSG00000153317	8	130052104	130443674	50807	Fc gamma R-mediated phagocytosis	Organismal Systems; Immune system	0.154802
ASAP2	ENSG00000151693	2	9206765	9405683	8853	Fc gamma R-mediated phagocytosis	Organismal Systems; Immune system	0.341071
ASAP3	ENSG00000088280	1	23428563	23484637	55616	Fc gamma R-mediated phagocytosis	Organismal Systems; Immune system	0.0794146
ATF4	ENSG00000128272	22	39519695	39522683	468	TNF signaling pathway	Environmental Information Processing; Signal transduction	0.0974184
ATM	ENSG00000149311	11	108222804	108369102	472	NF-kappa B signaling pathway	Environmental Information Processing; Signal transduction	0.194601
AZU1	ENSG00000172232	19	825097	832018	566	Neutrophil extracellular trap formation	Organismal Systems; Immune system	0.0524538
BANK1	ENSG00000153064	4	101411286	102074812	55024	B cell receptor signaling pathway	Organismal Systems; Immune system	0.0884736
BCAR1	ENSG00000050820	16	75228181	75268053	9564	Chemokine signaling pathway	Organismal Systems; Immune system	0.110044
BCL10	ENSG00000142867	1	85265776	85276632	8915	B cell receptor signaling pathway	Organismal Systems; Immune system	0.0593534
BCL2	ENSG00000171791	18	63123346	63320128	596	JAK-STAT signaling pathway	Environmental Information Processing; Signal transduction	0.0766843
BCL2A1	ENSG00000140379	15	79960892	79971196	597	NF-kappa B signaling pathway	Environmental Information Processing; Signal transduction	0.124298
BDKRB1	ENSG00000100739	14	96256210	96268967	623	Complement and coagulation cascades	Organismal Systems; Immune system	0.0660885
BDKRB2	ENSG00000168398	14	96204679	96244166	624	Complement and coagulation cascades	Organismal Systems; Immune system	0.0685488
BIN1	ENSG00000136717	2	127048027	127107288	274	Fc gamma R-mediated phagocytosis	Organismal Systems; Immune system	0.112657
BIRC3	ENSG00000023445	11	102317484	102339403	330	NF-kappa B signaling pathway	Environmental Information Processing; Signal transduction	0.0699294
BMP2	ENSG00000125845	20	6767686	6780246	650	Cytokine-cytokine receptor interaction	Environmental Information Processing; Signaling molecules and interaction	0.131015
BMP3	ENSG00000152785	4	81030708	81057627	651	Cytokine-cytokine receptor interaction	Environmental Information Processing; Signaling molecules and interaction	0.0650611
BMP6	ENSG00000153162	6	7726099	7881728	654	Cytokine-cytokine receptor interaction	Environmental Information Processing; Signaling molecules and interaction	0.084988
BMP7	ENSG00000101144	20	57168753	57266641	655	Cytokine-cytokine receptor interaction	Environmental Information Processing; Signaling molecules and interaction	0.126299
BMP8A	ENSG00000183682	1	39491636	39529869	353500	Cytokine-cytokine receptor interaction	Environmental Information Processing; Signaling molecules and interaction	0.273614
BMPR1A	ENSG00000107779	10	86755786	86932825	657	Cytokine-cytokine receptor interaction	Environmental Information Processing; Signaling molecules and interaction	0.186808
C1R	ENSG00000159403	12	7080214	7092540	715	Complement and coagulation cascades	Organismal Systems; Immune system	0.0844452
C3	ENSG00000125730	19	6677704	6730562	718	Complement and coagulation cascades	Organismal Systems; Immune system	0.0888089
C4BPA	ENSG00000123838	1	207104233	207144972	722	Complement and coagulation cascades	Organismal Systems; Immune system	0.184531
C5	ENSG00000106804	9	120932987	121075195	727	Complement and coagulation cascades	Organismal Systems; Immune system	0.216119
C7	ENSG00000112936	5	40909492	41020216	730	Complement and coagulation cascades	Organismal Systems; Immune system	0.0825025
C8A	ENSG00000157131	1	56854768	56918223	731	Complement and coagulation cascades	Organismal Systems; Immune system	0.127245
C8G	ENSG00000176919	9	136945185	136946975	733	Complement and coagulation cascades	Organismal Systems; Immune system	0.0609211
C9	ENSG00000113600	5	39284140	39371324	735	Complement and coagulation cascades	Organismal Systems; Immune system	0.0838136
CALML6	ENSG00000169885	1	1915108	1917296	163688	C-type lectin receptor signaling pathway	Organismal Systems; Immune system	0.124251
CALR	ENSG00000179218	19	12938578	12944489	811	Antigen processing and presentation	Organismal Systems; Immune system	0.0878793
CARD11	ENSG00000198286	7	2906142	3044228	84433	B cell receptor signaling pathway	Organismal Systems; Immune system	0.0960051
CARD14	ENSG00000141527	17	80169992	80216073	79092	NF-kappa B signaling pathway	Environmental Information Processing; Signal transduction	0.148114
CARD16	ENSG00000204397	11	105041326	105101431	114769	NOD-like receptor signaling pathway	Organismal Systems; Immune system	0.144898
CARD8	ENSG00000105483	19	48180770	48255946	22900	NOD-like receptor signaling pathway	Organismal Systems; Immune system	0.107662
CASP4	ENSG00000196954	11	104942866	104969366	837	Neutrophil extracellular trap formation	Organismal Systems; Immune system	0.0756046
CASP5	ENSG00000137757	11	104994235	105023168	838	NOD-like receptor signaling pathway	Organismal Systems; Immune system	0.154151
CASP7	ENSG00000165806	10	113679162	113730907	840	Cytosolic DNA-sensing pathway	Organismal Systems; Immune system	0.0884969
CASR	ENSG00000036828	3	122183668	122291629	846	NOD-like receptor signaling pathway	Organismal Systems; Immune system	0.211509
CBLB	ENSG00000114423	3	105655461	105869552	868	C-type lectin receptor signaling pathway	Organismal Systems; Immune system	0.0641423
CCL11	ENSG00000172156	17	34285742	34288334	6356	Chemokine signaling pathway	Organismal Systems; Immune system	0.0523341
CCL14	ENSG00000276409	17	35983288	35987004	6358	Chemokine signaling pathway	Organismal Systems; Immune system	0.0596349
CCL17	ENSG00000102970	16	57404767	57416063	6361	C-type lectin receptor signaling pathway	Organismal Systems; Immune system	0.0853493
CCL23	ENSG00000274736	17	36013056	36017972	6368	Chemokine signaling pathway	Organismal Systems; Immune system	0.282392
CCL24	ENSG00000106178	7	75810825	75823356	6369	Chemokine signaling pathway	Organismal Systems; Immune system	0.0824634
CCL25	ENSG00000131142	19	8052318	8062660	6370	Chemokine signaling pathway	Organismal Systems; Immune system	0.0528349
CCL27	ENSG00000213927	9	34661880	34664048	10850	Chemokine signaling pathway	Organismal Systems; Immune system	0.11977
CCL3	ENSG00000277632	17	36088256	36090169	6348	Chemokine signaling pathway	Organismal Systems; Immune system	0.0902927
CCL4	ENSG00000275302	17	36103827	36105621	6351	Chemokine signaling pathway	Organismal Systems; Immune system	0.0588662
CCL8	ENSG00000108700	17	34319435	34321402	6355	Chemokine signaling pathway	Organismal Systems; Immune system	0.0945068
CCND3	ENSG00000112576	6	41934934	42050357	896	JAK-STAT signaling pathway	Environmental Information Processing; Signal transduction	0.10063
CCR10	ENSG00000184451	17	42678889	42683917	2826	Chemokine signaling pathway	Organismal Systems; Immune system	0.0799085
CCR5	ENSG00000160791	3	46370946	46376206	1234	Chemokine signaling pathway	Organismal Systems; Immune system	0.0718231
CCR8	ENSG00000179934	3	39329709	39333680	1237	Chemokine signaling pathway	Organismal Systems; Immune system	0.0992815
CD19	ENSG00000177455	16	28931965	28939342	930	B cell receptor signaling pathway	Organismal Systems; Immune system	0.177207
CD1A	ENSG00000158477	1	158254424	158258269	909	Hematopoietic cell lineage	Organismal Systems; Immune system	0.165061
CD1C	ENSG00000158481	1	158289923	158294774	911	Hematopoietic cell lineage	Organismal Systems; Immune system	0.129531
CD1E	ENSG00000158488	1	158353696	158357553	913	Hematopoietic cell lineage	Organismal Systems; Immune system	0.18277
CD2	ENSG00000116824	1	116754430	116769229	914	Hematopoietic cell lineage	Organismal Systems; Immune system	0.232402
CD22	ENSG00000012124	19	35319261	35347361	933	B cell receptor signaling pathway	Organismal Systems; Immune system	0.0628553
CD24	ENSG00000272398	6	106969831	106975627	100133941	Hematopoietic cell lineage	Organismal Systems; Immune system	0.0979566
CD244	ENSG00000122223	1	160830160	160862887	51744	Natural killer cell mediated cytotoxicity	Organismal Systems; Immune system	0.100909
CD27	ENSG00000139193	12	6444955	6451718	939	Cytokine-cytokine receptor interaction	Environmental Information Processing; Signaling molecules and interaction	0.0627074
CD33	ENSG00000105383	19	51225064	51243860	945	Hematopoietic cell lineage	Organismal Systems; Immune system	0.260552
CD34	ENSG00000174059	1	207880972	207911402	947	Hematopoietic cell lineage	Organismal Systems; Immune system	0.0702833
CD3G	ENSG00000160654	11	118344344	118355161	917	Hematopoietic cell lineage	Organismal Systems; Immune system	0.185435
CD4	ENSG00000010610	12	6786858	6820799	920	Antigen processing and presentation	Organismal Systems; Immune system	0.150981
CD40	ENSG00000101017	20	46118271	46129863	958	Cytokine-cytokine receptor interaction	Environmental Information Processing; Signaling molecules and interaction	0.151337
CD44	ENSG00000026508	11	35138882	35232402	960	Hematopoietic cell lineage	Organismal Systems; Immune system	0.0963732
CD48	ENSG00000117091	1	160678746	160711831	962	Natural killer cell mediated cytotoxicity	Organismal Systems; Immune system	0.574119
CD5	ENSG00000110448	11	61102489	61127852	921	Hematopoietic cell lineage	Organismal Systems; Immune system	0.173895
CD55	ENSG00000196352	1	207321519	207386804	1604	Complement and coagulation cascades	Organismal Systems; Immune system	0.100714
CD72	ENSG00000137101	9	35609982	35646810	971	B cell receptor signaling pathway	Organismal Systems; Immune system	0.0506712
CD80	ENSG00000121594	3	119524293	119559614	941	Intestinal immune network for IgA production	Organismal Systems; Immune system	0.0542297
CD81	ENSG00000110651	11	2376177	2397802	975	B cell receptor signaling pathway	Organismal Systems; Immune system	0.102002
CD86	ENSG00000114013	3	122055362	122121139	942	Intestinal immune network for IgA production	Organismal Systems; Immune system	0.161114
CD8B	ENSG00000172116	2	86815339	86861924	926	Antigen processing and presentation	Organismal Systems; Immune system	0.106204
CD8B2	ENSG00000254126	2	106487364	106544297	927	Antigen processing and presentation	Organismal Systems; Immune system	0.197119
CDKN1A	ENSG00000124762	6	36676460	36687337	1026	JAK-STAT signaling pathway	Environmental Information Processing; Signal transduction	0.136481
CFB	ENSG00000243649	6	31945650	31952086	629	Complement and coagulation cascades	Organismal Systems; Immune system	0.099254
CFD	ENSG00000197766	19	859453	867884	1675	Complement and coagulation cascades	Organismal Systems; Immune system	0.0839072
CFH	ENSG00000000971	1	196651754	196752476	3075	Complement and coagulation cascades	Organismal Systems; Immune system	0.279418
CFHR2	ENSG00000080910	1	196943738	196959622	3080	Complement and coagulation cascades	Organismal Systems; Immune system	0.145467
CFHR3	ENSG00000116785	1	196774813	196795407	10878	Complement and coagulation cascades	Organismal Systems; Immune system	0.0810586
CFHR4	ENSG00000134365	1	196888014	196918795	10877	Complement and coagulation cascades	Organismal Systems; Immune system	0.232797
CFHR5	ENSG00000134389	1	196975010	197009678	81494	Complement and coagulation cascades	Organismal Systems; Immune system	0.110993
CFI	ENSG00000205403	4	109731008	109802150	3426	Complement and coagulation cascades	Organismal Systems; Immune system	0.112853
CGAS	ENSG00000164430	6	73413515	73452297	115004	Cytosolic DNA-sensing pathway	Organismal Systems; Immune system	0.0654193
CHMP4A	ENSG00000254505	14	24209615	24213830	29082	Viral life cycle - HIV-1	Genetic Information Processing; Information processing in viruses	0.128276
CHRNA1	ENSG00000138435	2	174747592	174787935	1134	Virion - Lyssavirus	Genetic Information Processing; Information processing in viruses	0.0673007
CHUK	ENSG00000213341	10	100188300	100229596	1147	B cell receptor signaling pathway	Organismal Systems; Immune system	0.10871
CIITA	ENSG00000179583	16	10866222	10943021	4261	Antigen processing and presentation	Organismal Systems; Immune system	0.237752
CLCN3	ENSG00000109572	4	169612633	169723673	1182	Neutrophil extracellular trap formation	Organismal Systems; Immune system	0.0763195
CLDN14	ENSG00000159261	21	36460621	36576569	23562	Leukocyte transendothelial migration	Organismal Systems; Immune system	0.0617553
CLDN15	ENSG00000106404	7	101232092	101238820	24146	Leukocyte transendothelial migration	Organismal Systems; Immune system	0.0750631
CLDN17	ENSG00000156282	21	30165565	30166805	26285	Leukocyte transendothelial migration	Organismal Systems; Immune system	0.054606
CLDN22	ENSG00000177300	4	183318100	183320276	53842	Leukocyte transendothelial migration	Organismal Systems; Immune system	0.106339
CLDN23	ENSG00000253958	8	8701937	8704096	137075	Leukocyte transendothelial migration	Organismal Systems; Immune system	0.0939711
CLDN24	ENSG00000185758	4	183321764	183322426	100132463	Leukocyte transendothelial migration	Organismal Systems; Immune system	0.115897
CLDN7	ENSG00000181885	17	7259903	7263983	1366	Leukocyte transendothelial migration	Organismal Systems; Immune system	0.0655549
CLDN8	ENSG00000156284	21	30214006	30216097	9073	Leukocyte transendothelial migration	Organismal Systems; Immune system	0.167681
CLEC4D	ENSG00000166527	12	8509475	8522366	338339	C-type lectin receptor signaling pathway	Organismal Systems; Immune system	0.163031
CLEC4M	ENSG00000104938	19	7763210	7769605	10332	C-type lectin receptor signaling pathway	Organismal Systems; Immune system	0.136231
CLEC6A	ENSG00000205846	12	8455962	8478330	93978	C-type lectin receptor signaling pathway	Organismal Systems; Immune system	0.0606319
CLEC7A	ENSG00000172243	12	10116777	10130258	64581	C-type lectin receptor signaling pathway	Organismal Systems; Immune system	0.0524908
CLU	ENSG00000120885	8	27596917	27614700	1191	Complement and coagulation cascades	Organismal Systems; Immune system	0.221581
CNTF	ENSG00000242689	11	58622665	58625733	1270	Cytokine-cytokine receptor interaction	Environmental Information Processing; Signaling molecules and interaction	0.110451
COL1A2	ENSG00000164692	7	94394895	94431227	1278	Platelet activation	Organismal Systems; Immune system	0.0709409
CR1	ENSG00000203710	1	207496147	207641765	1378	Complement and coagulation cascades	Organismal Systems; Immune system	0.647872
CR1L	ENSG00000197721	1	207645113	207738416	1379	Complement and coagulation cascades	Organismal Systems; Immune system	0.145217
CR2	ENSG00000117322	1	207453024	207489895	1380	B cell receptor signaling pathway	Organismal Systems; Immune system	0.132308
CREB3L1	ENSG00000157613	11	46277662	46321409	90993	TNF signaling pathway	Environmental Information Processing; Signal transduction	0.12151
CREB3L2	ENSG00000182158	7	137874979	138002086	64764	TNF signaling pathway	Environmental Information Processing; Signal transduction	0.146153
CREB3L4	ENSG00000143578	1	153967534	153974361	148327	TNF signaling pathway	Environmental Information Processing; Signal transduction	0.0700551
CSF1	ENSG00000184371	1	109910242	109930992	1435	Cytokine-cytokine receptor interaction	Environmental Information Processing; Signaling molecules and interaction	0.0551589
CSF2	ENSG00000164400	5	132073789	132076170	1437	Cytokine-cytokine receptor interaction	Environmental Information Processing; Signaling molecules and interaction	0.104993
CSF2RB	ENSG00000100368	22	36913628	36940439	1439	Cytokine-cytokine receptor interaction	Environmental Information Processing; Signaling molecules and interaction	0.0892176
CSF3R	ENSG00000119535	1	36466043	36483278	1441	Cytokine-cytokine receptor interaction	Environmental Information Processing; Signaling molecules and interaction	0.139667
CSNK2A3	ENSG00000254598	11	11351942	11353250	283106	NF-kappa B signaling pathway	Environmental Information Processing; Signal transduction	0.175014
CTLA4	ENSG00000163599	2	203853888	203873965	1493	T cell receptor signaling pathway	Organismal Systems; Immune system	0.06474
CTNNA3	ENSG00000183230	10	65912457	67763637	29119	Leukocyte transendothelial migration	Organismal Systems; Immune system	0.0908059
CTNND1	ENSG00000198561	11	57753243	57819546	1500	Leukocyte transendothelial migration	Organismal Systems; Immune system	0.170039
CTSB	ENSG00000164733	8	11842524	11869533	1508	Antigen processing and presentation	Organismal Systems; Immune system	0.15453
CX3CR1	ENSG00000168329	3	39263495	39281735	1524	Chemokine signaling pathway	Organismal Systems; Immune system	0.137363
CXCL12	ENSG00000107562	10	44370165	44386493	6387	Chemokine signaling pathway	Organismal Systems; Immune system	0.0699231
CXCL16	ENSG00000161921	17	4733533	4739928	58191	Chemokine signaling pathway	Organismal Systems; Immune system	0.0542516
CXCL3	ENSG00000163734	4	74036589	74038807	2921	Chemokine signaling pathway	Organismal Systems; Immune system	0.0712317
CXCR1	ENSG00000163464	2	218162841	218166962	3577	Chemokine signaling pathway	Organismal Systems; Immune system	0.0834181
CXCR6	ENSG00000172215	3	45940933	45948351	10663	Chemokine signaling pathway	Organismal Systems; Immune system	0.412315
CYBA	ENSG00000051523	16	88643275	88651083	1535	Leukocyte transendothelial migration	Organismal Systems; Immune system	0.154272
DAB2IP	ENSG00000136848	9	121567057	121785530	153090	TNF signaling pathway	Environmental Information Processing; Signal transduction	0.12499
DEFA6	ENSG00000164822	8	6924697	6926076	1671	NOD-like receptor signaling pathway	Organismal Systems; Immune system	0.141201
DHX33	ENSG00000005100	17	5440917	5468982	56919	NOD-like receptor signaling pathway	Organismal Systems; Immune system	0.0803653
DHX58	ENSG00000108771	17	42101404	42112714	79132	RIG-I-like receptor signaling pathway	Organismal Systems; Immune system	0.335012
DLG1	ENSG00000075711	3	197042560	197299330	1739	T cell receptor signaling pathway	Organismal Systems; Immune system	0.121926
DNASE2B	ENSG00000137976	1	84398484	84415018	58511	Cytosolic DNA-sensing pathway	Organismal Systems; Immune system	0.120285
DOCK1	ENSG00000150760	10	126905409	127452517	1793	Fc gamma R-mediated phagocytosis	Organismal Systems; Immune system	0.172708
DOCK2	ENSG00000134516	5	169637268	170083382	1794	Chemokine signaling pathway	Organismal Systems; Immune system	0.117381
EBI3	ENSG00000105246	19	4229523	4237528	10148	Cytokine-cytokine receptor interaction	Environmental Information Processing; Signaling molecules and interaction	0.0791371
EDAR	ENSG00000135960	2	108894471	108989372	10913	Cytokine-cytokine receptor interaction	Environmental Information Processing; Signaling molecules and interaction	0.0864929
EDARADD	ENSG00000186197	1	236348257	236502915	128178	NF-kappa B signaling pathway	Environmental Information Processing; Signal transduction	0.220612
EGF	ENSG00000138798	4	109912883	110013766	1950	JAK-STAT signaling pathway	Environmental Information Processing; Signal transduction	0.147642
EGFR	ENSG00000146648	7	55019017	55211628	1956	JAK-STAT signaling pathway	Environmental Information Processing; Signal transduction	0.124341
ELL3	ENSG00000128886	15	43772605	43777315	80237	Viral life cycle - HIV-1	Genetic Information Processing; Information processing in viruses	0.05869
EP300	ENSG00000100393	22	41092510	41180077	2033	JAK-STAT signaling pathway	Environmental Information Processing; Signal transduction	0.224523
EPOR	ENSG00000187266	19	11377207	11384342	2057	Cytokine-cytokine receptor interaction	Environmental Information Processing; Signaling molecules and interaction	0.202218
ERBIN	ENSG00000112851	5	65883128	66082546	55914	NOD-like receptor signaling pathway	Organismal Systems; Immune system	0.148699
ERC1	ENSG00000082805	12	990509	1495933	23085	NF-kappa B signaling pathway	Environmental Information Processing; Signal transduction	0.402305
F10	ENSG00000126218	13	113122799	113149529	2159	Complement and coagulation cascades	Organismal Systems; Immune system	0.0997209
F13A1	ENSG00000124491	6	6144084	6321013	2162	Complement and coagulation cascades	Organismal Systems; Immune system	0.0893174
F13B	ENSG00000143278	1	197038741	197067260	2165	Complement and coagulation cascades	Organismal Systems; Immune system	0.41797
F2	ENSG00000180210	11	46719196	46739506	2147	Complement and coagulation cascades	Organismal Systems; Immune system	0.269263
F2RL3	ENSG00000127533	19	16888999	16892606	9002	Complement and coagulation cascades	Organismal Systems; Immune system	0.12375
F5	ENSG00000198734	1	169511951	169586588	2153	Complement and coagulation cascades	Organismal Systems; Immune system	0.384699
F7	ENSG00000057593	13	113105788	113120685	2155	Complement and coagulation cascades	Organismal Systems; Immune system	0.0744433
FAS	ENSG00000026103	10	88953813	89029605	355	Cytokine-cytokine receptor interaction	Environmental Information Processing; Signaling molecules and interaction	0.133395
FCER1A	ENSG00000179639	1	159289714	159308224	2205	Fc epsilon RI signaling pathway	Organismal Systems; Immune system	0.081322
FCER2	ENSG00000104921	19	7688758	7702146	2208	Hematopoietic cell lineage	Organismal Systems; Immune system	0.0908406
FGA	ENSG00000171560	4	154583126	154590742	2243	Complement and coagulation cascades	Organismal Systems; Immune system	0.0822925
FGG	ENSG00000171557	4	154604134	154612967	2266	Complement and coagulation cascades	Organismal Systems; Immune system	0.07325
FLT3	ENSG00000122025	13	28003274	28100592	2322	Hematopoietic cell lineage	Organismal Systems; Immune system	0.161679
FOXO3	ENSG00000118689	6	108559835	108684774	2309	Chemokine signaling pathway	Organismal Systems; Immune system	0.0566614
FURIN	ENSG00000140564	15	90868588	90883564	5045	Viral life cycle - HIV-1	Genetic Information Processing; Information processing in viruses	0.0661658
GAB2	ENSG00000033327	11	78215293	78418348	9846	Fc epsilon RI signaling pathway	Organismal Systems; Immune system	0.0767401
GADD45B	ENSG00000099860	19	2476122	2478259	4616	NF-kappa B signaling pathway	Environmental Information Processing; Signal transduction	0.128487
GBP1	ENSG00000117228	1	89051882	89065360	2633	NOD-like receptor signaling pathway	Organismal Systems; Immune system	0.130898
GBP2	ENSG00000162645	1	89106132	89150456	2634	NOD-like receptor signaling pathway	Organismal Systems; Immune system	0.0557184
GBP3	ENSG00000117226	1	89006679	89022894	2635	NOD-like receptor signaling pathway	Organismal Systems; Immune system	0.0896004
GBP4	ENSG00000162654	1	89181144	89198942	115361	NOD-like receptor signaling pathway	Organismal Systems; Immune system	0.244607
GBP5	ENSG00000154451	1	89256189	89272860	115362	NOD-like receptor signaling pathway	Organismal Systems; Immune system	0.09859
GBP7	ENSG00000213512	1	89131742	89176009	388646	NOD-like receptor signaling pathway	Organismal Systems; Immune system	0.0520008
GDF1	ENSG00000130283	19	18868545	18896158	2657	Cytokine-cytokine receptor interaction	Environmental Information Processing; Signaling molecules and interaction	0.163814
GDF15	ENSG00000130513	19	18374731	18389176	9518	Cytokine-cytokine receptor interaction	Environmental Information Processing; Signaling molecules and interaction	0.0584621
GDF5	ENSG00000125965	20	35433347	35454746	8200	Cytokine-cytokine receptor interaction	Environmental Information Processing; Signaling molecules and interaction	0.0980233
GH2	ENSG00000136487	17	63880215	63881944	2689	Cytokine-cytokine receptor interaction	Environmental Information Processing; Signaling molecules and interaction	0.0923226
GHR	ENSG00000112964	5	42423439	42721878	2690	Cytokine-cytokine receptor interaction	Environmental Information Processing; Signaling molecules and interaction	0.122649
GNAS	ENSG00000087460	20	58839718	58911192	2778	Platelet activation	Organismal Systems; Immune system	0.136949
GP1BA	ENSG00000185245	17	4932277	4935023	2811	Hematopoietic cell lineage	Organismal Systems; Immune system	0.0567766
GP5	ENSG00000178732	3	194394821	194399266	2814	Hematopoietic cell lineage	Organismal Systems; Immune system	0.0986253
GP6	ENSG00000088053	19	55013705	55038264	51206	Platelet activation	Organismal Systems; Immune system	0.194191
GP9	ENSG00000169704	3	129060779	129062406	2815	Hematopoietic cell lineage	Organismal Systems; Immune system	0.13207
GPRC6A	ENSG00000173612	6	116792085	116829083	222545	NOD-like receptor signaling pathway	Organismal Systems; Immune system	0.185501
GRAP2	ENSG00000100351	22	39901084	39973721	9402	T cell receptor signaling pathway	Organismal Systems; Immune system	0.0551767
GRK4	ENSG00000125388	4	2963571	3040760	2868	Chemokine signaling pathway	Organismal Systems; Immune system	0.146483
GRK5	ENSG00000198873	10	119207571	119459745	2869	Chemokine signaling pathway	Organismal Systems; Immune system	0.171227
GSDMD	ENSG00000104518	8	143553207	143563062	79792	Cytosolic DNA-sensing pathway	Organismal Systems; Immune system	0.0902879
GSDME	ENSG00000105928	7	24698355	24757940	1687	Cytosolic DNA-sensing pathway	Organismal Systems; Immune system	0.0938125
GSN	ENSG00000148180	9	121207794	121332843	2934	Fc gamma R-mediated phagocytosis	Organismal Systems; Immune system	0.0911301
GUCY1A1	ENSG00000164116	4	155666726	155737059	2982	Platelet activation	Organismal Systems; Immune system	0.151337
H2BC6	ENSG00000274290	6	26172059	26184655	8344	Neutrophil extracellular trap formation	Organismal Systems; Immune system	0.285697
H3-5	ENSG00000188375	12	31791185	31792298	440093	Neutrophil extracellular trap formation	Organismal Systems; Immune system	0.116055
HAT1	ENSG00000128708	2	171922448	171983686	8520	Neutrophil extracellular trap formation	Organismal Systems; Immune system	0.0824043
HAVCR1	ENSG00000113249	5	157026742	157069396	26762	Virion - Flavivirus	Genetic Information Processing; Information processing in viruses	0.0706293
HDAC10	ENSG00000100429	22	50245183	50251405	83933	Neutrophil extracellular trap formation	Organismal Systems; Immune system	0.0681389
HDAC5	ENSG00000108840	17	44076746	44123702	10014	Neutrophil extracellular trap formation	Organismal Systems; Immune system	0.104792
HDAC7	ENSG00000061273	12	47782722	47833132	51564	Neutrophil extracellular trap formation	Organismal Systems; Immune system	0.0715325
HDAC9	ENSG00000048052	7	18086949	19002416	9734	Neutrophil extracellular trap formation	Organismal Systems; Immune system	0.208243
HGS	ENSG00000185359	17	81683326	81703138	9146	Viral life cycle - HIV-1	Genetic Information Processing; Information processing in viruses	0.0520925
HLA-A	ENSG00000206503	6	29941260	29949572	3105	Antigen processing and presentation	Organismal Systems; Immune system	0.112611
HLA-B	ENSG00000234745	6	31353872	31367067	3106	Antigen processing and presentation	Organismal Systems; Immune system	0.0638282
HLA-C	ENSG00000204525	6	31268749	31272130	3107	Antigen processing and presentation	Organismal Systems; Immune system	0.0899844
HLA-DPA1	ENSG00000231389	6	33064569	33080775	3113	Antigen processing and presentation	Organismal Systems; Immune system	0.276111
HLA-DPB1	ENSG00000223865	6	33075936	33089696	3115	Antigen processing and presentation	Organismal Systems; Immune system	0.39491
HLA-DQA1	ENSG00000196735	6	32628179	32647062	3117	Antigen processing and presentation	Organismal Systems; Immune system	0.0989988
HLA-DQA2	ENSG00000237541	6	32741391	32747198	3118	Antigen processing and presentation	Organismal Systems; Immune system	0.132742
HLA-DQB1	ENSG00000179344	6	32659467	32668383	3119	Antigen processing and presentation	Organismal Systems; Immune system	0.132945
HLA-F	ENSG00000204642	6	29722775	29738528	3134	Antigen processing and presentation	Organismal Systems; Immune system	0.0977844
HLA-G	ENSG00000204632	6	29826967	29831125	3135	Antigen processing and presentation	Organismal Systems; Immune system	0.0764169
HSP90AA1	ENSG00000080824	14	102080742	102139699	3320	Antigen processing and presentation	Organismal Systems; Immune system	0.11635
HSPA1L	ENSG00000204390	6	31809619	31815283	3305	Antigen processing and presentation	Organismal Systems; Immune system	0.100512
HSPA2	ENSG00000126803	14	64535905	64546173	3306	Antigen processing and presentation	Organismal Systems; Immune system	0.054149
HSPA6	ENSG00000173110	1	161524540	161526894	3310	Antigen processing and presentation	Organismal Systems; Immune system	0.102289
ICAM1	ENSG00000090339	19	10271093	10286615	3383	Leukocyte transendothelial migration	Organismal Systems; Immune system	0.158258
IFI16	ENSG00000163565	1	158999968	159055155	3428	NOD-like receptor signaling pathway	Organismal Systems; Immune system	0.214502
IFIH1	ENSG00000115267	2	162267074	162318684	64135	RIG-I-like receptor signaling pathway	Organismal Systems; Immune system	0.233188
IFNA1	ENSG00000197919	9	21440439	21441316	3439	Cytokine-cytokine receptor interaction	Environmental Information Processing; Signaling molecules and interaction	0.0569167
IFNA10	ENSG00000186803	9	21206181	21207143	3446	Cytokine-cytokine receptor interaction	Environmental Information Processing; Signaling molecules and interaction	0.0834966
IFNA17	ENSG00000234829	9	21227243	21228222	3451	Cytokine-cytokine receptor interaction	Environmental Information Processing; Signaling molecules and interaction	0.104706
IFNA21	ENSG00000137080	9	21165637	21166660	3452	Cytokine-cytokine receptor interaction	Environmental Information Processing; Signaling molecules and interaction	0.0541529
IFNA4	ENSG00000236637	9	21186618	21187587	3441	Cytokine-cytokine receptor interaction	Environmental Information Processing; Signaling molecules and interaction	0.0852058
IFNA8	ENSG00000120242	9	21409117	21410185	3445	Cytokine-cytokine receptor interaction	Environmental Information Processing; Signaling molecules and interaction	0.118824
IFNAR1	ENSG00000142166	21	33324387	33359864	3454	Cytokine-cytokine receptor interaction	Environmental Information Processing; Signaling molecules and interaction	0.212928
IFNAR2	ENSG00000159110	21	33205282	33265675	3455	Cytokine-cytokine receptor interaction	Environmental Information Processing; Signaling molecules and interaction	0.105128
IFNGR1	ENSG00000027697	6	137197483	137219449	3459	Cytokine-cytokine receptor interaction	Environmental Information Processing; Signaling molecules and interaction	0.195315
IFNGR2	ENSG00000159128	21	33403413	33479348	3460	Cytokine-cytokine receptor interaction	Environmental Information Processing; Signaling molecules and interaction	0.121916
IFNK	ENSG00000147896	9	27524290	27526498	56832	Cytokine-cytokine receptor interaction	Environmental Information Processing; Signaling molecules and interaction	0.122436
IFNL1	ENSG00000182393	19	39296407	39298673	282618	Cytokine-cytokine receptor interaction	Environmental Information Processing; Signaling molecules and interaction	0.423323
IFNL2	ENSG00000183709	19	39268396	39270188	282616	Cytokine-cytokine receptor interaction	Environmental Information Processing; Signaling molecules and interaction	0.0958511
IFNL3	ENSG00000197110	19	39243455	39245250	282617	Cytokine-cytokine receptor interaction	Environmental Information Processing; Signaling molecules and interaction	0.218863
IGF2R	ENSG00000197081	6	159969082	160113507	3482	Virion - Herpesvirus	Genetic Information Processing; Information processing in viruses	0.13882
IKBKE	ENSG00000263528	1	206470476	206496889	9641	C-type lectin receptor signaling pathway	Organismal Systems; Immune system	0.14143
IL10RA	ENSG00000110324	11	117986370	118003037	3587	Cytokine-cytokine receptor interaction	Environmental Information Processing; Signaling molecules and interaction	0.204846
IL10RB	ENSG00000243646	21	33266367	33311420	3588	Cytokine-cytokine receptor interaction	Environmental Information Processing; Signaling molecules and interaction	0.152996
IL12RB1	ENSG00000096996	19	18058995	18098944	3594	Cytokine-cytokine receptor interaction	Environmental Information Processing; Signaling molecules and interaction	0.0668388
IL12RB2	ENSG00000081985	1	67307364	67398724	3595	Cytokine-cytokine receptor interaction	Environmental Information Processing; Signaling molecules and interaction	0.0553724
IL15RA	ENSG00000134470	10	5943639	5978187	3601	Cytokine-cytokine receptor interaction	Environmental Information Processing; Signaling molecules and interaction	0.104022
IL16	ENSG00000172349	15	81159575	81314058	3603	Cytokine-cytokine receptor interaction	Environmental Information Processing; Signaling molecules and interaction	0.132848
IL17RA	ENSG00000177663	22	17084954	17115693	23765	Cytokine-cytokine receptor interaction	Environmental Information Processing; Signaling molecules and interaction	0.133861
IL17RB	ENSG00000056736	3	53846568	53865794	55540	Cytokine-cytokine receptor interaction	Environmental Information Processing; Signaling molecules and interaction	0.0738081
IL17RC	ENSG00000163702	3	9917074	9933630	84818	Cytokine-cytokine receptor interaction	Environmental Information Processing; Signaling molecules and interaction	0.137366
IL17RE	ENSG00000163701	3	9902612	9916402	132014	Cytokine-cytokine receptor interaction	Environmental Information Processing; Signaling molecules and interaction	0.126253
IL19	ENSG00000142224	1	206770764	206842981	29949	Cytokine-cytokine receptor interaction	Environmental Information Processing; Signaling molecules and interaction	0.15385
IL1A	ENSG00000115008	2	112773925	112784493	3552	Cytokine-cytokine receptor interaction	Environmental Information Processing; Signaling molecules and interaction	0.0591791
IL1R1	ENSG00000115594	2	102064544	102179874	3554	Cytokine-cytokine receptor interaction	Environmental Information Processing; Signaling molecules and interaction	0.0742697
IL1RAP	ENSG00000196083	3	190514051	190659750	3556	Cytokine-cytokine receptor interaction	Environmental Information Processing; Signaling molecules and interaction	0.0762156
IL1RL1	ENSG00000115602	2	102311502	102352037	9173	Cytokine-cytokine receptor interaction	Environmental Information Processing; Signaling molecules and interaction	0.250852
IL1RL2	ENSG00000115598	2	102187006	102240002	8808	Cytokine-cytokine receptor interaction	Environmental Information Processing; Signaling molecules and interaction	0.0702739
IL20RA	ENSG00000016402	6	136999971	137045180	53832	Cytokine-cytokine receptor interaction	Environmental Information Processing; Signaling molecules and interaction	0.467297
IL21R	ENSG00000103522	16	27402174	27452042	50615	Cytokine-cytokine receptor interaction	Environmental Information Processing; Signaling molecules and interaction	0.123744
IL22RA1	ENSG00000142677	1	24119771	24143140	58985	Cytokine-cytokine receptor interaction	Environmental Information Processing; Signaling molecules and interaction	0.111874
IL23R	ENSG00000162594	1	67138907	67259979	149233	Cytokine-cytokine receptor interaction	Environmental Information Processing; Signaling molecules and interaction	0.0746228
IL24	ENSG00000162892	1	206897443	206904139	11009	Cytokine-cytokine receptor interaction	Environmental Information Processing; Signaling molecules and interaction	0.0615993
IL27	ENSG00000197272	16	28499362	28512051	246778	Cytokine-cytokine receptor interaction	Environmental Information Processing; Signaling molecules and interaction	0.124111
IL27RA	ENSG00000104998	19	14031762	14053218	9466	Cytokine-cytokine receptor interaction	Environmental Information Processing; Signaling molecules and interaction	0.0639527
IL2RA	ENSG00000134460	10	6010689	6062370	3559	Cytokine-cytokine receptor interaction	Environmental Information Processing; Signaling molecules and interaction	0.0762971
IL2RB	ENSG00000100385	22	37118666	37175118	3560	Cytokine-cytokine receptor interaction	Environmental Information Processing; Signaling molecules and interaction	0.0613458
IL3	ENSG00000164399	5	132060655	132063204	3562	Cytokine-cytokine receptor interaction	Environmental Information Processing; Signaling molecules and interaction	0.0964831
IL31RA	ENSG00000164509	5	55851357	55922854	133396	Cytokine-cytokine receptor interaction	Environmental Information Processing; Signaling molecules and interaction	0.113626
IL32	ENSG00000008517	16	3065297	3082192	9235	Cytokine-cytokine receptor interaction	Environmental Information Processing; Signaling molecules and interaction	0.213785
IL33	ENSG00000137033	9	6215786	6257983	90865	Cytokine-cytokine receptor interaction	Environmental Information Processing; Signaling molecules and interaction	0.0531364
IL34	ENSG00000157368	16	70579895	70660682	146433	Cytokine-cytokine receptor interaction	Environmental Information Processing; Signaling molecules and interaction	0.160955
IL36A	ENSG00000136694	2	113005459	113008044	27179	Cytokine-cytokine receptor interaction	Environmental Information Processing; Signaling molecules and interaction	0.0907345
IL36G	ENSG00000136688	2	112973203	112985658	56300	Cytokine-cytokine receptor interaction	Environmental Information Processing; Signaling molecules and interaction	0.156743
IL36RN	ENSG00000136695	2	113058638	113065382	26525	Cytokine-cytokine receptor interaction	Environmental Information Processing; Signaling molecules and interaction	0.0551205
IL37	ENSG00000125571	2	112911165	112918882	27178	Cytokine-cytokine receptor interaction	Environmental Information Processing; Signaling molecules and interaction	0.236814
IL4R	ENSG00000077238	16	27313668	27364778	3566	Cytokine-cytokine receptor interaction	Environmental Information Processing; Signaling molecules and interaction	0.31407
IL6	ENSG00000136244	7	22725884	22732002	3569	C-type lectin receptor signaling pathway	Organismal Systems; Immune system	0.0847475
IL6R	ENSG00000160712	1	154405193	154469450	3570	Cytokine-cytokine receptor interaction	Environmental Information Processing; Signaling molecules and interaction	0.188953
IL6ST	ENSG00000134352	5	55935095	55995022	3572	Cytokine-cytokine receptor interaction	Environmental Information Processing; Signaling molecules and interaction	0.297785
IL7	ENSG00000104432	8	78675743	78805523	3574	Cytokine-cytokine receptor interaction	Environmental Information Processing; Signaling molecules and interaction	0.0590031
IL7R	ENSG00000168685	5	35852695	35879603	3575	Cytokine-cytokine receptor interaction	Environmental Information Processing; Signaling molecules and interaction	0.135588
INHA	ENSG00000123999	2	219569162	219575711	3623	Cytokine-cytokine receptor interaction	Environmental Information Processing; Signaling molecules and interaction	0.117158
INHBB	ENSG00000163083	2	120346136	120351803	3625	Cytokine-cytokine receptor interaction	Environmental Information Processing; Signaling molecules and interaction	0.165684
INHBC	ENSG00000175189	12	57434784	57452062	3626	Cytokine-cytokine receptor interaction	Environmental Information Processing; Signaling molecules and interaction	0.08742
INPPL1	ENSG00000165458	11	72223701	72239147	3636	B cell receptor signaling pathway	Organismal Systems; Immune system	0.064845
IRAK4	ENSG00000198001	12	43758944	43798307	51135	NF-kappa B signaling pathway	Environmental Information Processing; Signal transduction	0.0592743
IRF3	ENSG00000126456	19	49659569	49665875	3661	Cytosolic DNA-sensing pathway	Organismal Systems; Immune system	0.0868657
IRF4	ENSG00000137265	6	391739	411443	3662	Th17 cell differentiation	Organismal Systems; Immune system	0.0972675
IRF7	ENSG00000185507	11	612553	615983	3665	Cytosolic DNA-sensing pathway	Organismal Systems; Immune system	0.233777
IRF9	ENSG00000213928	14	24161234	24168043	10379	C-type lectin receptor signaling pathway	Organismal Systems; Immune system	0.0663448
IRGM	ENSG00000237693	5	150846521	150900736	345611	NOD-like receptor signaling pathway	Organismal Systems; Immune system	0.0587403
ITGA1	ENSG00000213949	5	52787916	52959209	3672	Hematopoietic cell lineage	Organismal Systems; Immune system	0.100415
ITGA2	ENSG00000164171	5	52989340	53094779	3673	Hematopoietic cell lineage	Organismal Systems; Immune system	0.0953387
ITGA3	ENSG00000005884	17	50055968	50090481	3675	Hematopoietic cell lineage	Organismal Systems; Immune system	0.103755
ITGA6	ENSG00000091409	2	172234216	172506459	3655	Hematopoietic cell lineage	Organismal Systems; Immune system	0.130236
ITGAL	ENSG00000005844	16	30472658	30523567	3683	Leukocyte transendothelial migration	Organismal Systems; Immune system	0.220609
ITGAM	ENSG00000169896	16	31259967	31332892	3684	Complement and coagulation cascades	Organismal Systems; Immune system	0.0696476
ITGAX	ENSG00000140678	16	31355134	31382999	3687	Complement and coagulation cascades	Organismal Systems; Immune system	0.23706
ITGB2	ENSG00000160255	21	44885953	44931989	3689	Complement and coagulation cascades	Organismal Systems; Immune system	0.0752798
ITPR2	ENSG00000123104	12	26335352	26833194	3709	C-type lectin receptor signaling pathway	Organismal Systems; Immune system	0.136878
JAG1	ENSG00000101384	20	10637684	10673999	182	Th1 and Th2 cell differentiation	Organismal Systems; Immune system	0.0580474
JAG2	ENSG00000184916	14	105140982	105168824	3714	Th1 and Th2 cell differentiation	Organismal Systems; Immune system	0.156814
JAK3	ENSG00000105639	19	17824780	17848071	3718	Chemokine signaling pathway	Organismal Systems; Immune system	0.0891193
JAM2	ENSG00000154721	21	25639258	25717562	58494	Leukocyte transendothelial migration	Organismal Systems; Immune system	0.0650426
JMJD7-PLA2G4B	ENSG00000168970	15	41828095	41848155	8681	Fc epsilon RI signaling pathway	Organismal Systems; Immune system	0.339291
KAT2B	ENSG00000114166	3	20040446	20154404	8850	Viral life cycle - HIV-1	Genetic Information Processing; Information processing in viruses	0.0964254
KIR2DL1	ENSG00000125498	19	54769793	54784322	3802	Antigen processing and presentation	Organismal Systems; Immune system	0.100956
KIR2DL4	ENSG00000189013	19	54803610	54814517	3805	Antigen processing and presentation	Organismal Systems; Immune system	0.0882356
KIR3DL1	ENSG00000167633	19	54816468	54830778	3811	Antigen processing and presentation	Organismal Systems; Immune system	0.122373
KIR3DL2	ENSG00000240403	19	54850443	54867207	3812	Antigen processing and presentation	Organismal Systems; Immune system	0.178682
KIR3DL3	ENSG00000242019	19	54724442	54736632	115653	Antigen processing and presentation	Organismal Systems; Immune system	0.265908
KLKB1	ENSG00000164344	4	186226438	186258471	3818	Complement and coagulation cascades	Organismal Systems; Immune system	0.0894505
KLRC3	ENSG00000205810	12	10412315	10420595	3823	Antigen processing and presentation	Organismal Systems; Immune system	0.0808279
KLRD1	ENSG00000134539	12	10226058	10329608	3824	Antigen processing and presentation	Organismal Systems; Immune system	0.212087
KLRK1	ENSG00000213809	12	10372353	10391874	22914	Natural killer cell mediated cytotoxicity	Organismal Systems; Immune system	0.106806
KNG1	ENSG00000113889	3	186717348	186744410	3827	Complement and coagulation cascades	Organismal Systems; Immune system	0.0784247
LBP	ENSG00000129988	20	38346482	38377013	3929	NF-kappa B signaling pathway	Environmental Information Processing; Signal transduction	0.300332
LCK	ENSG00000182866	1	32251244	32286165	3932	Natural killer cell mediated cytotoxicity	Organismal Systems; Immune system	0.193207
LEP	ENSG00000174697	7	128241278	128257629	3952	Cytokine-cytokine receptor interaction	Environmental Information Processing; Signaling molecules and interaction	0.0809814
LEPR	ENSG00000116678	1	65420652	65641559	3953	Cytokine-cytokine receptor interaction	Environmental Information Processing; Signaling molecules and interaction	0.317327
LIF	ENSG00000128342	22	30240453	30246759	3976	Cytokine-cytokine receptor interaction	Environmental Information Processing; Signaling molecules and interaction	0.0641312
LIFR	ENSG00000113594	5	38474668	38608354	3977	Cytokine-cytokine receptor interaction	Environmental Information Processing; Signaling molecules and interaction	0.207124
LILRA1	ENSG00000104974	19	54593582	54602381	11024	B cell receptor signaling pathway	Organismal Systems; Immune system	0.227067
LILRA2	ENSG00000239998	19	54572920	54590287	11027	B cell receptor signaling pathway	Organismal Systems; Immune system	0.0826186
LILRA4	ENSG00000239961	19	54333185	54339162	23547	B cell receptor signaling pathway	Organismal Systems; Immune system	0.1623
LILRA6	ENSG00000244482	19	54236590	54242790	79168	B cell receptor signaling pathway	Organismal Systems; Immune system	0.102404
LILRB1	ENSG00000104972	19	54617158	54638022	10859	B cell receptor signaling pathway	Organismal Systems; Immune system	0.312447
LILRB2	ENSG00000131042	19	54273812	54281184	10288	B cell receptor signaling pathway	Organismal Systems; Immune system	0.272693
LILRB3	ENSG00000204577	19	54216278	54223506	11025	B cell receptor signaling pathway	Organismal Systems; Immune system	0.14642
LILRB4	ENSG00000186818	19	54643889	54670359	11006	B cell receptor signaling pathway	Organismal Systems; Immune system	0.0963898
LILRB5	ENSG00000105609	19	54249421	54257301	10990	B cell receptor signaling pathway	Organismal Systems; Immune system	0.0919746
LIMK1	ENSG00000106683	7	74082933	74122525	3984	Fc gamma R-mediated phagocytosis	Organismal Systems; Immune system	0.0587975
LIMK2	ENSG00000182541	22	31212239	31280080	3985	Fc gamma R-mediated phagocytosis	Organismal Systems; Immune system	0.218554
LSP1	ENSG00000130592	11	1850904	1892267	4046	C-type lectin receptor signaling pathway	Organismal Systems; Immune system	0.123397
LTBR	ENSG00000111321	12	6375045	6391571	4055	Cytokine-cytokine receptor interaction	Environmental Information Processing; Signaling molecules and interaction	0.0839412
MAML2	ENSG00000184384	11	95976598	96343195	84441	Th1 and Th2 cell differentiation	Organismal Systems; Immune system	0.089152
MAP1A	ENSG00000166963	15	43510958	43531620	4130	Viral life cycle - HIV-1	Genetic Information Processing; Information processing in viruses	0.213813
MAP1B	ENSG00000131711	5	72107234	72209565	4131	Viral life cycle - HIV-1	Genetic Information Processing; Information processing in viruses	0.126799
MAP1LC3B2	ENSG00000258102	12	116548105	116576606	643246	NOD-like receptor signaling pathway	Organismal Systems; Immune system	0.081724
MAP1S	ENSG00000130479	19	17719242	17734513	55201	Viral life cycle - HIV-1	Genetic Information Processing; Information processing in viruses	0.291663
MAP3K1	ENSG00000095015	5	56815549	56896152	4214	RIG-I-like receptor signaling pathway	Organismal Systems; Immune system	0.106518
MAP3K8	ENSG00000107968	10	30434021	30461833	1326	T cell receptor signaling pathway	Organismal Systems; Immune system	0.136586
MAPK15	ENSG00000181085	8	143716340	143722458	225689	IL-17 signaling pathway	Organismal Systems; Immune system	0.100189
MAPK4	ENSG00000141639	18	50560087	50731826	5596	IL-17 signaling pathway	Organismal Systems; Immune system	0.0782323
MAPKAPK2	ENSG00000162889	1	206684905	206734281	9261	C-type lectin receptor signaling pathway	Organismal Systems; Immune system	0.161109
MASP1	ENSG00000127241	3	187217282	187291980	5648	Complement and coagulation cascades	Organismal Systems; Immune system	0.0693537
MASP2	ENSG00000009724	1	11022009	11047239	10747	Complement and coagulation cascades	Organismal Systems; Immune system	0.266826
MAVS	ENSG00000088888	20	3846799	3876123	57506	Cytosolic DNA-sensing pathway	Organismal Systems; Immune system	0.132745
MBL2	ENSG00000165471	10	52765380	52772784	4153	Complement and coagulation cascades	Organismal Systems; Immune system	0.182089
MEFV	ENSG00000103313	16	3242027	3256633	4210	Cytosolic DNA-sensing pathway	Organismal Systems; Immune system	0.207725
MICA	ENSG00000204520	6	31399784	31415315	100507436	Natural killer cell mediated cytotoxicity	Organismal Systems; Immune system	0.080973
MMP14	ENSG00000157227	14	22836560	22849041	4323	TNF signaling pathway	Environmental Information Processing; Signal transduction	0.0913624
MMP9	ENSG00000100985	20	46008908	46016561	4318	IL-17 signaling pathway	Organismal Systems; Immune system	0.153901
MS4A2	ENSG00000149534	11	60088261	60098467	2206	Fc epsilon RI signaling pathway	Organismal Systems; Immune system	0.088933
MSTN	ENSG00000138379	2	190055700	190062729	2660	Cytokine-cytokine receptor interaction	Environmental Information Processing; Signaling molecules and interaction	0.145375
MUC5AC	ENSG00000215182	11	1157953	1201138	4586	IL-17 signaling pathway	Organismal Systems; Immune system	0.159504
MUC5B	ENSG00000117983	11	1223066	1262172	727897	IL-17 signaling pathway	Organismal Systems; Immune system	0.102334
MX1	ENSG00000157601	21	41420020	41470071	4599	Viral life cycle - HIV-1	Genetic Information Processing; Information processing in viruses	0.0522501
MYL10	ENSG00000106436	7	101613330	101629296	93408	Leukocyte transendothelial migration	Organismal Systems; Immune system	0.111699
MYL5	ENSG00000215375	4	673580	682028	4636	Leukocyte transendothelial migration	Organismal Systems; Immune system	0.147033
MYLK	ENSG00000065534	3	123610049	123884332	4638	Platelet activation	Organismal Systems; Immune system	0.263961
MYLK3	ENSG00000140795	16	46702282	46790407	91807	Platelet activation	Organismal Systems; Immune system	0.192539
MYLK4	ENSG00000145949	6	2663629	2770330	340156	Platelet activation	Organismal Systems; Immune system	0.0939458
MYO10	ENSG00000145555	5	16661907	16936288	4651	Fc gamma R-mediated phagocytosis	Organismal Systems; Immune system	0.12608
NCAM2	ENSG00000154654	21	20998409	21543329	4685	Virion - Lyssavirus	Genetic Information Processing; Information processing in viruses	0.0547956
NCF2	ENSG00000116701	1	183554461	183590905	4688	Leukocyte transendothelial migration	Organismal Systems; Immune system	0.0532247
NCF4	ENSG00000100365	22	36860988	36878017	4689	Leukocyte transendothelial migration	Organismal Systems; Immune system	0.0714798
NCR1	ENSG00000189430	19	54906148	54916140	9437	Natural killer cell mediated cytotoxicity	Organismal Systems; Immune system	0.126366
NCR2	ENSG00000096264	6	41335608	41350889	9436	Natural killer cell mediated cytotoxicity	Organismal Systems; Immune system	0.143004
NECTIN1	ENSG00000110400	11	119623408	119729200	5818	Virion - Herpesvirus	Genetic Information Processing; Information processing in viruses	0.157894
NFATC1	ENSG00000131196	18	79395856	79529325	4772	B cell receptor signaling pathway	Organismal Systems; Immune system	0.079708
NFATC3	ENSG00000072736	16	68084751	68229259	4775	B cell receptor signaling pathway	Organismal Systems; Immune system	0.0507338
NFATC4	ENSG00000100968	14	24365673	24379604	4776	C-type lectin receptor signaling pathway	Organismal Systems; Immune system	0.172479
NFKBIE	ENSG00000146232	6	44258166	44265788	4794	B cell receptor signaling pathway	Organismal Systems; Immune system	0.0780537
NGF	ENSG00000134259	1	115285904	115338770	4803	Cytokine-cytokine receptor interaction	Environmental Information Processing; Signaling molecules and interaction	0.0867784
NLRP1	ENSG00000091592	17	5499415	5619424	22861	NOD-like receptor signaling pathway	Organismal Systems; Immune system	0.204719
NLRP6	ENSG00000174885	11	278407	285388	171389	NOD-like receptor signaling pathway	Organismal Systems; Immune system	0.314761
NLRP7	ENSG00000167634	19	54923509	54966312	199713	NOD-like receptor signaling pathway	Organismal Systems; Immune system	0.259652
NLRX1	ENSG00000160703	11	119166568	119184016	79671	NOD-like receptor signaling pathway	Organismal Systems; Immune system	0.158717
NOD1	ENSG00000106100	7	30424527	30478784	10392	NOD-like receptor signaling pathway	Organismal Systems; Immune system	0.0793233
NOD2	ENSG00000167207	16	50693588	50733077	64127	NOD-like receptor signaling pathway	Organismal Systems; Immune system	0.0951708
NODAL	ENSG00000156574	10	70431936	70447951	4838	Cytokine-cytokine receptor interaction	Environmental Information Processing; Signaling molecules and interaction	0.139645
NOS3	ENSG00000164867	7	150991017	151014588	4846	Platelet activation	Organismal Systems; Immune system	0.0687896
NOTCH1	ENSG00000148400	9	136494433	136546048	4851	Th1 and Th2 cell differentiation	Organismal Systems; Immune system	0.0932056
NOTCH3	ENSG00000074181	19	15159038	15200995	4854	Th1 and Th2 cell differentiation	Organismal Systems; Immune system	0.278916
NUP153	ENSG00000124789	6	17615035	17706925	9972	Viral life cycle - HIV-1	Genetic Information Processing; Information processing in viruses	0.113306
OAS1	ENSG00000089127	12	112905856	112933219	4938	NOD-like receptor signaling pathway	Organismal Systems; Immune system	0.15284
OAS2	ENSG00000111335	12	112978395	113011723	4939	NOD-like receptor signaling pathway	Organismal Systems; Immune system	0.131724
OAS3	ENSG00000111331	12	112938051	112976460	4940	NOD-like receptor signaling pathway	Organismal Systems; Immune system	0.229622
ORAI1	ENSG00000276045	12	121626509	121643218	84876	Platelet activation	Organismal Systems; Immune system	0.0599045
OSMR	ENSG00000145623	5	38845858	38945596	9180	Cytokine-cytokine receptor interaction	Environmental Information Processing; Signaling molecules and interaction	0.258924
P2RX7	ENSG00000089041	12	121132819	121188032	5027	NOD-like receptor signaling pathway	Organismal Systems; Immune system	0.147101
P2RY12	ENSG00000169313	3	151336843	151384753	64805	Platelet activation	Organismal Systems; Immune system	0.0750805
PADI4	ENSG00000159339	1	17308195	17364004	23569	Neutrophil extracellular trap formation	Organismal Systems; Immune system	0.0755506
PAK5	ENSG00000101349	20	9537370	9839076	57144	T cell receptor signaling pathway	Organismal Systems; Immune system	0.223711
PAK6	ENSG00000137843	15	40217428	40277487	56924	T cell receptor signaling pathway	Organismal Systems; Immune system	0.0851669
PANX1	ENSG00000110218	11	94128841	94181968	24145	NOD-like receptor signaling pathway	Organismal Systems; Immune system	0.10859
PARP1	ENSG00000143799	1	226360210	226408154	142	NF-kappa B signaling pathway	Environmental Information Processing; Signal transduction	0.164886
PDCD1	ENSG00000188389	2	241849884	241858894	5133	T cell receptor signaling pathway	Organismal Systems; Immune system	0.263972
PDCD6IP	ENSG00000170248	3	33798571	33869707	10015	Viral life cycle - HIV-1	Genetic Information Processing; Information processing in viruses	0.169281
PDGFRB	ENSG00000113721	5	150113839	150155872	5159	JAK-STAT signaling pathway	Environmental Information Processing; Signal transduction	0.0929852
PECAM1	ENSG00000261371	17	64319415	64413776	5175	Leukocyte transendothelial migration	Organismal Systems; Immune system	0.117107
PGAM5	ENSG00000247077	12	132710819	132722734	192111	TNF signaling pathway	Environmental Information Processing; Signal transduction	0.292396
PIDD1	ENSG00000177595	11	799179	809753	55367	NF-kappa B signaling pathway	Environmental Information Processing; Signal transduction	0.148753
PIGR	ENSG00000162896	1	206928522	206946466	5284	Intestinal immune network for IgA production	Organismal Systems; Immune system	0.478565
PIK3AP1	ENSG00000155629	10	96593315	96720514	118788	B cell receptor signaling pathway	Organismal Systems; Immune system	0.0919466
PIK3CA	ENSG00000121879	3	179148114	179240093	5290	B cell receptor signaling pathway	Organismal Systems; Immune system	0.107226
PIK3CG	ENSG00000105851	7	106865278	106908980	5294	Chemokine signaling pathway	Organismal Systems; Immune system	0.0873078
PIK3R1	ENSG00000145675	5	68215740	68301821	5295	B cell receptor signaling pathway	Organismal Systems; Immune system	0.0952248
PILRA	ENSG00000085514	7	100367530	100400096	29992	Virion - Herpesvirus	Genetic Information Processing; Information processing in viruses	0.163686
PIP5K1B	ENSG00000107242	9	68705240	69009176	8395	Fc gamma R-mediated phagocytosis	Organismal Systems; Immune system	0.0500534
PKN1	ENSG00000123143	19	14433053	14471867	5585	NOD-like receptor signaling pathway	Organismal Systems; Immune system	0.484643
PLA2G4C	ENSG00000105499	19	48047843	48110817	8605	Fc epsilon RI signaling pathway	Organismal Systems; Immune system	0.243562
PLA2G4D	ENSG00000159337	15	42067009	42094562	283748	Fc epsilon RI signaling pathway	Organismal Systems; Immune system	0.072914
PLA2G4E	ENSG00000188089	15	41981394	42051190	123745	Fc epsilon RI signaling pathway	Organismal Systems; Immune system	0.0737733
PLA2G4F	ENSG00000168907	15	42139034	42156636	255189	Fc epsilon RI signaling pathway	Organismal Systems; Immune system	0.149601
PLAU	ENSG00000122861	10	73909177	73917496	5328	Complement and coagulation cascades	Organismal Systems; Immune system	0.12428
PLAUR	ENSG00000011422	19	43646095	43670547	5329	Complement and coagulation cascades	Organismal Systems; Immune system	0.123769
PLCB2	ENSG00000137841	15	40278176	40307935	5330	Chemokine signaling pathway	Organismal Systems; Immune system	0.376622
PLCB4	ENSG00000101333	20	9067825	9504593	5332	Chemokine signaling pathway	Organismal Systems; Immune system	0.200015
PLCG1	ENSG00000124181	20	41136960	41196801	5335	Chemokine signaling pathway	Organismal Systems; Immune system	0.154522
PLD2	ENSG00000129219	17	4807152	4823434	5338	Fc gamma R-mediated phagocytosis	Organismal Systems; Immune system	0.210711
PLG	ENSG00000122194	6	160702194	160754097	5340	Complement and coagulation cascades	Organismal Systems; Immune system	0.0986876
PLPP2	ENSG00000141934	19	281040	291403	8612	Fc gamma R-mediated phagocytosis	Organismal Systems; Immune system	0.081152
POLR1C	ENSG00000171453	6	43509702	43562419	9533	Cytosolic DNA-sensing pathway	Organismal Systems; Immune system	0.316242
POLR1D	ENSG00000186184	13	27620742	27744237	51082	Cytosolic DNA-sensing pathway	Organismal Systems; Immune system	0.0776906
POLR2F	ENSG00000100142	22	37952607	38041915	5435	Cytosolic DNA-sensing pathway	Organismal Systems; Immune system	0.093519
POLR3D	ENSG00000168495	8	22245133	22254601	661	Cytosolic DNA-sensing pathway	Organismal Systems; Immune system	0.0770359
POLR3E	ENSG00000058600	16	22297375	22335101	55718	Cytosolic DNA-sensing pathway	Organismal Systems; Immune system	0.0733304
PPP3CC	ENSG00000120910	8	22440819	22541142	5533	B cell receptor signaling pathway	Organismal Systems; Immune system	0.0566741
PREX1	ENSG00000124126	20	48624252	48827999	57580	Chemokine signaling pathway	Organismal Systems; Immune system	0.112223
PRF1	ENSG00000180644	10	70597348	70602759	5551	Natural killer cell mediated cytotoxicity	Organismal Systems; Immune system	0.0700532
PRKG1	ENSG00000185532	10	50990888	52298423	5592	Platelet activation	Organismal Systems; Immune system	0.0671269
PTGIR	ENSG00000160013	19	46620468	46625089	5739	Platelet activation	Organismal Systems; Immune system	0.0825998
PTGS1	ENSG00000095303	9	122370530	122395703	5742	Platelet activation	Organismal Systems; Immune system	0.0797848
PTK2	ENSG00000169398	8	140657900	141002216	5747	Chemokine signaling pathway	Organismal Systems; Immune system	0.0920894
PTPRC	ENSG00000081237	1	198638457	198757476	5788	Fc gamma R-mediated phagocytosis	Organismal Systems; Immune system	0.0803507
PXN	ENSG00000089159	12	120210439	120265771	5829	Chemokine signaling pathway	Organismal Systems; Immune system	0.0986718
RAET1E	ENSG00000164520	6	149883179	149898113	135250	Natural killer cell mediated cytotoxicity	Organismal Systems; Immune system	0.246153
RAET1G	ENSG00000203722	6	149916878	149923121	353091	Natural killer cell mediated cytotoxicity	Organismal Systems; Immune system	0.175569
RAF1	ENSG00000132155	3	12582101	12664201	5894	B cell receptor signaling pathway	Organismal Systems; Immune system	0.0603743
RANBP2	ENSG00000153201	2	108719482	108785810	5903	Viral life cycle - HIV-1	Genetic Information Processing; Information processing in viruses	0.0782499
RAPGEF3	ENSG00000079337	12	47734363	47771040	10411	Leukocyte transendothelial migration	Organismal Systems; Immune system	0.0935993
RASGRP3	ENSG00000152689	2	33436324	33564750	25780	B cell receptor signaling pathway	Organismal Systems; Immune system	0.0741495
RASSF5	ENSG00000266094	1	206507531	206589448	83593	Leukocyte transendothelial migration	Organismal Systems; Immune system	0.0791883
RELL1	ENSG00000181826	4	37590800	37686376	768211	Cytokine-cytokine receptor interaction	Environmental Information Processing; Signaling molecules and interaction	0.0606319
RELL2	ENSG00000164620	5	141636950	141641064	285613	Cytokine-cytokine receptor interaction	Environmental Information Processing; Signaling molecules and interaction	0.0886579
RFX5	ENSG00000143390	1	151340640	151347326	5993	Antigen processing and presentation	Organismal Systems; Immune system	0.0789315
RFXANK	ENSG00000064490	19	19192229	19201869	8625	Antigen processing and presentation	Organismal Systems; Immune system	0.158971
RIPK3	ENSG00000129465	14	24336025	24340022	11035	Cytosolic DNA-sensing pathway	Organismal Systems; Immune system	0.0692683
RNASEL	ENSG00000135828	1	182573634	182589256	6041	NOD-like receptor signaling pathway	Organismal Systems; Immune system	0.10516
RNF31	ENSG00000092098	14	24146683	24160660	55072	NOD-like receptor signaling pathway	Organismal Systems; Immune system	0.110407
ROCK2	ENSG00000134318	2	11179759	11348330	9475	Chemokine signaling pathway	Organismal Systems; Immune system	0.0800438
RPS6KA4	ENSG00000162302	11	64359148	64372215	8986	TNF signaling pathway	Environmental Information Processing; Signal transduction	0.0987026
RPS6KB2	ENSG00000175634	11	67428460	67435401	6199	Fc gamma R-mediated phagocytosis	Organismal Systems; Immune system	0.1987
RUNX3	ENSG00000020633	1	24899511	24965121	864	Th1 and Th2 cell differentiation	Organismal Systems; Immune system	0.0788065
S100A7A	ENSG00000184330	1	153416520	153423222	338324	IL-17 signaling pathway	Organismal Systems; Immune system	0.170586
SCIN	ENSG00000006747	7	12570577	12660182	85477	Fc gamma R-mediated phagocytosis	Organismal Systems; Immune system	0.118864
SELE	ENSG00000007908	1	169722640	169764705	6401	TNF signaling pathway	Environmental Information Processing; Signal transduction	0.0547091
SELP	ENSG00000174175	1	169588849	169630193	6403	Neutrophil extracellular trap formation	Organismal Systems; Immune system	0.441575
SELPLG	ENSG00000110876	12	108621895	108633894	6404	Neutrophil extracellular trap formation	Organismal Systems; Immune system	0.186303
SERINC5	ENSG00000164300	5	80111651	80256048	256987	Viral life cycle - HIV-1	Genetic Information Processing; Information processing in viruses	0.096176
SERPINA1	ENSG00000197249	14	94376747	94390693	5265	Complement and coagulation cascades	Organismal Systems; Immune system	0.282103
SERPINA5	ENSG00000188488	14	94561442	94593118	5104	Complement and coagulation cascades	Organismal Systems; Immune system	0.256955
SERPIND1	ENSG00000099937	22	20774113	20787720	3053	Complement and coagulation cascades	Organismal Systems; Immune system	0.0503654
SHC1	ENSG00000160691	1	154962298	154974395	6464	Chemokine signaling pathway	Organismal Systems; Immune system	0.0645367
SHC2	ENSG00000129946	19	416589	461033	25759	Chemokine signaling pathway	Organismal Systems; Immune system	0.0685745
SIGLEC9	ENSG00000129450	19	51124906	51136651	27180	Neutrophil extracellular trap formation	Organismal Systems; Immune system	0.34322
SIPA1	ENSG00000213445	11	65638101	65650918	6494	Leukocyte transendothelial migration	Organismal Systems; Immune system	0.0927906
SLC25A31	ENSG00000151475	4	127730400	127774292	83447	Neutrophil extracellular trap formation	Organismal Systems; Immune system	0.0733848
SOCS2	ENSG00000120833	12	93569814	93583487	8835	JAK-STAT signaling pathway	Environmental Information Processing; Signal transduction	0.110434
SOS2	ENSG00000100485	14	50117130	50231578	6655	B cell receptor signaling pathway	Organismal Systems; Immune system	0.0919408
SPHK1	ENSG00000176170	17	76376584	76387860	8877	Fc gamma R-mediated phagocytosis	Organismal Systems; Immune system	0.130446
SPHK2	ENSG00000063176	19	48619291	48630717	56848	Fc gamma R-mediated phagocytosis	Organismal Systems; Immune system	0.169222
SPP1	ENSG00000118785	4	87975667	87983532	6696	Toll-like receptor signaling pathway	Organismal Systems; Immune system	0.172666
STAT2	ENSG00000170581	12	56341597	56360203	6773	C-type lectin receptor signaling pathway	Organismal Systems; Immune system	0.191048
STAT3	ENSG00000168610	17	42313324	42388568	6774	Chemokine signaling pathway	Organismal Systems; Immune system	0.0980488
STAT4	ENSG00000138378	2	191029576	191178435	6775	JAK-STAT signaling pathway	Environmental Information Processing; Signal transduction	0.0527437
STIM1	ENSG00000167323	11	3854527	4093210	6786	Platelet activation	Organismal Systems; Immune system	0.056929
STING1	ENSG00000184584	5	139475533	139482935	340061	Cytosolic DNA-sensing pathway	Organismal Systems; Immune system	0.121648
TAB1	ENSG00000100324	22	39399778	39437060	10454	NF-kappa B signaling pathway	Environmental Information Processing; Signal transduction	0.0620481
TANK	ENSG00000136560	2	161136908	161236230	10010	NOD-like receptor signaling pathway	Organismal Systems; Immune system	0.141021
TAP1	ENSG00000168394	6	32845209	32853816	6890	Antigen processing and presentation	Organismal Systems; Immune system	0.0989184
TAP2	ENSG00000204267	6	32821833	32838739	6891	Antigen processing and presentation	Organismal Systems; Immune system	0.120102
TAPBP	ENSG00000231925	6	33299694	33314284	6892	Antigen processing and presentation	Organismal Systems; Immune system	0.0650129
TBKBP1	ENSG00000198933	17	47694161	47712052	9755	RIG-I-like receptor signaling pathway	Organismal Systems; Immune system	0.0629155
TBXA2R	ENSG00000006638	19	3594507	3606875	6915	Platelet activation	Organismal Systems; Immune system	0.220532
TBXAS1	ENSG00000059377	7	139777051	140020325	6916	Platelet activation	Organismal Systems; Immune system	0.144606
TFRC	ENSG00000072274	3	196012511	196082153	7037	Hematopoietic cell lineage	Organismal Systems; Immune system	0.120505
THBD	ENSG00000178726	20	23045633	23049672	7056	Complement and coagulation cascades	Organismal Systems; Immune system	0.070821
TIAM1	ENSG00000156299	21	31118416	31559977	7074	Chemokine signaling pathway	Organismal Systems; Immune system	0.141289
TIRAP	ENSG00000150455	11	126282497	126298845	114609	NF-kappa B signaling pathway	Environmental Information Processing; Signal transduction	0.0797185
TKFC	ENSG00000149476	11	61333220	61353295	26007	RIG-I-like receptor signaling pathway	Organismal Systems; Immune system	0.388138
TLR1	ENSG00000174125	4	38790677	38856817	7096	Toll-like receptor signaling pathway	Organismal Systems; Immune system	0.420733
TLR3	ENSG00000164342	4	186068911	186088073	7098	Toll-like receptor signaling pathway	Organismal Systems; Immune system	0.0829661
TLR4	ENSG00000136869	9	117704175	117724735	7099	Neutrophil extracellular trap formation	Organismal Systems; Immune system	0.052326
TLR5	ENSG00000187554	1	223109404	223143292	7100	Toll-like receptor signaling pathway	Organismal Systems; Immune system	0.100562
TLR6	ENSG00000174130	4	38822897	38856817	10333	Toll-like receptor signaling pathway	Organismal Systems; Immune system	0.26341
TLR9	ENSG00000239732	3	52221080	52225645	54106	Toll-like receptor signaling pathway	Organismal Systems; Immune system	0.0603743
TNFAIP3	ENSG00000118503	6	137867214	137883314	7128	IL-17 signaling pathway	Organismal Systems; Immune system	0.243514
TNFRSF10A	ENSG00000104689	8	23190452	23225102	8797	Cytokine-cytokine receptor interaction	Environmental Information Processing; Signaling molecules and interaction	0.267748
TNFRSF10B	ENSG00000120889	8	23020133	23069031	8795	Cytokine-cytokine receptor interaction	Environmental Information Processing; Signaling molecules and interaction	0.129214
TNFRSF10C	ENSG00000173535	8	23102921	23117445	8794	Cytokine-cytokine receptor interaction	Environmental Information Processing; Signaling molecules and interaction	0.132193
TNFRSF10D	ENSG00000173530	8	23135588	23164027	8793	Cytokine-cytokine receptor interaction	Environmental Information Processing; Signaling molecules and interaction	0.172781
TNFRSF11A	ENSG00000141655	18	62325287	62391288	8792	Cytokine-cytokine receptor interaction	Environmental Information Processing; Signaling molecules and interaction	0.0859284
TNFRSF11B	ENSG00000164761	8	118923557	118951885	4982	Cytokine-cytokine receptor interaction	Environmental Information Processing; Signaling molecules and interaction	0.167094
TNFRSF13B	ENSG00000240505	17	16929816	16972118	23495	Cytokine-cytokine receptor interaction	Environmental Information Processing; Signaling molecules and interaction	0.110616
TNFRSF14	ENSG00000157873	1	2555639	2565382	8764	Cytokine-cytokine receptor interaction	Environmental Information Processing; Signaling molecules and interaction	0.0652281
TNFRSF17	ENSG00000048462	16	11965210	11968068	608	Cytokine-cytokine receptor interaction	Environmental Information Processing; Signaling molecules and interaction	0.0692988
TNFRSF18	ENSG00000186891	1	1203508	1206592	8784	Cytokine-cytokine receptor interaction	Environmental Information Processing; Signaling molecules and interaction	0.145829
TNFRSF1A	ENSG00000067182	12	6328757	6342114	7132	Cytokine-cytokine receptor interaction	Environmental Information Processing; Signaling molecules and interaction	0.0896599
TNFRSF21	ENSG00000146072	6	47231532	47309905	27242	Cytokine-cytokine receptor interaction	Environmental Information Processing; Signaling molecules and interaction	0.0927291
TNFRSF25	ENSG00000215788	1	6460786	6466175	8718	Cytokine-cytokine receptor interaction	Environmental Information Processing; Signaling molecules and interaction	0.0694093
TNFRSF8	ENSG00000120949	1	12063303	12144207	943	Cytokine-cytokine receptor interaction	Environmental Information Processing; Signaling molecules and interaction	0.0601416
TNFSF10	ENSG00000121858	3	172505508	172523475	8743	Cytokine-cytokine receptor interaction	Environmental Information Processing; Signaling molecules and interaction	0.0937211
TNFSF13	ENSG00000161955	17	7558292	7561608	8741	Cytokine-cytokine receptor interaction	Environmental Information Processing; Signaling molecules and interaction	0.0716007
TNFSF15	ENSG00000181634	9	114784652	114806039	9966	Cytokine-cytokine receptor interaction	Environmental Information Processing; Signaling molecules and interaction	0.0754833
TOLLIP	ENSG00000078902	11	1274371	1309654	54472	Toll-like receptor signaling pathway	Organismal Systems; Immune system	0.0547091
TP53BP1	ENSG00000067369	15	43403061	43510728	7158	NOD-like receptor signaling pathway	Organismal Systems; Immune system	0.288687
TRAF3	ENSG00000131323	14	102777449	102911500	7187	IL-17 signaling pathway	Organismal Systems; Immune system	0.31411
TRAF3IP2	ENSG00000056972	6	111555381	111606906	10758	IL-17 signaling pathway	Organismal Systems; Immune system	0.113668
TRIM25	ENSG00000121060	17	56836387	56914080	7706	NF-kappa B signaling pathway	Environmental Information Processing; Signal transduction	0.118798
TRIM5	ENSG00000132256	11	5663195	5938619	85363	Viral life cycle - HIV-1	Genetic Information Processing; Information processing in viruses	0.0943044
TRIP6	ENSG00000087077	7	100867387	100873454	7205	NOD-like receptor signaling pathway	Organismal Systems; Immune system	0.125889
TRPM2	ENSG00000142185	21	44350163	44443081	7226	NOD-like receptor signaling pathway	Organismal Systems; Immune system	0.0876039
TRPV2	ENSG00000187688	17	16415571	16437003	51393	NOD-like receptor signaling pathway	Organismal Systems; Immune system	0.152781
TXK	ENSG00000074966	4	48066393	48134250	7294	Leukocyte transendothelial migration	Organismal Systems; Immune system	0.149276
TYK2	ENSG00000105397	19	10350533	10380608	7297	JAK-STAT signaling pathway	Environmental Information Processing; Signal transduction	0.126317
TYRO3	ENSG00000092445	15	41557675	41583589	7301	Virion - Flavivirus	Genetic Information Processing; Information processing in viruses	0.0881038
ULBP1	ENSG00000111981	6	149963943	149973715	80329	Natural killer cell mediated cytotoxicity	Organismal Systems; Immune system	0.0861597
VASP	ENSG00000125753	19	45506579	45526989	7408	Fc gamma R-mediated phagocytosis	Organismal Systems; Immune system	0.0626041
VAV1	ENSG00000141968	19	6772708	6857366	7409	B cell receptor signaling pathway	Organismal Systems; Immune system	0.0991717
VAV2	ENSG00000160293	9	133761894	133992604	7410	B cell receptor signaling pathway	Organismal Systems; Immune system	0.287497
VAV3	ENSG00000134215	1	107571161	107965180	10451	B cell receptor signaling pathway	Organismal Systems; Immune system	0.0813042
VCAM1	ENSG00000162692	1	100719742	100739045	7412	Leukocyte transendothelial migration	Organismal Systems; Immune system	0.122033
VCL	ENSG00000035403	10	73995193	74121363	7414	Leukocyte transendothelial migration	Organismal Systems; Immune system	0.0513599
VWF	ENSG00000110799	12	5948877	6124770	7450	Complement and coagulation cascades	Organismal Systems; Immune system	0.306191
XCL1	ENSG00000143184	1	168576605	168582069	6375	Chemokine signaling pathway	Organismal Systems; Immune system	0.102602
XCL2	ENSG00000143185	1	168540768	168543997	6846	Chemokine signaling pathway	Organismal Systems; Immune system	0.113963
ZBP1	ENSG00000124256	20	57603846	57620576	81030	Cytosolic DNA-sensing pathway	Organismal Systems; Immune system	0.064027
