# Supplementary material for: Immune gene diversity and STING1 variants in shaping cancer immunity across different genetic ancestry populations
Source: Cell Rep. Author manuscript; Available in PMC 2026 Mar 26. (PMC13019158; doi:10.1016/j.celrep.2025.116882)
Supplement: 7 [file NIHMS2151699-supplement-7.xlsx]

## Sheet: Table S14
Table S14: Gene Ontology (GO) analysis for the identified ID genesGene Ontology (GO) analysis for the identified ID genes in tier 1.
Enriched KEGG pathway	Fold Enrichment	FDR	Genes
hsa04060:Cytokine-cytokine receptor interaction	6.26419	8.3e-32	CD40, CNTF, CSF2, CSF3R, TNFRSF13B, MSTN, IL27, IFNA8, GHR, LEPR, IL6R, IFNAR2, IL15RA, IL4R, IFNGR1, IFNGR2, TNFRSF18, IFNA17, IL19, IL16, IL17RE, OSMR, IL17RC, IL17RA, IFNK, XCL2, XCL1, IL6ST, IFNAR1, CX3CR1, IL20RA, TNFRSF11B, CXCR6, ACVR1B, IL1RL1, ACVR1C, IFNL1, IL21R, IFNL3, IL32, CCL23, IL10RB, IL37, IL34, IL10RA, IL31RA, BMP8A, TNFRSF10C, TNFRSF10B, GDF1, IL36G, INHBB, TNFRSF10A, BMP7, EP…
hsa04621:NOD-like receptor signaling pathway	7.38646	2.62e-26	RNF31, RNASEL, NLRX1, TNFAIP3, ITPR2, MEFV, ANTXR1, TANK, IFNA8, PANX1, GPRC6A, CASP5, IFI16, NLRP6, NLRP7, NLRP1, TP53BP1, GBP1, IKBKE, GBP4, CTSB, IFNAR2, CASR, HSP90AA1, DEFA6, CHUK, CARD8, STAT2, IFNA17, TRPV2, ERBIN, CYBA, TYK2, MAPK10, P2RX7, MAVS, PLCB4, OAS1, STING1, OAS2, TRAF3, OAS3, TRIP6, IRF7, CARD16, PKN1, PLCB2, IFNAR1
hsa04630:JAK-STAT signaling pathway	6.72457	1.52e-19	CDKN1A, CNTF, CSF2, CSF3R, IL20RA, IL27, IFNA8, EGFR, GHR, SOCS2, CCND3, IFNL1, LEPR, IL21R, EP300, AOX1, IL6R, IFNL3, IFNAR2, IL15RA, IL4R, IFNGR1, IL10RB, EGF, IL10RA, IFNGR2, STAT2, IFNA17, IL31RA, IL19, TYK2, OSMR, EPOR, IL22RA1, PIK3CA, IFNK, IL6ST, IL7R, IFNAR1
hsa04640:Hematopoietic cell lineage	8.96261	3.62e-19	CSF2, CSF3R, TFRC, FLT3, CD1E, CD3G, CD1C, CD1A, CD19, HLA-DQA2, IL6R, CD55, CD33, HLA-DPA1, CR2, CR1, IL4R, ITGA3, ITGA1, CD8B2, EPOR, CD2, GP9, CD4, CD8B, CD5, CR1L, HLA-DPB1, ITGA6, IL7R, HLA-DQB1
hsa04610:Complement and coagulation cascades	8.65332	1.67e-15	SERPINA1, CFH, CFI, C4BPA, C8A, CLU, SERPINA5, C5, PLAU, ITGAX, A2M, CD55, MBL2, CR2, CR1, VWF, PLAUR, F2, F5, CFHR2, CR1L, CFHR4, CFHR5, F13B, MASP2, F2RL3
hsa05164:Influenza A	5.52364	6.94e-14	RNASEL, CIITA, NLRX1, ADAR, IFNA8, ICAM1, IFIH1, CCND3, TRIM25, EP300, IKBKE, HLA-DQA2, HLA-DPA1, IFNAR2, CHUK, IFNGR1, IFNGR2, STAT2, IFNA17, TNFRSF10B, TNFRSF10A, TYK2, MAVS, OAS1, PIK3CA, OAS2, TRAF3, OAS3, IRF7, HLA-DPB1, FAS, HLA-DQB1, IFNAR1
hsa04650:Natural killer cell mediated cytotoxicity	6.31048	3.77e-13	CSF2, KIR2DL1, ITGAL, IFNA8, ICAM1, KLRK1, PLCG1, IFNAR2, IFNGR1, IFNGR2, IFNA17, TNFRSF10B, TNFRSF10A, KIR3DL1, KIR3DL2, KIR3DL3, VAV2, NCR1, NCR2, RAET1E, PIK3CA, RAET1G, LCK, FAS, CD48, KLRD1, CD244, IFNAR1
hsa05169:Epstein-Barr virus infection	4.67596	6.91e-12	CDKN1A, CD40, TNFAIP3, CD3G, ITGAL, IFNA8, ICAM1, CCND3, CD19, IKBKE, HLA-DQA2, HLA-DPA1, IFNAR2, CR2, GADD45B, CHUK, STAT2, IFNA17, TAP2, TYK2, HLA-A, MAPK10, MAVS, OAS1, PIK3CA, OAS2, TRAF3, OAS3, IRF7, HLA-DPB1, FAS, HLA-DQB1, IFNAR1
hsa05162:Measles	5.39265	1.27e-10	CLEC4M, TNFAIP3, CD3G, ADAR, IFNA8, IFIH1, CCND3, IKBKE, IFNAR2, HSPA1L, CHUK, CSNK2A3, STAT2, IFNA17, HSPA6, TYK2, MAPK10, MAVS, OAS1, PIK3CA, OAS2, TRAF3, OAS3, IRF7, FAS, IFNAR1
hsa04612:Antigen processing and presentation	7.33911	1.78e-10	CIITA, HSP90AA1, HSPA1L, HSPA6, TAP2, CD8B2, KIR3DL1, RFXANK, HLA-A, KIR3DL2, KIR2DL1, KIR3DL3, CD4, CD8B, HLA-DPB1, KLRD1, HLA-DQA2, CTSB, HLA-DPA1, HLA-DQB1
hsa04622:RIG-I-like receptor signaling pathway	7.25641	2.71e-09	MAP3K1, NLRX1, CHUK, IFNA17, ADAR, IFNA8, TANK, MAPK10, IFIH1, MAVS, TKFC, STING1, TRAF3, DHX58, IFNK, IRF7, TRIM25, IKBKE
hsa05171:Coronavirus disease - COVID-19	3.82456	4.88e-09	CSF2, ADAR, C8A, IFNA8, EGFR, IFIH1, C5, PLCG1, IKBKE, IL6R, MBL2, IFNAR2, VWF, CHUK, STAT2, IFNA17, TYK2, F2, SELP, MAPK10, MAVS, OAS1, STING1, PIK3CA, OAS2, TRAF3, OAS3, F13B, MASP2, IL6ST, IFNAR1
hsa05417:Lipid and atherosclerosis	3.86071	1.52e-08	CD40, CALML6, TANK, AGER, IFNA8, ICAM1, PLCG1, LBP, IKBKE, HSP90AA1, VCAM1, HSPA1L, CHUK, IFNA17, HSPA6, TNFRSF10B, TNFRSF10A, CYBA, MMP9, VAV2, SELP, MAPK10, PLCB4, PIK3CA, TRAF3, IRF7, FAS, TLR6, PLCB2
hsa04064:NF-kappa B signaling pathway	5.50433	2.51e-08	EDARADD, CD40, VCAM1, GADD45B, PARP1, BCL2A1, CHUK, CSNK2A3, TNFAIP3, ICAM1, PIDD1, PLAU, TRAF3, LCK, TRIM25, ATM, ERC1, PLCG1, LBP, CARD14
hsa05167:Kaposi sarcoma-associated herpesvirus infection	3.98355	2.67e-08	CD86, CDKN1A, CSF2, CALML6, ITPR2, IFNA8, ICAM1, PREX1, EP300, PLCG1, IKBKE, IFNAR2, CHUK, IFNGR1, STAT2, IFNA17, TYK2, HLA-A, NFATC4, MAPK10, PIK3CA, TRAF3, MAPKAPK2, IRF7, FAS, IL6ST, IFNAR1
hsa05152:Tuberculosis	4.13436	2.67e-08	CIITA, CLEC4M, CALML6, LSP1, IFNA8, ITGAX, EP300, LBP, HLA-DQA2, HLA-DPA1, ARHGEF12, CR1, IFNGR1, IL10RB, SPHK2, IL10RA, IFNGR2, SPHK1, IFNA17, RFXANK, MAPK10, TLR1, CR1L, HLA-DPB1, TLR6, HLA-DQB1
hsa04620:Toll-like receptor signaling pathway	5.30047	3.77e-08	CD86, IFNAR2, CD40, CHUK, STAT2, IFNA17, TYK2, IFNA8, MAPK10, TLR1, PIK3CA, TRAF3, SPP1, IRF7, MAP3K8, LBP, TLR6, TLR5, IKBKE, IFNAR1
hsa04659:Th17 cell differentiation	5.30047	3.77e-08	HSP90AA1, IL4R, CHUK, IFNGR1, IFNGR2, CD3G, IL27, TYK2, AHR, MAPK10, CD4, LCK, HLA-DPB1, IL21R, PLCG1, IL6ST, HLA-DQA2, IL6R, HLA-DPA1, HLA-DQB1
hsa05160:Hepatitis C	4.34772	3.83e-08	IFNAR2, CDKN1A, RNASEL, CHUK, CD81, EGF, STAT2, IFNA17, TYK2, IFNA8, EGFR, CLDN22, MAVS, PIK3CA, OAS1, OAS2, TRAF3, OAS3, CLDN8, CLDN24, IRF7, FAS, IKBKE, IFNAR1
hsa04514:Cell adhesion molecules	4.16657	1.83e-07	CD86, CD40, SELPLG, VCAM1, CD8B2, HLA-A, ITGAL, ICAM1, SELP, CLDN22, CD2, CD4, CD8B, CLDN8, CLDN24, HLA-DPB1, PECAM1, ITGA6, PDCD1, HLA-DQA2, HLA-DPA1, HLA-DQB1, NECTIN1
hsa04666:Fc gamma R-mediated phagocytosis	5.31139	2.28e-07	PLA2G4F, MYO10, SPHK2, SPHK1, LIMK2, PLA2G4C, ASAP1, ASAP2, VAV2, PLD2, ACTR3C, SCIN, PIK3CA, BIN1, JMJD7-PLA2G4B, RPS6KB2, PLCG1, DOCK1
hsa04611:Platelet activation	4.61653	3.23e-07	GUCY1A1, PLA2G4F, ARHGEF12, VWF, PLA2G4C, ITPR2, F2, GP6, MYLK3, MYLK, APBB1IP, GP9, PLCB4, PIK3CA, TBXA2R, JMJD7-PLA2G4B, TBXAS1, GNAS, PLCB2, F2RL3
hsa04061:Viral protein interaction with cytokine and cytokine receptor	5.15205	3.33e-07	CX3CR1, CCL23, IL10RB, IL37, IL34, IL10RA, IL20RA, TNFRSF10C, TNFRSF10B, IL19, TNFRSF10A, TNFRSF10D, IL22RA1, XCL2, XCL1, IL6ST, IL6R, CCL27
hsa05332:Graft-versus-host disease	8.17786	7.86e-07	CD86, HLA-DPB1, FAS, KLRD1, KIR3DL1, HLA-A, KIR3DL2, KIR2DL1, KIR3DL3, HLA-DQA2, HLA-DPA1, HLA-DQB1
hsa05200:Pathways in cancer	2.31783	2.38e-06	NOTCH3, CDKN1A, CSF3R, FLT3, CALML6, IFNA8, EGFR, PLD2, CCND3, EP300, PLCG1, IL6R, JAG2, IFNAR2, IL15RA, HSP90AA1, ARHGEF12, IL4R, GADD45B, CHUK, IFNGR1, ITGA3, EGF, IFNGR2, STAT2, IFNA17, F2, MMP9, EPOR, MAPK10, BMP2, PLCB4, PIK3CA, TRAF3, RPS6KB2, GNAS, FAS, ITGA6, IL6ST, IL7R, PLCB2, F2RL3, IFNAR1
hsa05340:Primary immunodeficiency	8.28547	2.62e-06	CIITA, CD4, CD40, TNFRSF13B, CD8B, LCK, CD19, TAP2, CD8B2, RFXANK, IL7R
hsa04658:Th1 and Th2 cell differentiation	4.97783	3.1e-06	JAG2, NOTCH3, IL4R, CHUK, IFNGR1, IFNGR2, CD3G, TYK2, MAPK10, CD4, LCK, HLA-DPB1, PLCG1, HLA-DQA2, HLA-DPA1, HLA-DQB1
hsa04217:Necroptosis	3.78033	3.12e-06	RNF31, IFNAR2, PLA2G4F, HSP90AA1, PARP1, IFNGR1, IFNGR2, STAT2, IFNA17, PLA2G4C, TNFAIP3, TNFRSF10B, TNFRSF10A, TYK2, IFNA8, MAPK10, JMJD7-PLA2G4B, FAS, PGAM5, CHMP4A, IFNAR1
hsa05166:Human T-cell leukemia virus 1 infection	3.22326	3.72e-06	CDKN1A, CD40, CSF2, CD3G, ITGAL, ICAM1, CCND3, CREB3L1, CREB3L2, EP300, HLA-DQA2, HLA-DPA1, IL15RA, MAP3K1, CHUK, HLA-A, NFATC4, MAPK10, DLG1, CD4, PIK3CA, LCK, HLA-DPB1, ATM, HLA-DQB1
hsa04657:IL-17 signaling pathway	4.87192	3.72e-06	HSP90AA1, CSF2, TRAF3IP2, CHUK, TNFAIP3, IL17RE, MUC5B, IL17RC, MAPK15, MMP9, MUC5AC, IL17RA, MAPK10, S100A7A, TRAF3, IKBKE
hsa05161:Hepatitis B	3.71033	3.82e-06	CDKN1A, MAP3K1, CHUK, STAT2, IFNA17, TYK2, IFNA8, MMP9, NFATC4, MAPK10, IFIH1, MAVS, PIK3CA, TRAF3, CREB3L1, CREB3L2, IRF7, FAS, EP300, IKBKE, IFNAR1
hsa04380:Osteoclast differentiation	4.02835	4.29e-06	LILRA6, IFNAR2, CHUK, IFNGR1, IFNGR2, STAT2, ITPR2, LILRB1, TNFRSF11B, CYBA, TYK2, LILRB2, LILRA1, LILRB3, LILRA4, MAPK10, PIK3CA, LCK, IFNAR1
hsa05170:Human immunodeficiency virus 1 infection	3.24028	5.41e-06	APOBEC3F, APOBEC3G, CHUK, CALML6, APOBEC3H, LIMK2, IFNA17, TAP2, ITPR2, CD3G, HLA-A, IFNA8, NFATC4, MAPK10, CD4, PIK3CA, STING1, RPS6KB2, FAS, ATM, PLCG1, APOBEC3A, PAK5, APOBEC3B
hsa03250:Viral life cycle - HIV-1	5.90623	6.2e-06	APOBEC3F, PDCD6IP, APOBEC3G, MAP1S, APOBEC3H, NUP153, CD4, MAP1B, MAP1A, EP300, CHMP4A, APOBEC3A, APOBEC3B
hsa04670:Leukocyte transendothelial migration	4.23115	9.04e-06	VCAM1, TXK, CTNND1, CYBA, ITGAL, MMP9, VAV2, ICAM1, CLDN22, MYL5, PIK3CA, CLDN8, CLDN24, PECAM1, MYL10, PLCG1, BCAR1
hsa05163:Human cytomegalovirus infection	3.05307	1.39e-05	CDKN1A, ARHGEF12, CHUK, IL10RB, CALML6, IL10RA, IFNA17, TAP2, ITPR2, HLA-A, IFNA8, EGFR, NFATC4, PLCB4, PIK3CA, STING1, CREB3L1, RPS6KB2, CREB3L2, GNAS, FAS, PLCB2, IL6R, BCAR1
hsa04810:Regulation of actin cytoskeleton	2.99974	1.83e-05	ARHGEF12, ITGA3, EGF, LIMK2, ITGA1, ITGAL, F2, C8A, EGFR, MYLK3, VAV2, MYLK, TIAM1, MYL5, ACTR3C, C5, SCIN, PIK3CA, ITGAX, MYL10, ITGA6, DOCK1, PAK5, BCAR1
hsa05145:Toxoplasmosis	4.12577	2.52e-05	CIITA, CD40, HSPA1L, CHUK, IFNGR1, IL10RB, IL10RA, IFNGR2, HSPA6, TYK2, MAPK10, HLA-DPB1, ITGA6, HLA-DQA2, HLA-DPA1, HLA-DQB1
hsa05165:Human papillomavirus infection	2.50771	4.53e-05	NOTCH3, CDKN1A, IFNA8, EGFR, CCND3, CREB3L1, CREB3L2, SPP1, EP300, IKBKE, IFNAR2, VWF, CHUK, ITGA3, EGF, STAT2, IFNA17, ITGA1, TYK2, HLA-A, DLG1, PIK3CA, TRAF3, RPS6KB2, GNAS, FAS, ITGA6, ATM, IFNAR1
hsa05150:Staphylococcus aureus infection	4.17412	9.74e-05	SELPLG, CFH, DEFA6, CFI, ITGAL, ICAM1, SELP, C5, HLA-DPB1, MASP2, HLA-DQA2, HLA-DPA1, HLA-DQB1, MBL2
hsa04668:TNF signaling pathway	3.76612	0.000143	VCAM1, CSF2, CHUK, DAB2IP, TNFAIP3, MMP9, ICAM1, MAPK10, PIK3CA, TRAF3, CREB3L1, CREB3L2, FAS, PGAM5, MAP3K8
hsa05144:Malaria	5.7245	0.000172	SELP, CD40, CR1, KLRK1, VCAM1, CR1L, CD81, PECAM1, ITGAL, ICAM1
hsa04151:PI3K-Akt signaling pathway	2.31213	0.000178	CDKN1A, CSF3R, FLT3, IFNA8, EGFR, GHR, CCND3, CD19, CREB3L1, CREB3L2, SPP1, IL6R, IFNAR2, HSP90AA1, IL4R, VWF, CHUK, ITGA3, EGF, IFNA17, ITGA1, OSMR, EPOR, PIK3CA, RPS6KB2, ITGA6, PKN1, IL7R, IFNAR1
hsa05235:PD-L1 expression and PD-1 checkpoint pathway in cancer	4.18082	0.000189	CHUK, IFNGR1, EGF, IFNGR2, CSNK2A3, CD3G, EGFR, CD4, PIK3CA, LCK, RPS6KB2, PDCD1, PLCG1
hsa04660:T cell receptor signaling pathway	3.54825	0.000254	CSF2, CHUK, CD8B2, CD3G, VAV2, MAPK10, DLG1, CD4, PIK3CA, CD8B, LCK, MAP3K8, PDCD1, PLCG1, PAK5
hsa05320:Autoimmune thyroid disease	5.40047	0.000254	CD86, CD40, IFNA17, HLA-DPB1, FAS, HLA-A, IFNA8, HLA-DQA2, HLA-DPA1, HLA-DQB1
hsa04062:Chemokine signaling pathway	2.83244	0.000394	CX3CR1, CCL23, CHUK, STAT2, CXCR6, VAV2, TIAM1, PREX1, PLCB4, PIK3CA, GRK5, GRK4, XCL2, XCL1, PLCG1, DOCK2, PLCB2, CCL27, BCAR1
hsa04662:B cell receptor signaling pathway	4.08893	0.000463	LILRA6, CR2, PIK3CA, CHUK, CD81, CD19, LILRB1, LILRB2, LILRA1, LILRB3, LILRA4, VAV2
hsa04625:C-type lectin receptor signaling pathway	3.57781	0.000762	ARHGEF12, CHUK, CLEC4M, CALML6, STAT2, ITPR2, LSP1, NFATC4, MAPK10, CLEC4D, PIK3CA, MAPKAPK2, IKBKE
hsa04623:Cytosolic DNA-sensing pathway	4.19797	0.000762	MAVS, STING1, CHUK, DNASE2B, IFNA17, POLR1C, IRF7, ADAR, MEFV, IFNA8, IKBKE
hsa04672:Intestinal immune network for IgA production	5.2572	0.000762	CD86, IL15RA, PIGR, CD40, TNFRSF13B, HLA-DPB1, HLA-DQA2, HLA-DPA1, HLA-DQB1
hsa04935:Growth hormone synthesis, secretion and action	3.33929	0.000769	MAP3K1, ITPR2, GHR, MAPK10, SOCS2, PLCB4, PIK3CA, CREB3L1, CREB3L2, GNAS, EP300, PLCG1, PLCB2, BCAR1
hsa05135:Yersinia infection	3.13385	0.000812	ARHGEF12, CHUK, CD8B2, MEFV, VAV2, MAPK10, ACTR3C, CD4, PIK3CA, CD8B, LCK, PKN1, PLCG1, DOCK1, BCAR1
hsa05330:Allograft rejection	6.02579	0.000812	CD86, CD40, HLA-DPB1, FAS, HLA-A, HLA-DQA2, HLA-DPA1, HLA-DQB1
hsa04613:Neutrophil extracellular trap formation	2.69741	0.000964	HDAC5, CR1, SELPLG, SIGLEC9, VWF, H2BC6, CYBA, ITGAL, HDAC9, AGER, SELP, C5, H3-5, PLCB4, PIK3CA, CR1L, PLCG1, PLCB2
hsa04912:GnRH signaling pathway	3.69323	0.000987	MAPK10, PLA2G4F, PLCB4, MAP3K1, CALML6, JMJD7-PLA2G4B, PLA2G4C, GNAS, ITPR2, PLCB2, EGFR, PLD2
hsa05416:Viral myocarditis	4.27202	0.00128833	CD86, CD40, HLA-DPB1, HLA-A, ITGAL, HLA-DQA2, CD55, ICAM1, HLA-DPA1, HLA-DQB1
hsa04750:Inflammatory mediator regulation of TRP channels	3.5048	0.0015016	MAPK10, PLA2G4F, PLCB4, PIK3CA, CALML6, JMJD7-PLA2G4B, PLA2G4C, TRPV2, GNAS, ITPR2, PLCG1, PLCB2
hsa04510:Focal adhesion	2.53796	0.00182278	VWF, ITGA3, EGF, ITGA1, EGFR, MYLK3, VAV2, MYLK, MAPK10, MYL5, CCND3, PIK3CA, SPP1, MYL10, ITGA6, DOCK1, PAK5, BCAR1
hsa04210:Apoptosis	2.94644	0.00223919	GADD45B, PARP1, BCL2A1, CHUK, DAB2IP, TNFRSF10B, ITPR2, TNFRSF10A, MAPK10, PIDD1, PIK3CA, FAS, ATM, CTSB
hsa05131:Shigellosis	2.31761	0.00246286	RNF31, CSF2, CHUK, ITPR2, EGFR, MAPK10, MYL5, ACTR3C, H3-5, PLCB4, PIK3CA, STING1, RPS6KB2, MYL10, ATM, PLCG1, TLR5, DOCK1, PLCB2, BCAR1
hsa05321:Inflammatory bowel disease	3.96312	0.00433513	IL4R, IFNGR1, IFNGR2, IL21R, HLA-DPB1, TLR5, HLA-DQA2, HLA-DPA1, HLA-DQB1
hsa04072:Phospholipase D signaling pathway	2.70754	0.00462155	PLA2G4F, SPHK2, EGF, SPHK1, PLA2G4C, F2, EGFR, PLD2, PLCB4, PIK3CA, JMJD7-PLA2G4B, GNAS, PLCG1, PLCB2
hsa05215:Prostate cancer	3.24585	0.00462155	CDKN1A, HSP90AA1, PIK3CA, CHUK, PLAU, EGF, CREB3L1, CREB3L2, EP300, MMP9, EGFR
hsa04664:Fc epsilon RI signaling pathway	3.78827	0.00553487	MAPK10, PLA2G4F, CSF2, PIK3CA, JMJD7-PLA2G4B, ALOX5AP, PLA2G4C, PLCG1, VAV2
hsa04921:Oxytocin signaling pathway	2.60205	0.00629551	CDKN1A, GUCY1A1, PLA2G4F, CALML6, PLA2G4C, ITPR2, EGFR, MYLK3, NFATC4, MYLK, PLCB4, JMJD7-PLA2G4B, GNAS, PLCB2
hsa05142:Chagas disease	3.08674	0.0064199	MAPK10, PLCB4, PIK3CA, CHUK, IFNGR1, IFNGR2, GNAS, FAS, CD3G, TLR6, PLCB2
hsa04915:Estrogen signaling pathway	2.71601	0.00649234	HSP90AA1, HSPA1L, CALML6, HSPA6, ITPR2, MMP9, EGFR, PLCB4, PIK3CA, CREB3L1, CREB3L2, GNAS, PLCB2
hsa04940:Type I diabetes mellitus	4.65948	0.00768716	CD86, HLA-DPB1, FAS, HLA-A, HLA-DQA2, HLA-DPA1, HLA-DQB1
hsa04370:VEGF signaling pathway	3.88102	0.00907865	PLA2G4F, PIK3CA, SPHK2, JMJD7-PLA2G4B, SPHK1, MAPKAPK2, PLA2G4C, PLCG1
hsa04350:TGF-beta signaling pathway	2.91526	0.00917512	BMP2, ACVR1C, TFRC, RPS6KB2, BMP8A, EP300, INHBB, ACVR1B, BMP7, NODAL, BMPR1A
hsa04066:HIF-1 signaling pathway	2.88851	0.00956888	CDKN1A, PIK3CA, TFRC, IFNGR1, EGF, IFNGR2, RPS6KB2, EP300, PLCG1, IL6R, EGFR
hsa04730:Long-term depression	3.81634	0.00956888	PLA2G4F, GUCY1A1, PLCB4, JMJD7-PLA2G4B, PLA2G4C, GNAS, ITPR2, PLCB2
hsa05212:Pancreatic cancer	3.38951	0.00976224	MAPK10, CDKN1A, GADD45B, PIK3CA, CHUK, EGF, RPS6KB2, EGFR, PLD2
hsa05203:Viral carcinogenesis	2.2449	0.0102361	HDAC5, CDKN1A, H2BC6, HLA-A, HDAC9, CCND3, DLG1, SCIN, PIK3CA, TRAF3, CREB3L1, MAPKAPK2, CREB3L2, IRF7, EP300, IL6ST
hsa05140:Leishmaniasis	3.34549	0.0102955	CR1, CR1L, IFNGR1, IFNGR2, HLA-DPB1, CYBA, HLA-DQA2, HLA-DPA1, HLA-DQB1
hsa05168:Herpes simplex virus 1 infection	1.6771	0.0125822	RNASEL, IFNA8, IFIH1, C5, IKBKE, HLA-DQA2, HLA-DPA1, IFNAR2, CHUK, IFNGR1, IFNGR2, STAT2, IFNA17, TAP2, TYK2, HLA-A, PILRA, MAVS, OAS1, STING1, PIK3CA, OAS2, TRAF3, OAS3, IRF7, HLA-DPB1, FAS, HLA-DQB1, NECTIN1, IFNAR1
hsa04270:Vascular smooth muscle contraction	2.56321	0.0134048	PLA2G4F, GUCY1A1, PLCB4, ARHGEF12, CALML6, JMJD7-PLA2G4B, PLA2G4C, GNAS, ITPR2, PLCB2, MYLK3, MYLK
hsa05231:Choline metabolism in cancer	2.92066	0.0134048	MAPK10, PLA2G4F, PIK3CA, EGF, JMJD7-PLA2G4B, RPS6KB2, PLA2G4C, PLCG1, EGFR, PLD2
hsa04371:Apelin signaling pathway	2.47101	0.0172721	NOTCH3, HDAC5, PLCB4, SPHK2, CALML6, SPHK1, RPS6KB2, SPP1, ITPR2, PLCB2, MYLK3, MYLK
hsa04928:Parathyroid hormone synthesis, secretion and action	2.70024	0.0214296	CDKN1A, CASR, PLCB4, CREB3L1, CREB3L2, GNAS, ITPR2, PLCB2, EGFR, PLD2
hsa04115:p53 signaling pathway	3.09433	0.0263132	PIDD1, CCND3, CDKN1A, GADD45B, FAS, TNFRSF10B, ATM, TNFRSF10A
hsa04015:Rap1 signaling pathway	2.04447	0.0274342	CALML6, EGF, CTNND1, ITGAL, EGFR, VAV2, APBB1IP, TIAM1, PLCB4, PIK3CA, GNAS, PLCG1, PLCB2, BCAR1, F2RL3
hsa01522:Endocrine resistance	2.6286	0.0373489	JAG2, MAPK10, NOTCH3, CDKN1A, PIK3CA, RPS6KB2, GNAS, MMP9, EGFR
hsa05310:Asthma	4.61653	0.0386576	CD40, HLA-DPB1, HLA-DQA2, HLA-DPA1, HLA-DQB1
hsa05418:Fluid shear stress and atherosclerosis	2.26509	0.0408159	MAPK10, HSP90AA1, VCAM1, PIK3CA, CHUK, CALML6, PECAM1, CYBA, MMP9, BMPR1A, ICAM1
hsa05146:Amoebiasis	2.52552	0.0446613	PLCB4, CSF2, PIK3CA, GNAS, CD1E, CD1C, PLCB2, C8A, CD1A
hsa04936:Alcoholic liver disease	2.21724	0.0454529	MAPK10, C5, CHUK, TRAF3, IFNA17, FAS, LBP, IL17RC, IFNA8, IKBKE, IL17RA
hsa04012:ErbB signaling pathway	2.69388	0.0482621	MAPK10, CDKN1A, PIK3CA, EGF, RPS6KB2, PLCG1, EGFR, PAK5
hsa04924:Renin secretion	2.90373	0.0548524	GUCY1A1, PLCB4, CALML6, GNAS, ITPR2, PLCB2, CTSB
hsa03266:Virion - Herpesvirus	9.54084	0.0618149	PILRA, IGF2R, NECTIN1
hsa04145:Phagosome	2.07137	0.0636595	CLEC4M, TFRC, HLA-DPB1, TAP2, CYBA, HLA-A, TLR6, HLA-DQA2, HLA-DPA1, MBL2, HLA-DQB1
hsa04068:FoxO signaling pathway	2.18492	0.0636595	MAPK10, CDKN1A, GADD45B, PIK3CA, CHUK, EGF, EP300, ATM, IL7R, EGFR
hsa05143:African trypanosomiasis	3.86791	0.0636595	PLCB4, VCAM1, FAS, PLCB2, ICAM1
hsa04970:Salivary secretion	2.46215	0.0681262	GUCY1A1, PLCB4, CALML6, GNAS, ITPR2, MUC5B, PLCB2, MUC5AC
hsa05323:Rheumatoid arthritis	2.46215	0.0681262	CD86, CSF2, HLA-DPB1, ITGAL, HLA-DQA2, ICAM1, HLA-DPA1, HLA-DQB1
hsa05130:Pathogenic Escherichia coli infection	1.87926	0.0689952	ARHGEF12, MYO10, CHUK, TNFRSF10B, TNFRSF10A, F2, MAPK10, CLDN22, ACTR3C, CLDN8, CLDN24, FAS, TLR5
hsa04148:Efferocytosis	2.01825	0.0699328	PANX1, CX3CR1, SPHK2, SPHK1, MAPKAPK2, PECAM1, AGER, DOCK1, EPOR, BCAR1, NFATC4
hsa04218:Cellular senescence	2.01825	0.0699328	CCND3, CDKN1A, TRAF3IP2, GADD45B, PIK3CA, CALML6, MAPKAPK2, ITPR2, ATM, HLA-A, NFATC4
hsa05214:Glioma	2.67143	0.0699328	CDKN1A, GADD45B, PIK3CA, CALML6, EGF, PLCG1, EGFR
hsa04971:Gastric acid secretion	2.63628	0.073077	PLCB4, CALML6, GNAS, ITPR2, PLCB2, MYLK3, MYLK
hsa05322:Systemic lupus erythematosus	2.08923	0.0737903	CD86, C5, H3-5, CD40, H2BC6, HLA-DPB1, C8A, HLA-DQA2, HLA-DPA1, HLA-DQB1
hsa04144:Endocytosis	1.71735	0.0798393	PDCD6IP, HSPA1L, TFRC, HSPA6, ASAP1, HLA-A, ASAP2, EGFR, IGF2R, PLD2, ACTR3C, GRK5, BIN1, GRK4, CHMP4A
hsa05205:Proteoglycans in cancer	1.81509	0.0798393	CDKN1A, ARHGEF12, PLAUR, ITPR2, MMP9, EGFR, VAV2, TIAM1, PIK3CA, PLAU, RPS6KB2, FAS, PLCG1
hsa04020:Calcium signaling pathway	1.69699	0.0848383	CALML6, SPHK2, EGF, SPHK1, ITPR2, EGFR, MYLK3, NFATC4, MYLK, P2RX7, PLCB4, TBXA2R, GNAS, PLCG1, PLCB2
hsa04933:AGE-RAGE signaling pathway in diabetic complications	2.2898	0.0852263	MAPK10, PLCB4, VCAM1, PIK3CA, PLCG1, AGER, PLCB2, ICAM1
hsa04014:Ras signaling pathway	1.69795	0.0979541	PLA2G4F, CHUK, CALML6, FLT3, EGF, PLA2G4C, EGFR, PLD2, MAPK10, TIAM1, PIK3CA, JMJD7-PLA2G4B, PLCG1, PAK5
hsa04530:Tight junction	1.85205	0.102608	CLDN22, MAPK10, TIAM1, ACTR3C, DLG1, MAP3K1, CLDN8, CLDN24, CD1E, CD1C, CD1A
hsa05202:Transcriptional misregulation in cancer	1.77964	0.103148	CD86, CDKN1A, H3-5, CD40, CSF2, BCL2A1, DEFA6, GADD45B, PLAU, FLT3, ATM, MMP9
hsa04927:Cortisol synthesis and secretion	2.64208	0.104008	PLCB4, CREB3L1, CREB3L2, GNAS, ITPR2, PLCB2
hsa04922:Glucagon signaling pathway	2.14	0.10753	PLCB4, CALML6, CREB3L1, CREB3L2, GNAS, EP300, ITPR2, PLCB2
hsa05210:Colorectal cancer	2.32974	0.10753	MAPK10, CDKN1A, GADD45B, PIK3CA, EGF, RPS6KB2, EGFR
hsa04926:Relaxin signaling pathway	1.99692	0.108607	MAPK10, PLCB4, PIK3CA, CREB3L1, CREB3L2, GNAS, PLCB2, MMP9, EGFR
hsa05221:Acute myeloid leukemia	2.56321	0.111097	CSF2, BCL2A1, PIK3CA, CHUK, FLT3, RPS6KB2
hsa04540:Gap junction	2.27679	0.113504	GUCY1A1, PLCB4, EGF, GNAS, ITPR2, PLCB2, EGFR
hsa04512:ECM-receptor interaction	2.25121	0.117332	GP9, VWF, ITGA3, ITGA1, SPP1, ITGA6, GP6
