# Supplementary material for: Immune gene diversity and STING1 variants in shaping cancer immunity across different genetic ancestry populations
Source: Cell Rep. Author manuscript; Available in PMC 2026 Mar 26. (PMC13019158; doi:10.1016/j.celrep.2025.116882)
Supplement: 8 [file NIHMS2151699-supplement-8.xlsx]

## Sheet: Sheet1
Table S15: ISG signature genes.
Genes	IDs
ADAR	ENSG00000160710
BST2	ENSG00000130303
CASP1	ENSG00000137752
CMPK2	ENSG00000134326
CXCL10	ENSG00000169245
DDX60	ENSG00000137628
DHX58	ENSG00000108771
EIF2AK2	ENSG00000055332
EPSTI1	ENSG00000133106
GBP4	ENSG00000162654
HERC6	ENSG00000138642
IFI35	ENSG00000068079
IFIH1	ENSG00000115267
IFIT2	ENSG00000119922
IFIT3	ENSG00000119917
IRF7	ENSG00000185507
ISG15	ENSG00000187608
ISG20	ENSG00000172183
MX1	ENSG00000157601
NMI	ENSG00000123609
OASL	ENSG00000135114
OGFR	ENSG00000060491
PARP12	ENSG00000059378
PARP14	ENSG00000173193
PNPT1	ENSG00000138035
PSME2	ENSG00000100911
RSAD2	ENSG00000134321
RTP4	ENSG00000136514
SAMD9L	ENSG00000177409
SP110	ENSG00000135899
STAT2	ENSG00000170581
TDRD7	ENSG00000196116
TRAFD1	ENSG00000135148
TRIM14	ENSG00000106785
TRIM21	ENSG00000132109
TRIM25	ENSG00000121060
UBE2L6	ENSG00000156587
USP18	ENSG00000184979
