# Supplementary material for: Immune gene diversity and STING1 variants in shaping cancer immunity across different genetic ancestry populations
Source: Cell Rep. Author manuscript; Available in PMC 2026 Mar 26. (PMC13019158; doi:10.1016/j.celrep.2025.116882)
Supplement: 10 [file NIHMS2151699-supplement-10.xlsx]

## Sheet: Table S1
Table S1: The major geographically structured human populations from the 1000 Genomes Project used in this study.
Sample ID	Gender	Population code	Population name	Superpopulation code	Superpopulation name	Population name
HG00126	male	GBR	British	EUR	European Ancestry,West Eurasia (SGDP)	British
HG00128	female	GBR	British	EUR	European Ancestry,West Eurasia (SGDP)	British
HG02943	female	ESN	Esan	AFR	African Ancestry,Africa (SGDP)	Esan
HG03100	male	ESN	Esan	AFR	African Ancestry,Africa (SGDP)	Esan
HG00174	female	FIN	Finnish	EUR	European Ancestry,West Eurasia (SGDP)	Finnish
HG00190	male	FIN	Finnish	EUR	European Ancestry,West Eurasia (SGDP)	Finnish
HG02464	male	GWD	Gambian Mandinka	AFR	African Ancestry,Africa (SGDP)	Gambian Mandinka
HG02574	female	GWD	Gambian Mandinka	AFR	African Ancestry,Africa (SGDP)	Gambian Mandinka
NA18940	male	JPT	Japanese	EAS	East Asia (SGDP),East Asian Ancestry	Japanese
HG01846	male	KHV	Kinh Vietnamese	EAS	East Asia (SGDP),East Asian Ancestry	Kinh Vietnamese
NA19023	female	LWK	Luhya	AFR	African Ancestry,Africa (SGDP)	Luhya
NA19044	male	LWK	Luhya	AFR	African Ancestry,Africa (SGDP)	Luhya
HG01783*	male	IBS,MSL	Iberian,Mende	EUR,AFR	European Ancestry,African Ancestry	Iberian
HG03078	male	MSL	Mende	AFR	African Ancestry,Africa (SGDP)	Mende
HG03085	female	MSL	Mende	AFR	African Ancestry,Africa (SGDP)	Mende
HG02494	female	PJL	Punjabi	SAS	South Asia (SGDP),South Asian Ancestry	Punjabi
HG02724	male	PJL	Punjabi	SAS	South Asia (SGDP),South Asian Ancestry	Punjabi
HG02783	male	PJL	Punjabi	SAS	South Asia (SGDP),South Asian Ancestry	Punjabi
HG02790	female	PJL	Punjabi	SAS	South Asia (SGDP),South Asian Ancestry	Punjabi
HG01503	male	IBS	Iberian	EUR	European Ancestry,West Eurasia (SGDP)	Iberian
HG01504	female	IBS	Iberian	EUR	European Ancestry,West Eurasia (SGDP)	Iberian
NA19625	female	ASW	African Ancestry SW	AFR	African Ancestry	African Ancestry SW
NA19700	male	ASW	African Ancestry SW	AFR	African Ancestry	African Ancestry SW
NA19701	female	ASW	African Ancestry SW	AFR	African Ancestry	African Ancestry SW
NA19703	male	ASW	African Ancestry SW	AFR	African Ancestry	African Ancestry SW
NA19704	female	ASW	African Ancestry SW	AFR	African Ancestry	African Ancestry SW
NA19707	female	ASW	African Ancestry SW	AFR	African Ancestry	African Ancestry SW
NA19711	male	ASW	African Ancestry SW	AFR	African Ancestry	African Ancestry SW
NA19712	female	ASW	African Ancestry SW	AFR	African Ancestry	African Ancestry SW
NA19713	female	ASW	African Ancestry SW	AFR	African Ancestry	African Ancestry SW
NA19818	male	ASW	African Ancestry SW	AFR	African Ancestry	African Ancestry SW
NA19819	female	ASW	African Ancestry SW	AFR	African Ancestry	African Ancestry SW
NA19834	male	ASW	African Ancestry SW	AFR	African Ancestry	African Ancestry SW
NA19835	female	ASW	African Ancestry SW	AFR	African Ancestry	African Ancestry SW
NA19900	male	ASW	African Ancestry SW	AFR	African Ancestry	African Ancestry SW
NA19901	female	ASW	African Ancestry SW	AFR	African Ancestry	African Ancestry SW
NA19904	male	ASW	African Ancestry SW	AFR	African Ancestry	African Ancestry SW
NA19908	male	ASW	African Ancestry SW	AFR	African Ancestry	African Ancestry SW
NA19909	female	ASW	African Ancestry SW	AFR	African Ancestry	African Ancestry SW
NA19913	female	ASW	African Ancestry SW	AFR	African Ancestry	African Ancestry SW
NA19914	female	ASW	African Ancestry SW	AFR	African Ancestry	African Ancestry SW
NA19916	male	ASW	African Ancestry SW	AFR	African Ancestry	African Ancestry SW
NA19917	female	ASW	African Ancestry SW	AFR	African Ancestry	African Ancestry SW
NA19920	male	ASW	African Ancestry SW	AFR	African Ancestry	African Ancestry SW
NA19921	female	ASW	African Ancestry SW	AFR	African Ancestry	African Ancestry SW
NA19922	male	ASW	African Ancestry SW	AFR	African Ancestry	African Ancestry SW
NA19923	female	ASW	African Ancestry SW	AFR	African Ancestry	African Ancestry SW
NA19982	male	ASW	African Ancestry SW	AFR	African Ancestry	African Ancestry SW
NA19984	male	ASW	African Ancestry SW	AFR	African Ancestry	African Ancestry SW
NA20126	male	ASW	African Ancestry SW	AFR	African Ancestry	African Ancestry SW
NA20127	female	ASW	African Ancestry SW	AFR	African Ancestry	African Ancestry SW
NA20274	female	ASW	African Ancestry SW	AFR	African Ancestry	African Ancestry SW
NA20276	female	ASW	African Ancestry SW	AFR	African Ancestry	African Ancestry SW
NA20278	male	ASW	African Ancestry SW	AFR	African Ancestry	African Ancestry SW
NA20281	male	ASW	African Ancestry SW	AFR	African Ancestry	African Ancestry SW
NA20282	female	ASW	African Ancestry SW	AFR	African Ancestry	African Ancestry SW
NA20287	female	ASW	African Ancestry SW	AFR	African Ancestry	African Ancestry SW
NA20289	female	ASW	African Ancestry SW	AFR	African Ancestry	African Ancestry SW
NA20291	male	ASW	African Ancestry SW	AFR	African Ancestry	African Ancestry SW
NA20294	female	ASW	African Ancestry SW	AFR	African Ancestry	African Ancestry SW
NA20296	female	ASW	African Ancestry SW	AFR	African Ancestry	African Ancestry SW
NA20298	male	ASW	African Ancestry SW	AFR	African Ancestry	African Ancestry SW
NA20299	female	ASW	African Ancestry SW	AFR	African Ancestry	African Ancestry SW
NA20314	female	ASW	African Ancestry SW	AFR	African Ancestry	African Ancestry SW
NA20317	female	ASW	African Ancestry SW	AFR	African Ancestry	African Ancestry SW
NA20318	male	ASW	African Ancestry SW	AFR	African Ancestry	African Ancestry SW
NA20320	female	ASW	African Ancestry SW	AFR	African Ancestry	African Ancestry SW
NA20321	female	ASW	African Ancestry SW	AFR	African Ancestry	African Ancestry SW
NA20332	female	ASW	African Ancestry SW	AFR	African Ancestry	African Ancestry SW
NA20334	female	ASW	African Ancestry SW	AFR	African Ancestry	African Ancestry SW
NA20339	female	ASW	African Ancestry SW	AFR	African Ancestry	African Ancestry SW
NA20340	male	ASW	African Ancestry SW	AFR	African Ancestry	African Ancestry SW
NA20342	male	ASW	African Ancestry SW	AFR	African Ancestry	African Ancestry SW
NA20346	male	ASW	African Ancestry SW	AFR	African Ancestry	African Ancestry SW
NA20348	male	ASW	African Ancestry SW	AFR	African Ancestry	African Ancestry SW
NA20351	male	ASW	African Ancestry SW	AFR	African Ancestry	African Ancestry SW
NA20355	female	ASW	African Ancestry SW	AFR	African Ancestry	African Ancestry SW
NA20356	male	ASW	African Ancestry SW	AFR	African Ancestry	African Ancestry SW
NA20357	female	ASW	African Ancestry SW	AFR	African Ancestry	African Ancestry SW
NA20359	female	ASW	African Ancestry SW	AFR	African Ancestry	African Ancestry SW
NA20362	male	ASW	African Ancestry SW	AFR	African Ancestry	African Ancestry SW
NA20412	female	ASW	African Ancestry SW	AFR	African Ancestry	African Ancestry SW
HG01879	male	ACB	African Caribbean	AFR	African Ancestry	African Caribbean
HG01880	female	ACB	African Caribbean	AFR	African Ancestry	African Caribbean
HG01882	male	ACB	African Caribbean	AFR	African Ancestry	African Caribbean
HG01883	female	ACB	African Caribbean	AFR	African Ancestry	African Caribbean
HG01885	male	ACB	African Caribbean	AFR	African Ancestry	African Caribbean
HG01886	female	ACB	African Caribbean	AFR	African Ancestry	African Caribbean
HG01889	female	ACB	African Caribbean	AFR	African Ancestry	African Caribbean
HG01890	male	ACB	African Caribbean	AFR	African Ancestry	African Caribbean
HG01894	female	ACB	African Caribbean	AFR	African Ancestry	African Caribbean
HG01896	female	ACB	African Caribbean	AFR	African Ancestry	African Caribbean
HG01912	male	ACB	African Caribbean	AFR	African Ancestry	African Caribbean
HG01914	male	ACB	African Caribbean	AFR	African Ancestry	African Caribbean
HG01915	female	ACB	African Caribbean	AFR	African Ancestry	African Caribbean
HG01956	female	ACB	African Caribbean	AFR	African Ancestry	African Caribbean
HG01958	female	ACB	African Caribbean	AFR	African Ancestry	African Caribbean
HG01985	female	ACB	African Caribbean	AFR	African Ancestry	African Caribbean
HG01986	male	ACB	African Caribbean	AFR	African Ancestry	African Caribbean
HG01988	male	ACB	African Caribbean	AFR	African Ancestry	African Caribbean
HG01989	female	ACB	African Caribbean	AFR	African Ancestry	African Caribbean
HG01990	male	ACB	African Caribbean	AFR	African Ancestry	African Caribbean
HG02009	male	ACB	African Caribbean	AFR	African Ancestry	African Caribbean
HG02010	female	ACB	African Caribbean	AFR	African Ancestry	African Caribbean
HG02012	female	ACB	African Caribbean	AFR	African Ancestry	African Caribbean
HG02013	male	ACB	African Caribbean	AFR	African Ancestry	African Caribbean
HG02014	male	ACB	African Caribbean	AFR	African Ancestry	African Caribbean
HG02051	male	ACB	African Caribbean	AFR	African Ancestry	African Caribbean
HG02052	female	ACB	African Caribbean	AFR	African Ancestry	African Caribbean
HG02053	male	ACB	African Caribbean	AFR	African Ancestry	African Caribbean
HG02054	female	ACB	African Caribbean	AFR	African Ancestry	African Caribbean
HG02095	female	ACB	African Caribbean	AFR	African Ancestry	African Caribbean
HG02107	male	ACB	African Caribbean	AFR	African Ancestry	African Caribbean
HG02108	female	ACB	African Caribbean	AFR	African Ancestry	African Caribbean
HG02111	female	ACB	African Caribbean	AFR	African Ancestry	African Caribbean
HG02143	male	ACB	African Caribbean	AFR	African Ancestry	African Caribbean
HG02144	female	ACB	African Caribbean	AFR	African Ancestry	African Caribbean
HG02255	male	ACB	African Caribbean	AFR	African Ancestry	African Caribbean
HG02256	female	ACB	African Caribbean	AFR	African Ancestry	African Caribbean
HG02281	male	ACB	African Caribbean	AFR	African Ancestry	African Caribbean
HG02282	female	ACB	African Caribbean	AFR	African Ancestry	African Caribbean
HG02283	male	ACB	African Caribbean	AFR	African Ancestry	African Caribbean
HG02284	male	ACB	African Caribbean	AFR	African Ancestry	African Caribbean
HG02307	male	ACB	African Caribbean	AFR	African Ancestry	African Caribbean
HG02308	female	ACB	African Caribbean	AFR	African Ancestry	African Caribbean
HG02309	female	ACB	African Caribbean	AFR	African Ancestry	African Caribbean
HG02314	male	ACB	African Caribbean	AFR	African Ancestry	African Caribbean
HG02315	female	ACB	African Caribbean	AFR	African Ancestry	African Caribbean
HG02317	male	ACB	African Caribbean	AFR	African Ancestry	African Caribbean
HG02318	female	ACB	African Caribbean	AFR	African Ancestry	African Caribbean
HG02322	female	ACB	African Caribbean	AFR	African Ancestry	African Caribbean
HG02323	male	ACB	African Caribbean	AFR	African Ancestry	African Caribbean
HG02325	female	ACB	African Caribbean	AFR	African Ancestry	African Caribbean
HG02330	male	ACB	African Caribbean	AFR	African Ancestry	African Caribbean
HG02332	male	ACB	African Caribbean	AFR	African Ancestry	African Caribbean
HG02334	male	ACB	African Caribbean	AFR	African Ancestry	African Caribbean
HG02337	female	ACB	African Caribbean	AFR	African Ancestry	African Caribbean
HG02339	female	ACB	African Caribbean	AFR	African Ancestry	African Caribbean
HG02343	male	ACB	African Caribbean	AFR	African Ancestry	African Caribbean
HG02419	female	ACB	African Caribbean	AFR	African Ancestry	African Caribbean
HG02420	male	ACB	African Caribbean	AFR	African Ancestry	African Caribbean
HG02427	female	ACB	African Caribbean	AFR	African Ancestry	African Caribbean
HG02429	male	ACB	African Caribbean	AFR	African Ancestry	African Caribbean
HG02433	male	ACB	African Caribbean	AFR	African Ancestry	African Caribbean
HG02436	male	ACB	African Caribbean	AFR	African Ancestry	African Caribbean
HG02439	male	ACB	African Caribbean	AFR	African Ancestry	African Caribbean
HG02442	male	ACB	African Caribbean	AFR	African Ancestry	African Caribbean
HG02445	male	ACB	African Caribbean	AFR	African Ancestry	African Caribbean
HG02449	male	ACB	African Caribbean	AFR	African Ancestry	African Caribbean
HG02450	female	ACB	African Caribbean	AFR	African Ancestry	African Caribbean
HG02455	male	ACB	African Caribbean	AFR	African Ancestry	African Caribbean
HG02470	male	ACB	African Caribbean	AFR	African Ancestry	African Caribbean
HG02471	female	ACB	African Caribbean	AFR	African Ancestry	African Caribbean
HG02476	female	ACB	African Caribbean	AFR	African Ancestry	African Caribbean
HG02477	female	ACB	African Caribbean	AFR	African Ancestry	African Caribbean
HG02479	female	ACB	African Caribbean	AFR	African Ancestry	African Caribbean
HG02481	male	ACB	African Caribbean	AFR	African Ancestry	African Caribbean
HG02484	male	ACB	African Caribbean	AFR	African Ancestry	African Caribbean
HG02485	female	ACB	African Caribbean	AFR	African Ancestry	African Caribbean
HG02489	male	ACB	African Caribbean	AFR	African Ancestry	African Caribbean
HG02496	male	ACB	African Caribbean	AFR	African Ancestry	African Caribbean
HG02497	female	ACB	African Caribbean	AFR	African Ancestry	African Caribbean
HG02501	male	ACB	African Caribbean	AFR	African Ancestry	African Caribbean
HG02502	female	ACB	African Caribbean	AFR	African Ancestry	African Caribbean
HG02505	female	ACB	African Caribbean	AFR	African Ancestry	African Caribbean
HG02508	female	ACB	African Caribbean	AFR	African Ancestry	African Caribbean
HG02511	female	ACB	African Caribbean	AFR	African Ancestry	African Caribbean
HG02536	male	ACB	African Caribbean	AFR	African Ancestry	African Caribbean
HG02537	female	ACB	African Caribbean	AFR	African Ancestry	African Caribbean
HG02541	male	ACB	African Caribbean	AFR	African Ancestry	African Caribbean
HG02545	male	ACB	African Caribbean	AFR	African Ancestry	African Caribbean
HG02546	female	ACB	African Caribbean	AFR	African Ancestry	African Caribbean
HG02549	female	ACB	African Caribbean	AFR	African Ancestry	African Caribbean
HG02554	male	ACB	African Caribbean	AFR	African Ancestry	African Caribbean
HG02555	female	ACB	African Caribbean	AFR	African Ancestry	African Caribbean
HG02557	male	ACB	African Caribbean	AFR	African Ancestry	African Caribbean
HG02558	female	ACB	African Caribbean	AFR	African Ancestry	African Caribbean
HG02577	female	ACB	African Caribbean	AFR	African Ancestry	African Caribbean
HG02580	female	ACB	African Caribbean	AFR	African Ancestry	African Caribbean
HG03009	male	BEB	Bengali	SAS	South Asian Ancestry	Bengali
HG03012	male	BEB	Bengali	SAS	South Asian Ancestry	Bengali
HG03585	male	BEB	Bengali	SAS	South Asian Ancestry	Bengali
HG03589	female	BEB	Bengali	SAS	South Asian Ancestry	Bengali
HG03593	male	BEB	Bengali	SAS	South Asian Ancestry	Bengali
HG03594	male	BEB	Bengali	SAS	South Asian Ancestry	Bengali
HG03595	female	BEB	Bengali	SAS	South Asian Ancestry	Bengali
HG03598	female	BEB	Bengali	SAS	South Asian Ancestry	Bengali
HG03600	male	BEB	Bengali	SAS	South Asian Ancestry	Bengali
HG03603	male	BEB	Bengali	SAS	South Asian Ancestry	Bengali
HG03604	female	BEB	Bengali	SAS	South Asian Ancestry	Bengali
HG03607	female	BEB	Bengali	SAS	South Asian Ancestry	Bengali
HG03611	female	BEB	Bengali	SAS	South Asian Ancestry	Bengali
HG03615	male	BEB	Bengali	SAS	South Asian Ancestry	Bengali
HG03616	female	BEB	Bengali	SAS	South Asian Ancestry	Bengali
HG03793	female	BEB	Bengali	SAS	South Asian Ancestry	Bengali
HG03796	female	BEB	Bengali	SAS	South Asian Ancestry	Bengali
HG03800	male	BEB	Bengali	SAS	South Asian Ancestry	Bengali
HG03802	female	BEB	Bengali	SAS	South Asian Ancestry	Bengali
HG03803	male	BEB	Bengali	SAS	South Asian Ancestry	Bengali
HG03805	female	BEB	Bengali	SAS	South Asian Ancestry	Bengali
HG03808	female	BEB	Bengali	SAS	South Asian Ancestry	Bengali
HG03809	male	BEB	Bengali	SAS	South Asian Ancestry	Bengali
HG03812	male	BEB	Bengali	SAS	South Asian Ancestry	Bengali
HG03814	female	BEB	Bengali	SAS	South Asian Ancestry	Bengali
HG03815	male	BEB	Bengali	SAS	South Asian Ancestry	Bengali
HG03817	female	BEB	Bengali	SAS	South Asian Ancestry	Bengali
HG03821	male	BEB	Bengali	SAS	South Asian Ancestry	Bengali
HG03823	female	BEB	Bengali	SAS	South Asian Ancestry	Bengali
HG03824	male	BEB	Bengali	SAS	South Asian Ancestry	Bengali
HG03826	female	BEB	Bengali	SAS	South Asian Ancestry	Bengali
HG03829	female	BEB	Bengali	SAS	South Asian Ancestry	Bengali
HG03830	male	BEB	Bengali	SAS	South Asian Ancestry	Bengali
HG03832	female	BEB	Bengali	SAS	South Asian Ancestry	Bengali
HG03833	male	BEB	Bengali	SAS	South Asian Ancestry	Bengali
HG03902	male	BEB	Bengali	SAS	South Asian Ancestry	Bengali
HG03905	male	BEB	Bengali	SAS	South Asian Ancestry	Bengali
HG03907	female	BEB	Bengali	SAS	South Asian Ancestry	Bengali
HG03908	male	BEB	Bengali	SAS	South Asian Ancestry	Bengali
HG03910	female	BEB	Bengali	SAS	South Asian Ancestry	Bengali
HG03911	male	BEB	Bengali	SAS	South Asian Ancestry	Bengali
HG03913	female	BEB	Bengali	SAS	South Asian Ancestry	Bengali
HG03914	male	BEB	Bengali	SAS	South Asian Ancestry	Bengali
HG03916	female	BEB	Bengali	SAS	South Asian Ancestry	Bengali
HG03917	male	BEB	Bengali	SAS	South Asian Ancestry	Bengali
HG03919	female	BEB	Bengali	SAS	South Asian Ancestry	Bengali
HG03920	male	BEB	Bengali	SAS	South Asian Ancestry	Bengali
HG03922	female	BEB	Bengali	SAS	South Asian Ancestry	Bengali
HG03925	female	BEB	Bengali	SAS	South Asian Ancestry	Bengali
HG03926	male	BEB	Bengali	SAS	South Asian Ancestry	Bengali
HG03928	female	BEB	Bengali	SAS	South Asian Ancestry	Bengali
HG03931	female	BEB	Bengali	SAS	South Asian Ancestry	Bengali
HG03934	female	BEB	Bengali	SAS	South Asian Ancestry	Bengali
HG03937	female	BEB	Bengali	SAS	South Asian Ancestry	Bengali
HG03940	female	BEB	Bengali	SAS	South Asian Ancestry	Bengali
HG03941	male	BEB	Bengali	SAS	South Asian Ancestry	Bengali
HG04131	male	BEB	Bengali	SAS	South Asian Ancestry	Bengali
HG04134	male	BEB	Bengali	SAS	South Asian Ancestry	Bengali
HG04140	male	BEB	Bengali	SAS	South Asian Ancestry	Bengali
HG04141	female	BEB	Bengali	SAS	South Asian Ancestry	Bengali
HG04144	female	BEB	Bengali	SAS	South Asian Ancestry	Bengali
HG04146	male	BEB	Bengali	SAS	South Asian Ancestry	Bengali
HG04152	male	BEB	Bengali	SAS	South Asian Ancestry	Bengali
HG04153	female	BEB	Bengali	SAS	South Asian Ancestry	Bengali
HG04155	male	BEB	Bengali	SAS	South Asian Ancestry	Bengali
HG04156	female	BEB	Bengali	SAS	South Asian Ancestry	Bengali
HG04158	male	BEB	Bengali	SAS	South Asian Ancestry	Bengali
HG04159	female	BEB	Bengali	SAS	South Asian Ancestry	Bengali
HG04161	male	BEB	Bengali	SAS	South Asian Ancestry	Bengali
HG04162	female	BEB	Bengali	SAS	South Asian Ancestry	Bengali
HG04164	male	BEB	Bengali	SAS	South Asian Ancestry	Bengali
HG04171	female	BEB	Bengali	SAS	South Asian Ancestry	Bengali
HG04173	male	BEB	Bengali	SAS	South Asian Ancestry	Bengali
HG04176	male	BEB	Bengali	SAS	South Asian Ancestry	Bengali
HG04177	female	BEB	Bengali	SAS	South Asian Ancestry	Bengali
HG04180	female	BEB	Bengali	SAS	South Asian Ancestry	Bengali
HG04182	male	BEB	Bengali	SAS	South Asian Ancestry	Bengali
HG04183	female	BEB	Bengali	SAS	South Asian Ancestry	Bengali
HG04185	male	BEB	Bengali	SAS	South Asian Ancestry	Bengali
HG04186	female	BEB	Bengali	SAS	South Asian Ancestry	Bengali
HG04188	male	BEB	Bengali	SAS	South Asian Ancestry	Bengali
HG04189	female	BEB	Bengali	SAS	South Asian Ancestry	Bengali
HG04194	male	BEB	Bengali	SAS	South Asian Ancestry	Bengali
HG04195	female	BEB	Bengali	SAS	South Asian Ancestry	Bengali
HG03006	male	BEB	Bengali	SAS	South Asia (SGDP),South Asian Ancestry	Bengali
HG03007	female	BEB	Bengali	SAS	South Asia (SGDP),South Asian Ancestry	Bengali
HG00096	male	GBR	British	EUR	European Ancestry	British
HG00097	female	GBR	British	EUR	European Ancestry	British
HG00099	female	GBR	British	EUR	European Ancestry	British
HG00100	female	GBR	British	EUR	European Ancestry	British
HG00101	male	GBR	British	EUR	European Ancestry	British
HG00102	female	GBR	British	EUR	European Ancestry	British
HG00103	male	GBR	British	EUR	European Ancestry	British
HG00104	female	GBR	British	EUR	European Ancestry	British
HG00105	male	GBR	British	EUR	European Ancestry	British
HG00106	female	GBR	British	EUR	European Ancestry	British
HG00107	male	GBR	British	EUR	European Ancestry	British
HG00108	male	GBR	British	EUR	European Ancestry	British
HG00109	male	GBR	British	EUR	European Ancestry	British
HG00110	female	GBR	British	EUR	European Ancestry	British
HG00111	female	GBR	British	EUR	European Ancestry	British
HG00112	male	GBR	British	EUR	European Ancestry	British
HG00113	male	GBR	British	EUR	European Ancestry	British
HG00114	male	GBR	British	EUR	European Ancestry	British
HG00115	male	GBR	British	EUR	European Ancestry	British
HG00116	male	GBR	British	EUR	European Ancestry	British
HG00117	male	GBR	British	EUR	European Ancestry	British
HG00118	female	GBR	British	EUR	European Ancestry	British
HG00119	male	GBR	British	EUR	European Ancestry	British
HG00120	female	GBR	British	EUR	European Ancestry	British
HG00121	female	GBR	British	EUR	European Ancestry	British
HG00122	female	GBR	British	EUR	European Ancestry	British
HG00123	female	GBR	British	EUR	European Ancestry	British
HG00125	female	GBR	British	EUR	European Ancestry	British
HG00127	female	GBR	British	EUR	European Ancestry	British
HG00129	male	GBR	British	EUR	European Ancestry	British
HG00130	female	GBR	British	EUR	European Ancestry	British
HG00131	male	GBR	British	EUR	European Ancestry	British
HG00132	female	GBR	British	EUR	European Ancestry	British
HG00133	female	GBR	British	EUR	European Ancestry	British
HG00134	female	GBR	British	EUR	European Ancestry	British
HG00135	female	GBR	British	EUR	European Ancestry	British
HG00136	male	GBR	British	EUR	European Ancestry	British
HG00137	female	GBR	British	EUR	European Ancestry	British
HG00138	male	GBR	British	EUR	European Ancestry	British
HG00139	male	GBR	British	EUR	European Ancestry	British
HG00140	male	GBR	British	EUR	European Ancestry	British
HG00141	male	GBR	British	EUR	European Ancestry	British
HG00142	male	GBR	British	EUR	European Ancestry	British
HG00143	male	GBR	British	EUR	European Ancestry	British
HG00145	male	GBR	British	EUR	European Ancestry	British
HG00146	female	GBR	British	EUR	European Ancestry	British
HG00148	male	GBR	British	EUR	European Ancestry	British
HG00149	male	GBR	British	EUR	European Ancestry	British
HG00150	female	GBR	British	EUR	European Ancestry	British
HG00151	male	GBR	British	EUR	European Ancestry	British
HG00152	male	GBR	British	EUR	European Ancestry	British
HG00154	female	GBR	British	EUR	European Ancestry	British
HG00155	male	GBR	British	EUR	European Ancestry	British
HG00156	male	GBR	British	EUR	European Ancestry	British
HG00157	male	GBR	British	EUR	European Ancestry	British
HG00158	female	GBR	British	EUR	European Ancestry	British
HG00159	male	GBR	British	EUR	European Ancestry	British
HG00160	male	GBR	British	EUR	European Ancestry	British
HG00231	female	GBR	British	EUR	European Ancestry	British
HG00232	female	GBR	British	EUR	European Ancestry	British
HG00233	female	GBR	British	EUR	European Ancestry	British
HG00234	male	GBR	British	EUR	European Ancestry	British
HG00235	female	GBR	British	EUR	European Ancestry	British
HG00236	female	GBR	British	EUR	European Ancestry	British
HG00237	female	GBR	British	EUR	European Ancestry	British
HG00238	female	GBR	British	EUR	European Ancestry	British
HG00239	female	GBR	British	EUR	European Ancestry	British
HG00240	female	GBR	British	EUR	European Ancestry	British
HG00242	male	GBR	British	EUR	European Ancestry	British
HG00243	male	GBR	British	EUR	European Ancestry	British
HG00244	male	GBR	British	EUR	European Ancestry	British
HG00245	female	GBR	British	EUR	European Ancestry	British
HG00246	male	GBR	British	EUR	European Ancestry	British
HG00249	female	GBR	British	EUR	European Ancestry	British
HG00250	female	GBR	British	EUR	European Ancestry	British
HG00251	male	GBR	British	EUR	European Ancestry	British
HG00252	male	GBR	British	EUR	European Ancestry	British
HG00253	female	GBR	British	EUR	European Ancestry	British
HG00254	female	GBR	British	EUR	European Ancestry	British
HG00255	female	GBR	British	EUR	European Ancestry	British
HG00256	male	GBR	British	EUR	European Ancestry	British
HG00257	female	GBR	British	EUR	European Ancestry	British
HG00258	female	GBR	British	EUR	European Ancestry	British
HG00259	female	GBR	British	EUR	European Ancestry	British
HG00260	male	GBR	British	EUR	European Ancestry	British
HG00261	female	GBR	British	EUR	European Ancestry	British
HG00262	female	GBR	British	EUR	European Ancestry	British
HG00263	female	GBR	British	EUR	European Ancestry	British
HG00264	male	GBR	British	EUR	European Ancestry	British
HG00265	male	GBR	British	EUR	European Ancestry	British
HG01334	male	GBR	British	EUR	European Ancestry	British
HG01789	male	GBR	British	EUR	European Ancestry	British
HG01790	female	GBR	British	EUR	European Ancestry	British
HG01791	male	GBR	British	EUR	European Ancestry	British
HG02215	female	GBR	British	EUR	European Ancestry	British
HG04301	female	GBR	British	EUR	European Ancestry	British
HG04302	male	GBR	British	EUR	European Ancestry	British
HG04303	female	GBR	British	EUR	European Ancestry	British
NA06984	male	CEU	CEPH	EUR	European Ancestry	CEPH
NA06985	female	CEU	CEPH	EUR	European Ancestry	CEPH
NA06986	male	CEU	CEPH	EUR	European Ancestry	CEPH
NA06989	female	CEU	CEPH	EUR	European Ancestry	CEPH
NA06994	male	CEU	CEPH	EUR	European Ancestry	CEPH
NA07000	female	CEU	CEPH	EUR	European Ancestry	CEPH
NA07037	female	CEU	CEPH	EUR	European Ancestry	CEPH
NA07048	male	CEU	CEPH	EUR	European Ancestry	CEPH
NA07051	male	CEU	CEPH	EUR	European Ancestry	CEPH
NA07056	female	CEU	CEPH	EUR	European Ancestry	CEPH
NA07347	male	CEU	CEPH	EUR	European Ancestry	CEPH
NA07357	male	CEU	CEPH	EUR	European Ancestry	CEPH
NA10847	female	CEU	CEPH	EUR	European Ancestry	CEPH
NA10851	male	CEU	CEPH	EUR	European Ancestry	CEPH
NA11829	male	CEU	CEPH	EUR	European Ancestry	CEPH
NA11830	female	CEU	CEPH	EUR	European Ancestry	CEPH
NA11831	male	CEU	CEPH	EUR	European Ancestry	CEPH
NA11832	female	CEU	CEPH	EUR	European Ancestry	CEPH
NA11840	female	CEU	CEPH	EUR	European Ancestry	CEPH
NA11843	male	CEU	CEPH	EUR	European Ancestry	CEPH
NA11881	male	CEU	CEPH	EUR	European Ancestry	CEPH
NA11892	female	CEU	CEPH	EUR	European Ancestry	CEPH
NA11893	male	CEU	CEPH	EUR	European Ancestry	CEPH
NA11894	female	CEU	CEPH	EUR	European Ancestry	CEPH
NA11918	female	CEU	CEPH	EUR	European Ancestry	CEPH
NA11919	male	CEU	CEPH	EUR	European Ancestry	CEPH
NA11920	female	CEU	CEPH	EUR	European Ancestry	CEPH
NA11930	male	CEU	CEPH	EUR	European Ancestry	CEPH
NA11931	female	CEU	CEPH	EUR	European Ancestry	CEPH
NA11932	male	CEU	CEPH	EUR	European Ancestry	CEPH
NA11933	female	CEU	CEPH	EUR	European Ancestry	CEPH
NA11992	male	CEU	CEPH	EUR	European Ancestry	CEPH
NA11994	male	CEU	CEPH	EUR	European Ancestry	CEPH
NA11995	female	CEU	CEPH	EUR	European Ancestry	CEPH
NA12003	male	CEU	CEPH	EUR	European Ancestry	CEPH
NA12004	female	CEU	CEPH	EUR	European Ancestry	CEPH
NA12005	male	CEU	CEPH	EUR	European Ancestry	CEPH
NA12006	female	CEU	CEPH	EUR	European Ancestry	CEPH
NA12043	male	CEU	CEPH	EUR	European Ancestry	CEPH
NA12044	female	CEU	CEPH	EUR	European Ancestry	CEPH
NA12045	male	CEU	CEPH	EUR	European Ancestry	CEPH
NA12046	female	CEU	CEPH	EUR	European Ancestry	CEPH
NA12058	female	CEU	CEPH	EUR	European Ancestry	CEPH
NA12144	male	CEU	CEPH	EUR	European Ancestry	CEPH
NA12154	male	CEU	CEPH	EUR	European Ancestry	CEPH
NA12155	male	CEU	CEPH	EUR	European Ancestry	CEPH
NA12156	female	CEU	CEPH	EUR	European Ancestry	CEPH
NA12234	female	CEU	CEPH	EUR	European Ancestry	CEPH
NA12249	female	CEU	CEPH	EUR	European Ancestry	CEPH
NA12272	male	CEU	CEPH	EUR	European Ancestry	CEPH
NA12273	female	CEU	CEPH	EUR	European Ancestry	CEPH
NA12275	female	CEU	CEPH	EUR	European Ancestry	CEPH
NA12282	male	CEU	CEPH	EUR	European Ancestry	CEPH
NA12283	female	CEU	CEPH	EUR	European Ancestry	CEPH
NA12286	male	CEU	CEPH	EUR	European Ancestry	CEPH
NA12287	female	CEU	CEPH	EUR	European Ancestry	CEPH
NA12340	male	CEU	CEPH	EUR	European Ancestry	CEPH
NA12341	female	CEU	CEPH	EUR	European Ancestry	CEPH
NA12342	male	CEU	CEPH	EUR	European Ancestry	CEPH
NA12347	male	CEU	CEPH	EUR	European Ancestry	CEPH
NA12348	female	CEU	CEPH	EUR	European Ancestry	CEPH
NA12383	female	CEU	CEPH	EUR	European Ancestry	CEPH
NA12399	male	CEU	CEPH	EUR	European Ancestry	CEPH
NA12400	female	CEU	CEPH	EUR	European Ancestry	CEPH
NA12413	male	CEU	CEPH	EUR	European Ancestry	CEPH
NA12414	female	CEU	CEPH	EUR	European Ancestry	CEPH
NA12489	female	CEU	CEPH	EUR	European Ancestry	CEPH
NA12546	male	CEU	CEPH	EUR	European Ancestry	CEPH
NA12716	male	CEU	CEPH	EUR	European Ancestry	CEPH
NA12717	female	CEU	CEPH	EUR	European Ancestry	CEPH
NA12718	female	CEU	CEPH	EUR	European Ancestry	CEPH
NA12748	male	CEU	CEPH	EUR	European Ancestry	CEPH
NA12749	female	CEU	CEPH	EUR	European Ancestry	CEPH
NA12750	male	CEU	CEPH	EUR	European Ancestry	CEPH
NA12751	female	CEU	CEPH	EUR	European Ancestry	CEPH
NA12760	male	CEU	CEPH	EUR	European Ancestry	CEPH
NA12761	female	CEU	CEPH	EUR	European Ancestry	CEPH
NA12762	male	CEU	CEPH	EUR	European Ancestry	CEPH
NA12763	female	CEU	CEPH	EUR	European Ancestry	CEPH
NA12775	male	CEU	CEPH	EUR	European Ancestry	CEPH
NA12776	female	CEU	CEPH	EUR	European Ancestry	CEPH
NA12777	male	CEU	CEPH	EUR	European Ancestry	CEPH
NA12778	female	CEU	CEPH	EUR	European Ancestry	CEPH
NA12812	male	CEU	CEPH	EUR	European Ancestry	CEPH
NA12813	female	CEU	CEPH	EUR	European Ancestry	CEPH
NA12814	male	CEU	CEPH	EUR	European Ancestry	CEPH
NA12815	female	CEU	CEPH	EUR	European Ancestry	CEPH
NA12827	male	CEU	CEPH	EUR	European Ancestry	CEPH
NA12828	female	CEU	CEPH	EUR	European Ancestry	CEPH
NA12829	male	CEU	CEPH	EUR	European Ancestry	CEPH
NA12830	female	CEU	CEPH	EUR	European Ancestry	CEPH
NA12842	male	CEU	CEPH	EUR	European Ancestry	CEPH
NA12843	female	CEU	CEPH	EUR	European Ancestry	CEPH
NA12872	male	CEU	CEPH	EUR	European Ancestry	CEPH
NA12873	female	CEU	CEPH	EUR	European Ancestry	CEPH
NA12874	male	CEU	CEPH	EUR	European Ancestry	CEPH
NA12878	female	CEU	CEPH	EUR	European Ancestry	CEPH
NA12889	male	CEU	CEPH	EUR	European Ancestry	CEPH
NA12890	female	CEU	CEPH	EUR	European Ancestry	CEPH
HG01112	male	CLM	Colombian	AMR	American Ancestry	Colombian
HG01113	female	CLM	Colombian	AMR	American Ancestry	Colombian
HG01119	female	CLM	Colombian	AMR	American Ancestry	Colombian
HG01121	male	CLM	Colombian	AMR	American Ancestry	Colombian
HG01122	female	CLM	Colombian	AMR	American Ancestry	Colombian
HG01124	male	CLM	Colombian	AMR	American Ancestry	Colombian
HG01125	female	CLM	Colombian	AMR	American Ancestry	Colombian
HG01130	male	CLM	Colombian	AMR	American Ancestry	Colombian
HG01131	female	CLM	Colombian	AMR	American Ancestry	Colombian
HG01133	male	CLM	Colombian	AMR	American Ancestry	Colombian
HG01134	female	CLM	Colombian	AMR	American Ancestry	Colombian
HG01136	male	CLM	Colombian	AMR	American Ancestry	Colombian
HG01137	female	CLM	Colombian	AMR	American Ancestry	Colombian
HG01139	male	CLM	Colombian	AMR	American Ancestry	Colombian
HG01140	female	CLM	Colombian	AMR	American Ancestry	Colombian
HG01142	male	CLM	Colombian	AMR	American Ancestry	Colombian
HG01148	male	CLM	Colombian	AMR	American Ancestry	Colombian
HG01149	female	CLM	Colombian	AMR	American Ancestry	Colombian
HG01250	male	CLM	Colombian	AMR	American Ancestry	Colombian
HG01251	female	CLM	Colombian	AMR	American Ancestry	Colombian
HG01253	male	CLM	Colombian	AMR	American Ancestry	Colombian
HG01254	female	CLM	Colombian	AMR	American Ancestry	Colombian
HG01256	male	CLM	Colombian	AMR	American Ancestry	Colombian
HG01257	female	CLM	Colombian	AMR	American Ancestry	Colombian
HG01259	male	CLM	Colombian	AMR	American Ancestry	Colombian
HG01260	female	CLM	Colombian	AMR	American Ancestry	Colombian
HG01269	female	CLM	Colombian	AMR	American Ancestry	Colombian
HG01271	male	CLM	Colombian	AMR	American Ancestry	Colombian
HG01272	female	CLM	Colombian	AMR	American Ancestry	Colombian
HG01275	female	CLM	Colombian	AMR	American Ancestry	Colombian
HG01277	male	CLM	Colombian	AMR	American Ancestry	Colombian
HG01280	male	CLM	Colombian	AMR	American Ancestry	Colombian
HG01281	female	CLM	Colombian	AMR	American Ancestry	Colombian
HG01284	female	CLM	Colombian	AMR	American Ancestry	Colombian
HG01341	male	CLM	Colombian	AMR	American Ancestry	Colombian
HG01342	female	CLM	Colombian	AMR	American Ancestry	Colombian
HG01344	male	CLM	Colombian	AMR	American Ancestry	Colombian
HG01345	female	CLM	Colombian	AMR	American Ancestry	Colombian
HG01348	female	CLM	Colombian	AMR	American Ancestry	Colombian
HG01350	male	CLM	Colombian	AMR	American Ancestry	Colombian
HG01351	female	CLM	Colombian	AMR	American Ancestry	Colombian
HG01353	male	CLM	Colombian	AMR	American Ancestry	Colombian
HG01354	female	CLM	Colombian	AMR	American Ancestry	Colombian
HG01356	male	CLM	Colombian	AMR	American Ancestry	Colombian
HG01357	female	CLM	Colombian	AMR	American Ancestry	Colombian
HG01359	male	CLM	Colombian	AMR	American Ancestry	Colombian
HG01360	female	CLM	Colombian	AMR	American Ancestry	Colombian
HG01362	male	CLM	Colombian	AMR	American Ancestry	Colombian
HG01363	female	CLM	Colombian	AMR	American Ancestry	Colombian
HG01365	male	CLM	Colombian	AMR	American Ancestry	Colombian
HG01366	female	CLM	Colombian	AMR	American Ancestry	Colombian
HG01369	female	CLM	Colombian	AMR	American Ancestry	Colombian
HG01372	female	CLM	Colombian	AMR	American Ancestry	Colombian
HG01374	male	CLM	Colombian	AMR	American Ancestry	Colombian
HG01375	female	CLM	Colombian	AMR	American Ancestry	Colombian
HG01377	male	CLM	Colombian	AMR	American Ancestry	Colombian
HG01378	female	CLM	Colombian	AMR	American Ancestry	Colombian
HG01383	male	CLM	Colombian	AMR	American Ancestry	Colombian
HG01384	female	CLM	Colombian	AMR	American Ancestry	Colombian
HG01389	male	CLM	Colombian	AMR	American Ancestry	Colombian
HG01390	female	CLM	Colombian	AMR	American Ancestry	Colombian
HG01431	male	CLM	Colombian	AMR	American Ancestry	Colombian
HG01432	female	CLM	Colombian	AMR	American Ancestry	Colombian
HG01435	female	CLM	Colombian	AMR	American Ancestry	Colombian
HG01437	male	CLM	Colombian	AMR	American Ancestry	Colombian
HG01438	female	CLM	Colombian	AMR	American Ancestry	Colombian
HG01440	male	CLM	Colombian	AMR	American Ancestry	Colombian
HG01441	female	CLM	Colombian	AMR	American Ancestry	Colombian
HG01443	male	CLM	Colombian	AMR	American Ancestry	Colombian
HG01444	female	CLM	Colombian	AMR	American Ancestry	Colombian
HG01447	female	CLM	Colombian	AMR	American Ancestry	Colombian
HG01455	male	CLM	Colombian	AMR	American Ancestry	Colombian
HG01456	female	CLM	Colombian	AMR	American Ancestry	Colombian
HG01459	female	CLM	Colombian	AMR	American Ancestry	Colombian
HG01461	male	CLM	Colombian	AMR	American Ancestry	Colombian
HG01462	female	CLM	Colombian	AMR	American Ancestry	Colombian
HG01464	male	CLM	Colombian	AMR	American Ancestry	Colombian
HG01465	female	CLM	Colombian	AMR	American Ancestry	Colombian
HG01468	female	CLM	Colombian	AMR	American Ancestry	Colombian
HG01471	female	CLM	Colombian	AMR	American Ancestry	Colombian
HG01474	female	CLM	Colombian	AMR	American Ancestry	Colombian
HG01479	male	CLM	Colombian	AMR	American Ancestry	Colombian
HG01485	male	CLM	Colombian	AMR	American Ancestry	Colombian
HG01486	female	CLM	Colombian	AMR	American Ancestry	Colombian
HG01488	male	CLM	Colombian	AMR	American Ancestry	Colombian
HG01489	female	CLM	Colombian	AMR	American Ancestry	Colombian
HG01491	male	CLM	Colombian	AMR	American Ancestry	Colombian
HG01492	female	CLM	Colombian	AMR	American Ancestry	Colombian
HG01494	male	CLM	Colombian	AMR	American Ancestry	Colombian
HG01495	female	CLM	Colombian	AMR	American Ancestry	Colombian
HG01497	male	CLM	Colombian	AMR	American Ancestry	Colombian
HG01498	female	CLM	Colombian	AMR	American Ancestry	Colombian
HG01550	male	CLM	Colombian	AMR	American Ancestry	Colombian
HG01551	female	CLM	Colombian	AMR	American Ancestry	Colombian
HG01556	male	CLM	Colombian	AMR	American Ancestry	Colombian
HG00759	female	CDX	Dai Chinese	EAS	East Asian Ancestry	Dai Chinese
HG00766	female	CDX	Dai Chinese	EAS	East Asian Ancestry	Dai Chinese
HG00844	male	CDX	Dai Chinese	EAS	East Asian Ancestry	Dai Chinese
HG00851	female	CDX	Dai Chinese	EAS	East Asian Ancestry	Dai Chinese
HG00864	female	CDX	Dai Chinese	EAS	East Asian Ancestry	Dai Chinese
HG00867	female	CDX	Dai Chinese	EAS	East Asian Ancestry	Dai Chinese
HG00879	female	CDX	Dai Chinese	EAS	East Asian Ancestry	Dai Chinese
HG00881	male	CDX	Dai Chinese	EAS	East Asian Ancestry	Dai Chinese
HG00956	female	CDX	Dai Chinese	EAS	East Asian Ancestry	Dai Chinese
HG00978	female	CDX	Dai Chinese	EAS	East Asian Ancestry	Dai Chinese
HG00982	male	CDX	Dai Chinese	EAS	East Asian Ancestry	Dai Chinese
HG01028	male	CDX	Dai Chinese	EAS	East Asian Ancestry	Dai Chinese
HG01029	female	CDX	Dai Chinese	EAS	East Asian Ancestry	Dai Chinese
HG01031	male	CDX	Dai Chinese	EAS	East Asian Ancestry	Dai Chinese
HG01046	female	CDX	Dai Chinese	EAS	East Asian Ancestry	Dai Chinese
HG01794	female	CDX	Dai Chinese	EAS	East Asian Ancestry	Dai Chinese
HG01795	female	CDX	Dai Chinese	EAS	East Asian Ancestry	Dai Chinese
HG01796	female	CDX	Dai Chinese	EAS	East Asian Ancestry	Dai Chinese
HG01797	female	CDX	Dai Chinese	EAS	East Asian Ancestry	Dai Chinese
HG01798	female	CDX	Dai Chinese	EAS	East Asian Ancestry	Dai Chinese
HG01799	female	CDX	Dai Chinese	EAS	East Asian Ancestry	Dai Chinese
HG01800	female	CDX	Dai Chinese	EAS	East Asian Ancestry	Dai Chinese
HG01801	female	CDX	Dai Chinese	EAS	East Asian Ancestry	Dai Chinese
HG01802	female	CDX	Dai Chinese	EAS	East Asian Ancestry	Dai Chinese
HG01804	female	CDX	Dai Chinese	EAS	East Asian Ancestry	Dai Chinese
HG01805	female	CDX	Dai Chinese	EAS	East Asian Ancestry	Dai Chinese
HG01806	female	CDX	Dai Chinese	EAS	East Asian Ancestry	Dai Chinese
HG01807	female	CDX	Dai Chinese	EAS	East Asian Ancestry	Dai Chinese
HG01808	female	CDX	Dai Chinese	EAS	East Asian Ancestry	Dai Chinese
HG01809	female	CDX	Dai Chinese	EAS	East Asian Ancestry	Dai Chinese
HG01810	male	CDX	Dai Chinese	EAS	East Asian Ancestry	Dai Chinese
HG01811	male	CDX	Dai Chinese	EAS	East Asian Ancestry	Dai Chinese
HG01812	female	CDX	Dai Chinese	EAS	East Asian Ancestry	Dai Chinese
HG01813	female	CDX	Dai Chinese	EAS	East Asian Ancestry	Dai Chinese
HG01815	female	CDX	Dai Chinese	EAS	East Asian Ancestry	Dai Chinese
HG01816	male	CDX	Dai Chinese	EAS	East Asian Ancestry	Dai Chinese
HG01817	female	CDX	Dai Chinese	EAS	East Asian Ancestry	Dai Chinese
HG02151	female	CDX	Dai Chinese	EAS	East Asian Ancestry	Dai Chinese
HG02152	female	CDX	Dai Chinese	EAS	East Asian Ancestry	Dai Chinese
HG02153	female	CDX	Dai Chinese	EAS	East Asian Ancestry	Dai Chinese
HG02154	female	CDX	Dai Chinese	EAS	East Asian Ancestry	Dai Chinese
HG02155	female	CDX	Dai Chinese	EAS	East Asian Ancestry	Dai Chinese
HG02156	female	CDX	Dai Chinese	EAS	East Asian Ancestry	Dai Chinese
HG02164	female	CDX	Dai Chinese	EAS	East Asian Ancestry	Dai Chinese
HG02165	female	CDX	Dai Chinese	EAS	East Asian Ancestry	Dai Chinese
HG02166	female	CDX	Dai Chinese	EAS	East Asian Ancestry	Dai Chinese
HG02168	female	CDX	Dai Chinese	EAS	East Asian Ancestry	Dai Chinese
HG02169	female	CDX	Dai Chinese	EAS	East Asian Ancestry	Dai Chinese
HG02170	female	CDX	Dai Chinese	EAS	East Asian Ancestry	Dai Chinese
HG02173	female	CDX	Dai Chinese	EAS	East Asian Ancestry	Dai Chinese
HG02176	female	CDX	Dai Chinese	EAS	East Asian Ancestry	Dai Chinese
HG02178	female	CDX	Dai Chinese	EAS	East Asian Ancestry	Dai Chinese
HG02179	female	CDX	Dai Chinese	EAS	East Asian Ancestry	Dai Chinese
HG02180	female	CDX	Dai Chinese	EAS	East Asian Ancestry	Dai Chinese
HG02181	female	CDX	Dai Chinese	EAS	East Asian Ancestry	Dai Chinese
HG02182	female	CDX	Dai Chinese	EAS	East Asian Ancestry	Dai Chinese
HG02184	female	CDX	Dai Chinese	EAS	East Asian Ancestry	Dai Chinese
HG02185	female	CDX	Dai Chinese	EAS	East Asian Ancestry	Dai Chinese
HG02186	female	CDX	Dai Chinese	EAS	East Asian Ancestry	Dai Chinese
HG02187	female	CDX	Dai Chinese	EAS	East Asian Ancestry	Dai Chinese
HG02188	female	CDX	Dai Chinese	EAS	East Asian Ancestry	Dai Chinese
HG02190	female	CDX	Dai Chinese	EAS	East Asian Ancestry	Dai Chinese
HG02250	male	CDX	Dai Chinese	EAS	East Asian Ancestry	Dai Chinese
HG02351	male	CDX	Dai Chinese	EAS	East Asian Ancestry	Dai Chinese
HG02353	male	CDX	Dai Chinese	EAS	East Asian Ancestry	Dai Chinese
HG02355	male	CDX	Dai Chinese	EAS	East Asian Ancestry	Dai Chinese
HG02356	male	CDX	Dai Chinese	EAS	East Asian Ancestry	Dai Chinese
HG02358	male	CDX	Dai Chinese	EAS	East Asian Ancestry	Dai Chinese
HG02360	male	CDX	Dai Chinese	EAS	East Asian Ancestry	Dai Chinese
HG02364	male	CDX	Dai Chinese	EAS	East Asian Ancestry	Dai Chinese
HG02367	male	CDX	Dai Chinese	EAS	East Asian Ancestry	Dai Chinese
HG02371	male	CDX	Dai Chinese	EAS	East Asian Ancestry	Dai Chinese
HG02373	male	CDX	Dai Chinese	EAS	East Asian Ancestry	Dai Chinese
HG02374	male	CDX	Dai Chinese	EAS	East Asian Ancestry	Dai Chinese
HG02375	male	CDX	Dai Chinese	EAS	East Asian Ancestry	Dai Chinese
HG02379	male	CDX	Dai Chinese	EAS	East Asian Ancestry	Dai Chinese
HG02380	male	CDX	Dai Chinese	EAS	East Asian Ancestry	Dai Chinese
HG02382	male	CDX	Dai Chinese	EAS	East Asian Ancestry	Dai Chinese
HG02383	male	CDX	Dai Chinese	EAS	East Asian Ancestry	Dai Chinese
HG02384	male	CDX	Dai Chinese	EAS	East Asian Ancestry	Dai Chinese
HG02385	male	CDX	Dai Chinese	EAS	East Asian Ancestry	Dai Chinese
HG02386	male	CDX	Dai Chinese	EAS	East Asian Ancestry	Dai Chinese
HG02389	male	CDX	Dai Chinese	EAS	East Asian Ancestry	Dai Chinese
HG02390	male	CDX	Dai Chinese	EAS	East Asian Ancestry	Dai Chinese
HG02391	male	CDX	Dai Chinese	EAS	East Asian Ancestry	Dai Chinese
HG02392	male	CDX	Dai Chinese	EAS	East Asian Ancestry	Dai Chinese
HG02394	male	CDX	Dai Chinese	EAS	East Asian Ancestry	Dai Chinese
HG02395	male	CDX	Dai Chinese	EAS	East Asian Ancestry	Dai Chinese
HG02396	male	CDX	Dai Chinese	EAS	East Asian Ancestry	Dai Chinese
HG02397	male	CDX	Dai Chinese	EAS	East Asian Ancestry	Dai Chinese
HG02398	male	CDX	Dai Chinese	EAS	East Asian Ancestry	Dai Chinese
HG02399	male	CDX	Dai Chinese	EAS	East Asian Ancestry	Dai Chinese
HG02401	male	CDX	Dai Chinese	EAS	East Asian Ancestry	Dai Chinese
HG02402	male	CDX	Dai Chinese	EAS	East Asian Ancestry	Dai Chinese
HG02405	male	CDX	Dai Chinese	EAS	East Asian Ancestry	Dai Chinese
HG02406	male	CDX	Dai Chinese	EAS	East Asian Ancestry	Dai Chinese
HG02407	male	CDX	Dai Chinese	EAS	East Asian Ancestry	Dai Chinese
HG02408	male	CDX	Dai Chinese	EAS	East Asian Ancestry	Dai Chinese
HG02409	male	CDX	Dai Chinese	EAS	East Asian Ancestry	Dai Chinese
HG02410	male	CDX	Dai Chinese	EAS	East Asian Ancestry	Dai Chinese
HG02922	female	ESN	Esan	AFR	African Ancestry	Esan
HG02923	male	ESN	Esan	AFR	African Ancestry	Esan
HG02938	male	ESN	Esan	AFR	African Ancestry	Esan
HG02941	male	ESN	Esan	AFR	African Ancestry	Esan
HG02944	male	ESN	Esan	AFR	African Ancestry	Esan
HG02946	female	ESN	Esan	AFR	African Ancestry	Esan
HG02947	male	ESN	Esan	AFR	African Ancestry	Esan
HG02952	female	ESN	Esan	AFR	African Ancestry	Esan
HG02953	male	ESN	Esan	AFR	African Ancestry	Esan
HG02968	male	ESN	Esan	AFR	African Ancestry	Esan
HG02970	female	ESN	Esan	AFR	African Ancestry	Esan
HG02971	male	ESN	Esan	AFR	African Ancestry	Esan
HG02973	male	ESN	Esan	AFR	African Ancestry	Esan
HG02974	female	ESN	Esan	AFR	African Ancestry	Esan
HG02976	female	ESN	Esan	AFR	African Ancestry	Esan
HG02977	male	ESN	Esan	AFR	African Ancestry	Esan
HG02979	female	ESN	Esan	AFR	African Ancestry	Esan
HG02981	male	ESN	Esan	AFR	African Ancestry	Esan
HG03099	female	ESN	Esan	AFR	African Ancestry	Esan
HG03103	male	ESN	Esan	AFR	African Ancestry	Esan
HG03105	female	ESN	Esan	AFR	African Ancestry	Esan
HG03108	female	ESN	Esan	AFR	African Ancestry	Esan
HG03109	male	ESN	Esan	AFR	African Ancestry	Esan
HG03111	female	ESN	Esan	AFR	African Ancestry	Esan
HG03112	male	ESN	Esan	AFR	African Ancestry	Esan
HG03114	female	ESN	Esan	AFR	African Ancestry	Esan
HG03115	male	ESN	Esan	AFR	African Ancestry	Esan
HG03117	female	ESN	Esan	AFR	African Ancestry	Esan
HG03118	male	ESN	Esan	AFR	African Ancestry	Esan
HG03120	male	ESN	Esan	AFR	African Ancestry	Esan
HG03121	female	ESN	Esan	AFR	African Ancestry	Esan
HG03123	female	ESN	Esan	AFR	African Ancestry	Esan
HG03124	male	ESN	Esan	AFR	African Ancestry	Esan
HG03126	female	ESN	Esan	AFR	African Ancestry	Esan
HG03127	male	ESN	Esan	AFR	African Ancestry	Esan
HG03129	female	ESN	Esan	AFR	African Ancestry	Esan
HG03130	male	ESN	Esan	AFR	African Ancestry	Esan
HG03132	female	ESN	Esan	AFR	African Ancestry	Esan
HG03133	male	ESN	Esan	AFR	African Ancestry	Esan
HG03135	female	ESN	Esan	AFR	African Ancestry	Esan
HG03136	male	ESN	Esan	AFR	African Ancestry	Esan
HG03139	male	ESN	Esan	AFR	African Ancestry	Esan
HG03157	male	ESN	Esan	AFR	African Ancestry	Esan
HG03159	female	ESN	Esan	AFR	African Ancestry	Esan
HG03160	male	ESN	Esan	AFR	African Ancestry	Esan
HG03162	female	ESN	Esan	AFR	African Ancestry	Esan
HG03163	male	ESN	Esan	AFR	African Ancestry	Esan
HG03166	male	ESN	Esan	AFR	African Ancestry	Esan
HG03168	female	ESN	Esan	AFR	African Ancestry	Esan
HG03169	male	ESN	Esan	AFR	African Ancestry	Esan
HG03171	female	ESN	Esan	AFR	African Ancestry	Esan
HG03172	male	ESN	Esan	AFR	African Ancestry	Esan
HG03175	male	ESN	Esan	AFR	African Ancestry	Esan
HG03189	female	ESN	Esan	AFR	African Ancestry	Esan
HG03190	male	ESN	Esan	AFR	African Ancestry	Esan
HG03193	male	ESN	Esan	AFR	African Ancestry	Esan
HG03195	female	ESN	Esan	AFR	African Ancestry	Esan
HG03196	male	ESN	Esan	AFR	African Ancestry	Esan
HG03198	female	ESN	Esan	AFR	African Ancestry	Esan
HG03199	male	ESN	Esan	AFR	African Ancestry	Esan
HG03202	male	ESN	Esan	AFR	African Ancestry	Esan
HG03265	male	ESN	Esan	AFR	African Ancestry	Esan
HG03267	female	ESN	Esan	AFR	African Ancestry	Esan
HG03268	male	ESN	Esan	AFR	African Ancestry	Esan
HG03270	female	ESN	Esan	AFR	African Ancestry	Esan
HG03271	male	ESN	Esan	AFR	African Ancestry	Esan
HG03279	female	ESN	Esan	AFR	African Ancestry	Esan
HG03280	male	ESN	Esan	AFR	African Ancestry	Esan
HG03291	female	ESN	Esan	AFR	African Ancestry	Esan
HG03294	female	ESN	Esan	AFR	African Ancestry	Esan
HG03295	male	ESN	Esan	AFR	African Ancestry	Esan
HG03297	female	ESN	Esan	AFR	African Ancestry	Esan
HG03298	male	ESN	Esan	AFR	African Ancestry	Esan
HG03300	female	ESN	Esan	AFR	African Ancestry	Esan
HG03301	male	ESN	Esan	AFR	African Ancestry	Esan
HG03303	female	ESN	Esan	AFR	African Ancestry	Esan
HG03304	male	ESN	Esan	AFR	African Ancestry	Esan
HG03311	male	ESN	Esan	AFR	African Ancestry	Esan
HG03313	male	ESN	Esan	AFR	African Ancestry	Esan
HG03342	female	ESN	Esan	AFR	African Ancestry	Esan
HG03343	male	ESN	Esan	AFR	African Ancestry	Esan
HG03351	female	ESN	Esan	AFR	African Ancestry	Esan
HG03352	male	ESN	Esan	AFR	African Ancestry	Esan
HG03354	female	ESN	Esan	AFR	African Ancestry	Esan
HG03363	female	ESN	Esan	AFR	African Ancestry	Esan
HG03366	female	ESN	Esan	AFR	African Ancestry	Esan
HG03367	male	ESN	Esan	AFR	African Ancestry	Esan
HG03369	female	ESN	Esan	AFR	African Ancestry	Esan
HG03370	male	ESN	Esan	AFR	African Ancestry	Esan
HG03372	female	ESN	Esan	AFR	African Ancestry	Esan
HG03499	female	ESN	Esan	AFR	African Ancestry	Esan
HG03511	female	ESN	Esan	AFR	African Ancestry	Esan
HG03514	female	ESN	Esan	AFR	African Ancestry	Esan
HG03515	male	ESN	Esan	AFR	African Ancestry	Esan
HG03517	female	ESN	Esan	AFR	African Ancestry	Esan
HG03518	male	ESN	Esan	AFR	African Ancestry	Esan
HG03520	female	ESN	Esan	AFR	African Ancestry	Esan
HG03521	male	ESN	Esan	AFR	African Ancestry	Esan
HG00171	female	FIN	Finnish	EUR	European Ancestry	Finnish
HG00173	female	FIN	Finnish	EUR	European Ancestry	Finnish
HG00176	female	FIN	Finnish	EUR	European Ancestry	Finnish
HG00177	female	FIN	Finnish	EUR	European Ancestry	Finnish
HG00178	female	FIN	Finnish	EUR	European Ancestry	Finnish
HG00179	female	FIN	Finnish	EUR	European Ancestry	Finnish
HG00180	female	FIN	Finnish	EUR	European Ancestry	Finnish
HG00181	male	FIN	Finnish	EUR	European Ancestry	Finnish
HG00182	male	FIN	Finnish	EUR	European Ancestry	Finnish
HG00183	male	FIN	Finnish	EUR	European Ancestry	Finnish
HG00185	male	FIN	Finnish	EUR	European Ancestry	Finnish
HG00186	male	FIN	Finnish	EUR	European Ancestry	Finnish
HG00187	male	FIN	Finnish	EUR	European Ancestry	Finnish
HG00188	male	FIN	Finnish	EUR	European Ancestry	Finnish
HG00189	male	FIN	Finnish	EUR	European Ancestry	Finnish
HG00266	female	FIN	Finnish	EUR	European Ancestry	Finnish
HG00267	male	FIN	Finnish	EUR	European Ancestry	Finnish
HG00268	female	FIN	Finnish	EUR	European Ancestry	Finnish
HG00269	female	FIN	Finnish	EUR	European Ancestry	Finnish
HG00270	female	FIN	Finnish	EUR	European Ancestry	Finnish
HG00271	male	FIN	Finnish	EUR	European Ancestry	Finnish
HG00272	female	FIN	Finnish	EUR	European Ancestry	Finnish
HG00273	male	FIN	Finnish	EUR	European Ancestry	Finnish
HG00274	female	FIN	Finnish	EUR	European Ancestry	Finnish
HG00275	female	FIN	Finnish	EUR	European Ancestry	Finnish
HG00276	female	FIN	Finnish	EUR	European Ancestry	Finnish
HG00277	male	FIN	Finnish	EUR	European Ancestry	Finnish
HG00278	male	FIN	Finnish	EUR	European Ancestry	Finnish
HG00280	male	FIN	Finnish	EUR	European Ancestry	Finnish
HG00281	female	FIN	Finnish	EUR	European Ancestry	Finnish
HG00282	female	FIN	Finnish	EUR	European Ancestry	Finnish
HG00284	male	FIN	Finnish	EUR	European Ancestry	Finnish
HG00285	female	FIN	Finnish	EUR	European Ancestry	Finnish
HG00288	female	FIN	Finnish	EUR	European Ancestry	Finnish
HG00290	male	FIN	Finnish	EUR	European Ancestry	Finnish
HG00302	female	FIN	Finnish	EUR	European Ancestry	Finnish
HG00303	male	FIN	Finnish	EUR	European Ancestry	Finnish
HG00304	female	FIN	Finnish	EUR	European Ancestry	Finnish
HG00306	female	FIN	Finnish	EUR	European Ancestry	Finnish
HG00308	male	FIN	Finnish	EUR	European Ancestry	Finnish
HG00309	female	FIN	Finnish	EUR	European Ancestry	Finnish
HG00310	male	FIN	Finnish	EUR	European Ancestry	Finnish
HG00311	male	FIN	Finnish	EUR	European Ancestry	Finnish
HG00312	male	FIN	Finnish	EUR	European Ancestry	Finnish
HG00313	female	FIN	Finnish	EUR	European Ancestry	Finnish
HG00315	female	FIN	Finnish	EUR	European Ancestry	Finnish
HG00318	female	FIN	Finnish	EUR	European Ancestry	Finnish
HG00319	female	FIN	Finnish	EUR	European Ancestry	Finnish
HG00320	female	FIN	Finnish	EUR	European Ancestry	Finnish
HG00321	male	FIN	Finnish	EUR	European Ancestry	Finnish
HG00323	female	FIN	Finnish	EUR	European Ancestry	Finnish
HG00324	female	FIN	Finnish	EUR	European Ancestry	Finnish
HG00325	male	FIN	Finnish	EUR	European Ancestry	Finnish
HG00326	female	FIN	Finnish	EUR	European Ancestry	Finnish
HG00327	female	FIN	Finnish	EUR	European Ancestry	Finnish
HG00328	female	FIN	Finnish	EUR	European Ancestry	Finnish
HG00329	male	FIN	Finnish	EUR	European Ancestry	Finnish
HG00330	female	FIN	Finnish	EUR	European Ancestry	Finnish
HG00331	female	FIN	Finnish	EUR	European Ancestry	Finnish
HG00332	female	FIN	Finnish	EUR	European Ancestry	Finnish
HG00334	female	FIN	Finnish	EUR	European Ancestry	Finnish
HG00335	male	FIN	Finnish	EUR	European Ancestry	Finnish
HG00336	male	FIN	Finnish	EUR	European Ancestry	Finnish
HG00337	female	FIN	Finnish	EUR	European Ancestry	Finnish
HG00338	male	FIN	Finnish	EUR	European Ancestry	Finnish
HG00339	female	FIN	Finnish	EUR	European Ancestry	Finnish
HG00341	male	FIN	Finnish	EUR	European Ancestry	Finnish
HG00342	male	FIN	Finnish	EUR	European Ancestry	Finnish
HG00343	female	FIN	Finnish	EUR	European Ancestry	Finnish
HG00344	female	FIN	Finnish	EUR	European Ancestry	Finnish
HG00345	male	FIN	Finnish	EUR	European Ancestry	Finnish
HG00346	female	FIN	Finnish	EUR	European Ancestry	Finnish
HG00349	female	FIN	Finnish	EUR	European Ancestry	Finnish
HG00350	female	FIN	Finnish	EUR	European Ancestry	Finnish
HG00351	male	FIN	Finnish	EUR	European Ancestry	Finnish
HG00353	female	FIN	Finnish	EUR	European Ancestry	Finnish
HG00355	female	FIN	Finnish	EUR	European Ancestry	Finnish
HG00356	female	FIN	Finnish	EUR	European Ancestry	Finnish
HG00357	female	FIN	Finnish	EUR	European Ancestry	Finnish
HG00358	male	FIN	Finnish	EUR	European Ancestry	Finnish
HG00359	female	FIN	Finnish	EUR	European Ancestry	Finnish
HG00360	male	FIN	Finnish	EUR	European Ancestry,West Eurasia (SGDP)	Finnish
HG00361	female	FIN	Finnish	EUR	European Ancestry	Finnish
HG00362	female	FIN	Finnish	EUR	European Ancestry	Finnish
HG00364	female	FIN	Finnish	EUR	European Ancestry	Finnish
HG00365	female	FIN	Finnish	EUR	European Ancestry	Finnish
HG00366	male	FIN	Finnish	EUR	European Ancestry	Finnish
HG00367	female	FIN	Finnish	EUR	European Ancestry	Finnish
HG00368	female	FIN	Finnish	EUR	European Ancestry	Finnish
HG00369	male	FIN	Finnish	EUR	European Ancestry	Finnish
HG00371	male	FIN	Finnish	EUR	European Ancestry	Finnish
HG00372	male	FIN	Finnish	EUR	European Ancestry	Finnish
HG00373	female	FIN	Finnish	EUR	European Ancestry	Finnish
HG00375	male	FIN	Finnish	EUR	European Ancestry	Finnish
HG00376	female	FIN	Finnish	EUR	European Ancestry	Finnish
HG00377	female	FIN	Finnish	EUR	European Ancestry	Finnish
HG00378	female	FIN	Finnish	EUR	European Ancestry	Finnish
HG00379	female	FIN	Finnish	EUR	European Ancestry	Finnish
HG00380	female	FIN	Finnish	EUR	European Ancestry	Finnish
HG00381	female	FIN	Finnish	EUR	European Ancestry	Finnish
HG00382	male	FIN	Finnish	EUR	European Ancestry	Finnish
HG00383	female	FIN	Finnish	EUR	European Ancestry	Finnish
HG00384	female	FIN	Finnish	EUR	European Ancestry	Finnish
HG02461	male	GWD	Gambian Mandinka	AFR	African Ancestry	Gambian Mandinka
HG02462	female	GWD	Gambian Mandinka	AFR	African Ancestry	Gambian Mandinka
HG02465	female	GWD	Gambian Mandinka	AFR	African Ancestry	Gambian Mandinka
HG02561	male	GWD	Gambian Mandinka	AFR	African Ancestry	Gambian Mandinka
HG02562	female	GWD	Gambian Mandinka	AFR	African Ancestry	Gambian Mandinka
HG02568	female	GWD	Gambian Mandinka	AFR	African Ancestry	Gambian Mandinka
HG02570	male	GWD	Gambian Mandinka	AFR	African Ancestry	Gambian Mandinka
HG02571	female	GWD	Gambian Mandinka	AFR	African Ancestry	Gambian Mandinka
HG02573	male	GWD	Gambian Mandinka	AFR	African Ancestry	Gambian Mandinka
HG02582	male	GWD	Gambian Mandinka	AFR	African Ancestry	Gambian Mandinka
HG02583	female	GWD	Gambian Mandinka	AFR	African Ancestry	Gambian Mandinka
HG02585	male	GWD	Gambian Mandinka	AFR	African Ancestry	Gambian Mandinka
HG02586	female	GWD	Gambian Mandinka	AFR	African Ancestry	Gambian Mandinka
HG02588	male	GWD	Gambian Mandinka	AFR	African Ancestry	Gambian Mandinka
HG02589	female	GWD	Gambian Mandinka	AFR	African Ancestry	Gambian Mandinka
HG02594	male	GWD	Gambian Mandinka	AFR	African Ancestry	Gambian Mandinka
HG02595	female	GWD	Gambian Mandinka	AFR	African Ancestry	Gambian Mandinka
HG02610	male	GWD	Gambian Mandinka	AFR	African Ancestry	Gambian Mandinka
HG02611	female	GWD	Gambian Mandinka	AFR	African Ancestry	Gambian Mandinka
HG02613	male	GWD	Gambian Mandinka	AFR	African Ancestry	Gambian Mandinka
HG02614	female	GWD	Gambian Mandinka	AFR	African Ancestry	Gambian Mandinka
HG02620	male	GWD	Gambian Mandinka	AFR	African Ancestry	Gambian Mandinka
HG02621	female	GWD	Gambian Mandinka	AFR	African Ancestry	Gambian Mandinka
HG02623	male	GWD	Gambian Mandinka	AFR	African Ancestry	Gambian Mandinka
HG02624	female	GWD	Gambian Mandinka	AFR	African Ancestry	Gambian Mandinka
HG02628	male	GWD	Gambian Mandinka	AFR	African Ancestry	Gambian Mandinka
HG02629	female	GWD	Gambian Mandinka	AFR	African Ancestry	Gambian Mandinka
HG02634	male	GWD	Gambian Mandinka	AFR	African Ancestry	Gambian Mandinka
HG02635	female	GWD	Gambian Mandinka	AFR	African Ancestry	Gambian Mandinka
HG02642	male	GWD	Gambian Mandinka	AFR	African Ancestry	Gambian Mandinka
HG02643	female	GWD	Gambian Mandinka	AFR	African Ancestry	Gambian Mandinka
HG02645	male	GWD	Gambian Mandinka	AFR	African Ancestry	Gambian Mandinka
HG02646	female	GWD	Gambian Mandinka	AFR	African Ancestry	Gambian Mandinka
HG02666	male	GWD	Gambian Mandinka	AFR	African Ancestry	Gambian Mandinka
HG02667	female	GWD	Gambian Mandinka	AFR	African Ancestry	Gambian Mandinka
HG02675	male	GWD	Gambian Mandinka	AFR	African Ancestry	Gambian Mandinka
HG02676	female	GWD	Gambian Mandinka	AFR	African Ancestry	Gambian Mandinka
HG02678	male	GWD	Gambian Mandinka	AFR	African Ancestry	Gambian Mandinka
HG02679	female	GWD	Gambian Mandinka	AFR	African Ancestry	Gambian Mandinka
HG02702	male	GWD	Gambian Mandinka	AFR	African Ancestry	Gambian Mandinka
HG02703	female	GWD	Gambian Mandinka	AFR	African Ancestry	Gambian Mandinka
HG02715	male	GWD	Gambian Mandinka	AFR	African Ancestry	Gambian Mandinka
HG02716	female	GWD	Gambian Mandinka	AFR	African Ancestry	Gambian Mandinka
HG02721	male	GWD	Gambian Mandinka	AFR	African Ancestry	Gambian Mandinka
HG02722	female	GWD	Gambian Mandinka	AFR	African Ancestry	Gambian Mandinka
HG02756	male	GWD	Gambian Mandinka	AFR	African Ancestry	Gambian Mandinka
HG02757	female	GWD	Gambian Mandinka	AFR	African Ancestry	Gambian Mandinka
HG02759	male	GWD	Gambian Mandinka	AFR	African Ancestry	Gambian Mandinka
HG02760	female	GWD	Gambian Mandinka	AFR	African Ancestry	Gambian Mandinka
HG02763	female	GWD	Gambian Mandinka	AFR	African Ancestry	Gambian Mandinka
HG02768	male	GWD	Gambian Mandinka	AFR	African Ancestry	Gambian Mandinka
HG02769	female	GWD	Gambian Mandinka	AFR	African Ancestry	Gambian Mandinka
HG02771	male	GWD	Gambian Mandinka	AFR	African Ancestry	Gambian Mandinka
HG02772	female	GWD	Gambian Mandinka	AFR	African Ancestry	Gambian Mandinka
HG02798	male	GWD	Gambian Mandinka	AFR	African Ancestry	Gambian Mandinka
HG02799	female	GWD	Gambian Mandinka	AFR	African Ancestry	Gambian Mandinka
HG02804	male	GWD	Gambian Mandinka	AFR	African Ancestry	Gambian Mandinka
HG02805	female	GWD	Gambian Mandinka	AFR	African Ancestry	Gambian Mandinka
HG02807	male	GWD	Gambian Mandinka	AFR	African Ancestry	Gambian Mandinka
HG02808	female	GWD	Gambian Mandinka	AFR	African Ancestry	Gambian Mandinka
HG02810	male	GWD	Gambian Mandinka	AFR	African Ancestry	Gambian Mandinka
HG02811	female	GWD	Gambian Mandinka	AFR	African Ancestry	Gambian Mandinka
HG02813	male	GWD	Gambian Mandinka	AFR	African Ancestry	Gambian Mandinka
HG02814	female	GWD	Gambian Mandinka	AFR	African Ancestry	Gambian Mandinka
HG02816	male	GWD	Gambian Mandinka	AFR	African Ancestry	Gambian Mandinka
HG02817	female	GWD	Gambian Mandinka	AFR	African Ancestry	Gambian Mandinka
HG02819	male	GWD	Gambian Mandinka	AFR	African Ancestry	Gambian Mandinka
HG02820	female	GWD	Gambian Mandinka	AFR	African Ancestry	Gambian Mandinka
HG02836	male	GWD	Gambian Mandinka	AFR	African Ancestry	Gambian Mandinka
HG02837	female	GWD	Gambian Mandinka	AFR	African Ancestry	Gambian Mandinka
HG02839	male	GWD	Gambian Mandinka	AFR	African Ancestry	Gambian Mandinka
HG02840	female	GWD	Gambian Mandinka	AFR	African Ancestry	Gambian Mandinka
HG02851	male	GWD	Gambian Mandinka	AFR	African Ancestry	Gambian Mandinka
HG02852	female	GWD	Gambian Mandinka	AFR	African Ancestry	Gambian Mandinka
HG02854	male	GWD	Gambian Mandinka	AFR	African Ancestry	Gambian Mandinka
HG02855	female	GWD	Gambian Mandinka	AFR	African Ancestry	Gambian Mandinka
HG02860	male	GWD	Gambian Mandinka	AFR	African Ancestry	Gambian Mandinka
HG02861	female	GWD	Gambian Mandinka	AFR	African Ancestry	Gambian Mandinka
HG02870	female	GWD	Gambian Mandinka	AFR	African Ancestry	Gambian Mandinka
HG02878	male	GWD	Gambian Mandinka	AFR	African Ancestry	Gambian Mandinka
HG02879	female	GWD	Gambian Mandinka	AFR	African Ancestry	Gambian Mandinka
HG02881	male	GWD	Gambian Mandinka	AFR	African Ancestry	Gambian Mandinka
HG02882	female	GWD	Gambian Mandinka	AFR	African Ancestry	Gambian Mandinka
HG02884	male	GWD	Gambian Mandinka	AFR	African Ancestry	Gambian Mandinka
HG02885	female	GWD	Gambian Mandinka	AFR	African Ancestry	Gambian Mandinka
HG02887	male	GWD	Gambian Mandinka	AFR	African Ancestry	Gambian Mandinka
HG02888	female	GWD	Gambian Mandinka	AFR	African Ancestry	Gambian Mandinka
HG02890	male	GWD	Gambian Mandinka	AFR	African Ancestry	Gambian Mandinka
HG02891	female	GWD	Gambian Mandinka	AFR	African Ancestry	Gambian Mandinka
HG02895	male	GWD	Gambian Mandinka	AFR	African Ancestry	Gambian Mandinka
HG02896	female	GWD	Gambian Mandinka	AFR	African Ancestry	Gambian Mandinka
HG02982	male	GWD	Gambian Mandinka	AFR	African Ancestry	Gambian Mandinka
HG02983	female	GWD	Gambian Mandinka	AFR	African Ancestry	Gambian Mandinka
HG03024	male	GWD	Gambian Mandinka	AFR	African Ancestry	Gambian Mandinka
HG03025	female	GWD	Gambian Mandinka	AFR	African Ancestry	Gambian Mandinka
HG03027	male	GWD	Gambian Mandinka	AFR	African Ancestry	Gambian Mandinka
HG03028	female	GWD	Gambian Mandinka	AFR	African Ancestry	Gambian Mandinka
HG03039	male	GWD	Gambian Mandinka	AFR	African Ancestry	Gambian Mandinka
HG03040	female	GWD	Gambian Mandinka	AFR	African Ancestry	Gambian Mandinka
HG03045	male	GWD	Gambian Mandinka	AFR	African Ancestry	Gambian Mandinka
HG03046	female	GWD	Gambian Mandinka	AFR	African Ancestry	Gambian Mandinka
HG03048	male	GWD	Gambian Mandinka	AFR	African Ancestry	Gambian Mandinka
HG03049	female	GWD	Gambian Mandinka	AFR	African Ancestry	Gambian Mandinka
HG03240	male	GWD	Gambian Mandinka	AFR	African Ancestry	Gambian Mandinka
HG03241	female	GWD	Gambian Mandinka	AFR	African Ancestry	Gambian Mandinka
HG03246	male	GWD	Gambian Mandinka	AFR	African Ancestry	Gambian Mandinka
HG03247	female	GWD	Gambian Mandinka	AFR	African Ancestry	Gambian Mandinka
HG03258	male	GWD	Gambian Mandinka	AFR	African Ancestry	Gambian Mandinka
HG03259	female	GWD	Gambian Mandinka	AFR	African Ancestry	Gambian Mandinka
HG03538	male	GWD	Gambian Mandinka	AFR	African Ancestry	Gambian Mandinka
HG03539	female	GWD	Gambian Mandinka	AFR	African Ancestry	Gambian Mandinka
NA20845	male	GIH	Gujarati	SAS	South Asian Ancestry	Gujarati
NA20846	male	GIH	Gujarati	SAS	South Asian Ancestry	Gujarati
NA20847	female	GIH	Gujarati	SAS	South Asian Ancestry	Gujarati
NA20849	female	GIH	Gujarati	SAS	South Asian Ancestry	Gujarati
NA20850	male	GIH	Gujarati	SAS	South Asian Ancestry	Gujarati
NA20851	female	GIH	Gujarati	SAS	South Asian Ancestry	Gujarati
NA20852	male	GIH	Gujarati	SAS	South Asian Ancestry	Gujarati
NA20853	female	GIH	Gujarati	SAS	South Asian Ancestry	Gujarati
NA20854	female	GIH	Gujarati	SAS	South Asian Ancestry	Gujarati
NA20856	female	GIH	Gujarati	SAS	South Asian Ancestry	Gujarati
NA20858	male	GIH	Gujarati	SAS	South Asian Ancestry	Gujarati
NA20859	female	GIH	Gujarati	SAS	South Asian Ancestry	Gujarati
NA20861	male	GIH	Gujarati	SAS	South Asian Ancestry	Gujarati
NA20862	female	GIH	Gujarati	SAS	South Asian Ancestry	Gujarati
NA20863	male	GIH	Gujarati	SAS	South Asian Ancestry	Gujarati
NA20864	male	GIH	Gujarati	SAS	South Asian Ancestry	Gujarati
NA20866	male	GIH	Gujarati	SAS	South Asian Ancestry	Gujarati
NA20867	male	GIH	Gujarati	SAS	South Asian Ancestry	Gujarati
NA20868	female	GIH	Gujarati	SAS	South Asian Ancestry	Gujarati
NA20869	female	GIH	Gujarati	SAS	South Asian Ancestry	Gujarati
NA20870	male	GIH	Gujarati	SAS	South Asian Ancestry	Gujarati
NA20872	female	GIH	Gujarati	SAS	South Asian Ancestry	Gujarati
NA20873	male	GIH	Gujarati	SAS	South Asian Ancestry	Gujarati
NA20874	female	GIH	Gujarati	SAS	South Asian Ancestry	Gujarati
NA20875	female	GIH	Gujarati	SAS	South Asian Ancestry	Gujarati
NA20876	female	GIH	Gujarati	SAS	South Asian Ancestry	Gujarati
NA20877	female	GIH	Gujarati	SAS	South Asian Ancestry	Gujarati
NA20878	female	GIH	Gujarati	SAS	South Asian Ancestry	Gujarati
NA20881	female	GIH	Gujarati	SAS	South Asian Ancestry	Gujarati
NA20882	female	GIH	Gujarati	SAS	South Asian Ancestry	Gujarati
NA20883	male	GIH	Gujarati	SAS	South Asian Ancestry	Gujarati
NA20884	male	GIH	Gujarati	SAS	South Asian Ancestry	Gujarati
NA20885	male	GIH	Gujarati	SAS	South Asian Ancestry	Gujarati
NA20886	female	GIH	Gujarati	SAS	South Asian Ancestry	Gujarati
NA20887	male	GIH	Gujarati	SAS	South Asian Ancestry	Gujarati
NA20888	female	GIH	Gujarati	SAS	South Asian Ancestry	Gujarati
NA20889	male	GIH	Gujarati	SAS	South Asian Ancestry	Gujarati
NA20890	male	GIH	Gujarati	SAS	South Asian Ancestry	Gujarati
NA20891	male	GIH	Gujarati	SAS	South Asian Ancestry	Gujarati
NA20892	female	GIH	Gujarati	SAS	South Asian Ancestry	Gujarati
NA20894	female	GIH	Gujarati	SAS	South Asian Ancestry	Gujarati
NA20895	male	GIH	Gujarati	SAS	South Asian Ancestry	Gujarati
NA20896	female	GIH	Gujarati	SAS	South Asian Ancestry	Gujarati
NA20897	male	GIH	Gujarati	SAS	South Asian Ancestry	Gujarati
NA20899	female	GIH	Gujarati	SAS	South Asian Ancestry	Gujarati
NA20900	female	GIH	Gujarati	SAS	South Asian Ancestry	Gujarati
NA20901	male	GIH	Gujarati	SAS	South Asian Ancestry	Gujarati
NA20902	female	GIH	Gujarati	SAS	South Asian Ancestry	Gujarati
NA20903	male	GIH	Gujarati	SAS	South Asian Ancestry	Gujarati
NA20904	male	GIH	Gujarati	SAS	South Asian Ancestry	Gujarati
NA20905	male	GIH	Gujarati	SAS	South Asian Ancestry	Gujarati
NA20906	female	GIH	Gujarati	SAS	South Asian Ancestry	Gujarati
NA20908	female	GIH	Gujarati	SAS	South Asian Ancestry	Gujarati
NA20910	female	GIH	Gujarati	SAS	South Asian Ancestry	Gujarati
NA20911	male	GIH	Gujarati	SAS	South Asian Ancestry	Gujarati
NA21086	female	GIH	Gujarati	SAS	South Asian Ancestry	Gujarati
NA21087	male	GIH	Gujarati	SAS	South Asian Ancestry	Gujarati
NA21088	female	GIH	Gujarati	SAS	South Asian Ancestry	Gujarati
NA21089	female	GIH	Gujarati	SAS	South Asian Ancestry	Gujarati
NA21090	male	GIH	Gujarati	SAS	South Asian Ancestry	Gujarati
NA21091	male	GIH	Gujarati	SAS	South Asian Ancestry	Gujarati
NA21092	male	GIH	Gujarati	SAS	South Asian Ancestry	Gujarati
NA21093	male	GIH	Gujarati	SAS	South Asian Ancestry	Gujarati
NA21094	male	GIH	Gujarati	SAS	South Asian Ancestry	Gujarati
NA21095	male	GIH	Gujarati	SAS	South Asian Ancestry	Gujarati
NA21097	female	GIH	Gujarati	SAS	South Asian Ancestry	Gujarati
NA21098	male	GIH	Gujarati	SAS	South Asian Ancestry	Gujarati
NA21099	male	GIH	Gujarati	SAS	South Asian Ancestry	Gujarati
NA21100	male	GIH	Gujarati	SAS	South Asian Ancestry	Gujarati
NA21101	female	GIH	Gujarati	SAS	South Asian Ancestry	Gujarati
NA21102	female	GIH	Gujarati	SAS	South Asian Ancestry	Gujarati
NA21103	female	GIH	Gujarati	SAS	South Asian Ancestry	Gujarati
NA21104	male	GIH	Gujarati	SAS	South Asian Ancestry	Gujarati
NA21105	male	GIH	Gujarati	SAS	South Asian Ancestry	Gujarati
NA21106	female	GIH	Gujarati	SAS	South Asian Ancestry	Gujarati
NA21107	male	GIH	Gujarati	SAS	South Asian Ancestry	Gujarati
NA21108	female	GIH	Gujarati	SAS	South Asian Ancestry	Gujarati
NA21109	male	GIH	Gujarati	SAS	South Asian Ancestry	Gujarati
NA21110	female	GIH	Gujarati	SAS	South Asian Ancestry	Gujarati
NA21111	male	GIH	Gujarati	SAS	South Asian Ancestry	Gujarati
NA21112	male	GIH	Gujarati	SAS	South Asian Ancestry	Gujarati
NA21113	male	GIH	Gujarati	SAS	South Asian Ancestry	Gujarati
NA21114	male	GIH	Gujarati	SAS	South Asian Ancestry	Gujarati
NA21115	male	GIH	Gujarati	SAS	South Asian Ancestry	Gujarati
NA21116	male	GIH	Gujarati	SAS	South Asian Ancestry	Gujarati
NA21117	male	GIH	Gujarati	SAS	South Asian Ancestry	Gujarati
NA21118	male	GIH	Gujarati	SAS	South Asian Ancestry	Gujarati
NA21119	male	GIH	Gujarati	SAS	South Asian Ancestry	Gujarati
NA21120	female	GIH	Gujarati	SAS	South Asian Ancestry	Gujarati
NA21121	female	GIH	Gujarati	SAS	South Asian Ancestry	Gujarati
NA21122	female	GIH	Gujarati	SAS	South Asian Ancestry	Gujarati
NA21123	male	GIH	Gujarati	SAS	South Asian Ancestry	Gujarati
NA21124	male	GIH	Gujarati	SAS	South Asian Ancestry	Gujarati
NA21125	female	GIH	Gujarati	SAS	South Asian Ancestry	Gujarati
NA21126	male	GIH	Gujarati	SAS	South Asian Ancestry	Gujarati
NA21127	male	GIH	Gujarati	SAS	South Asian Ancestry	Gujarati
NA21128	male	GIH	Gujarati	SAS	South Asian Ancestry	Gujarati
NA21129	male	GIH	Gujarati	SAS	South Asian Ancestry	Gujarati
NA21130	male	GIH	Gujarati	SAS	South Asian Ancestry	Gujarati
NA21133	male	GIH	Gujarati	SAS	South Asian Ancestry	Gujarati
NA21135	male	GIH	Gujarati	SAS	South Asian Ancestry	Gujarati
NA21137	female	GIH	Gujarati	SAS	South Asian Ancestry	Gujarati
NA21141	female	GIH	Gujarati	SAS	South Asian Ancestry	Gujarati
NA21142	female	GIH	Gujarati	SAS	South Asian Ancestry	Gujarati
NA21143	female	GIH	Gujarati	SAS	South Asian Ancestry	Gujarati
NA21144	female	GIH	Gujarati	SAS	South Asian Ancestry	Gujarati
NA18525	female	CHB	Han Chinese	EAS	East Asian Ancestry	Han Chinese
NA18526	female	CHB	Han Chinese	EAS	East Asian Ancestry	Han Chinese
NA18527	female	CHB	Han Chinese	EAS	East Asian Ancestry	Han Chinese
NA18528	female	CHB	Han Chinese	EAS	East Asian Ancestry	Han Chinese
NA18530	male	CHB	Han Chinese	EAS	East Asian Ancestry	Han Chinese
NA18531	female	CHB	Han Chinese	EAS	East Asian Ancestry	Han Chinese
NA18532	female	CHB	Han Chinese	EAS	East Asian Ancestry	Han Chinese
NA18533	female	CHB	Han Chinese	EAS	East Asian Ancestry	Han Chinese
NA18534	male	CHB	Han Chinese	EAS	East Asian Ancestry	Han Chinese
NA18535	female	CHB	Han Chinese	EAS	East Asian Ancestry	Han Chinese
NA18536	male	CHB	Han Chinese	EAS	East Asian Ancestry	Han Chinese
NA18537	female	CHB	Han Chinese	EAS	East Asian Ancestry	Han Chinese
NA18538	female	CHB	Han Chinese	EAS	East Asian Ancestry	Han Chinese
NA18539	female	CHB	Han Chinese	EAS	East Asian Ancestry	Han Chinese
NA18541	female	CHB	Han Chinese	EAS	East Asian Ancestry	Han Chinese
NA18542	female	CHB	Han Chinese	EAS	East Asian Ancestry	Han Chinese
NA18543	male	CHB	Han Chinese	EAS	East Asian Ancestry	Han Chinese
NA18544	male	CHB	Han Chinese	EAS	East Asian Ancestry	Han Chinese
NA18545	female	CHB	Han Chinese	EAS	East Asian Ancestry	Han Chinese
NA18546	male	CHB	Han Chinese	EAS	East Asian Ancestry	Han Chinese
NA18547	female	CHB	Han Chinese	EAS	East Asian Ancestry	Han Chinese
NA18548	male	CHB	Han Chinese	EAS	East Asian Ancestry	Han Chinese
NA18549	male	CHB	Han Chinese	EAS	East Asian Ancestry	Han Chinese
NA18550	female	CHB	Han Chinese	EAS	East Asian Ancestry	Han Chinese
NA18552	female	CHB	Han Chinese	EAS	East Asian Ancestry	Han Chinese
NA18553	female	CHB	Han Chinese	EAS	East Asian Ancestry	Han Chinese
NA18555	female	CHB	Han Chinese	EAS	East Asian Ancestry	Han Chinese
NA18557	male	CHB	Han Chinese	EAS	East Asian Ancestry	Han Chinese
NA18558	male	CHB	Han Chinese	EAS	East Asian Ancestry	Han Chinese
NA18559	male	CHB	Han Chinese	EAS	East Asian Ancestry	Han Chinese
NA18560	female	CHB	Han Chinese	EAS	East Asian Ancestry	Han Chinese
NA18561	male	CHB	Han Chinese	EAS	East Asian Ancestry	Han Chinese
NA18562	male	CHB	Han Chinese	EAS	East Asian Ancestry	Han Chinese
NA18563	male	CHB	Han Chinese	EAS	East Asian Ancestry	Han Chinese
NA18564	female	CHB	Han Chinese	EAS	East Asian Ancestry	Han Chinese
NA18565	female	CHB	Han Chinese	EAS	East Asian Ancestry	Han Chinese
NA18566	female	CHB	Han Chinese	EAS	East Asian Ancestry	Han Chinese
NA18567	female	CHB	Han Chinese	EAS	East Asian Ancestry	Han Chinese
NA18570	female	CHB	Han Chinese	EAS	East Asian Ancestry	Han Chinese
NA18571	female	CHB	Han Chinese	EAS	East Asian Ancestry	Han Chinese
NA18572	male	CHB	Han Chinese	EAS	East Asian Ancestry	Han Chinese
NA18573	female	CHB	Han Chinese	EAS	East Asian Ancestry	Han Chinese
NA18574	female	CHB	Han Chinese	EAS	East Asian Ancestry	Han Chinese
NA18576	female	CHB	Han Chinese	EAS	East Asian Ancestry	Han Chinese
NA18577	female	CHB	Han Chinese	EAS	East Asian Ancestry	Han Chinese
NA18579	female	CHB	Han Chinese	EAS	East Asian Ancestry	Han Chinese
NA18582	female	CHB	Han Chinese	EAS	East Asian Ancestry	Han Chinese
NA18591	female	CHB	Han Chinese	EAS	East Asian Ancestry	Han Chinese
NA18592	female	CHB	Han Chinese	EAS	East Asian Ancestry	Han Chinese
NA18593	female	CHB	Han Chinese	EAS	East Asian Ancestry	Han Chinese
NA18595	female	CHB	Han Chinese	EAS	East Asian Ancestry	Han Chinese
NA18596	female	CHB	Han Chinese	EAS	East Asian Ancestry	Han Chinese
NA18597	female	CHB	Han Chinese	EAS	East Asian Ancestry	Han Chinese
NA18599	female	CHB	Han Chinese	EAS	East Asian Ancestry	Han Chinese
NA18602	female	CHB	Han Chinese	EAS	East Asian Ancestry	Han Chinese
NA18603	male	CHB	Han Chinese	EAS	East Asian Ancestry	Han Chinese
NA18605	male	CHB	Han Chinese	EAS	East Asian Ancestry	Han Chinese
NA18606	male	CHB	Han Chinese	EAS	East Asian Ancestry	Han Chinese
NA18608	male	CHB	Han Chinese	EAS	East Asian Ancestry	Han Chinese
NA18609	male	CHB	Han Chinese	EAS	East Asian Ancestry	Han Chinese
NA18610	female	CHB	Han Chinese	EAS	East Asian Ancestry	Han Chinese
NA18611	male	CHB	Han Chinese	EAS	East Asian Ancestry	Han Chinese
NA18612	male	CHB	Han Chinese	EAS	East Asian Ancestry	Han Chinese
NA18613	male	CHB	Han Chinese	EAS	East Asian Ancestry	Han Chinese
NA18614	female	CHB	Han Chinese	EAS	East Asian Ancestry	Han Chinese
NA18615	female	CHB	Han Chinese	EAS	East Asian Ancestry	Han Chinese
NA18616	female	CHB	Han Chinese	EAS	East Asian Ancestry	Han Chinese
NA18617	female	CHB	Han Chinese	EAS	East Asian Ancestry	Han Chinese
NA18618	female	CHB	Han Chinese	EAS	East Asian Ancestry	Han Chinese
NA18619	female	CHB	Han Chinese	EAS	East Asian Ancestry	Han Chinese
NA18620	male	CHB	Han Chinese	EAS	East Asian Ancestry	Han Chinese
NA18621	male	CHB	Han Chinese	EAS	East Asian Ancestry	Han Chinese
NA18622	male	CHB	Han Chinese	EAS	East Asian Ancestry	Han Chinese
NA18623	male	CHB	Han Chinese	EAS	East Asian Ancestry	Han Chinese
NA18624	male	CHB	Han Chinese	EAS	East Asian Ancestry	Han Chinese
NA18625	female	CHB	Han Chinese	EAS	East Asian Ancestry	Han Chinese
NA18626	female	CHB	Han Chinese	EAS	East Asian Ancestry	Han Chinese
NA18627	female	CHB	Han Chinese	EAS	East Asian Ancestry	Han Chinese
NA18628	female	CHB	Han Chinese	EAS	East Asian Ancestry	Han Chinese
NA18629	male	CHB	Han Chinese	EAS	East Asian Ancestry	Han Chinese
NA18630	female	CHB	Han Chinese	EAS	East Asian Ancestry	Han Chinese
NA18631	female	CHB	Han Chinese	EAS	East Asian Ancestry	Han Chinese
NA18632	male	CHB	Han Chinese	EAS	East Asian Ancestry	Han Chinese
NA18633	male	CHB	Han Chinese	EAS	East Asian Ancestry	Han Chinese
NA18634	female	CHB	Han Chinese	EAS	East Asian Ancestry	Han Chinese
NA18635	male	CHB	Han Chinese	EAS	East Asian Ancestry	Han Chinese
NA18636	male	CHB	Han Chinese	EAS	East Asian Ancestry	Han Chinese
NA18637	male	CHB	Han Chinese	EAS	East Asian Ancestry	Han Chinese
NA18638	male	CHB	Han Chinese	EAS	East Asian Ancestry	Han Chinese
NA18639	male	CHB	Han Chinese	EAS	East Asian Ancestry	Han Chinese
NA18640	female	CHB	Han Chinese	EAS	East Asian Ancestry	Han Chinese
NA18641	female	CHB	Han Chinese	EAS	East Asian Ancestry	Han Chinese
NA18642	female	CHB	Han Chinese	EAS	East Asian Ancestry	Han Chinese
NA18643	male	CHB	Han Chinese	EAS	East Asian Ancestry	Han Chinese
NA18644	female	CHB	Han Chinese	EAS	East Asian Ancestry	Han Chinese
NA18645	male	CHB	Han Chinese	EAS	East Asian Ancestry	Han Chinese
NA18646	female	CHB	Han Chinese	EAS	East Asian Ancestry	Han Chinese
NA18647	male	CHB	Han Chinese	EAS	East Asian Ancestry	Han Chinese
NA18648	male	CHB	Han Chinese	EAS	East Asian Ancestry	Han Chinese
NA18740	male	CHB	Han Chinese	EAS	East Asian Ancestry	Han Chinese
NA18745	male	CHB	Han Chinese	EAS	East Asian Ancestry	Han Chinese
NA18747	male	CHB	Han Chinese	EAS	East Asian Ancestry	Han Chinese
NA18748	male	CHB	Han Chinese	EAS	East Asian Ancestry	Han Chinese
NA18749	male	CHB	Han Chinese	EAS	East Asian Ancestry	Han Chinese
NA18757	male	CHB	Han Chinese	EAS	East Asian Ancestry	Han Chinese
NA18791	male	CHB	Han Chinese	EAS	East Asian Ancestry	Han Chinese
HG01500	male	IBS	Iberian	EUR	European Ancestry	Iberian
HG01501	female	IBS	Iberian	EUR	European Ancestry	Iberian
HG01506	male	IBS	Iberian	EUR	European Ancestry	Iberian
HG01507	female	IBS	Iberian	EUR	European Ancestry	Iberian
HG01509	male	IBS	Iberian	EUR	European Ancestry	Iberian
HG01510	female	IBS	Iberian	EUR	European Ancestry	Iberian
HG01512	male	IBS	Iberian	EUR	European Ancestry	Iberian
HG01513	female	IBS	Iberian	EUR	European Ancestry	Iberian
HG01515	male	IBS	Iberian	EUR	European Ancestry	Iberian
HG01516	female	IBS	Iberian	EUR	European Ancestry	Iberian
HG01518	male	IBS	Iberian	EUR	European Ancestry	Iberian
HG01519	female	IBS	Iberian	EUR	European Ancestry	Iberian
HG01521	male	IBS	Iberian	EUR	European Ancestry	Iberian
HG01522	female	IBS	Iberian	EUR	European Ancestry	Iberian
HG01524	male	IBS	Iberian	EUR	European Ancestry	Iberian
HG01525	female	IBS	Iberian	EUR	European Ancestry	Iberian
HG01527	male	IBS	Iberian	EUR	European Ancestry	Iberian
HG01528	female	IBS	Iberian	EUR	European Ancestry	Iberian
HG01530	male	IBS	Iberian	EUR	European Ancestry	Iberian
HG01531	female	IBS	Iberian	EUR	European Ancestry	Iberian
HG01536	male	IBS	Iberian	EUR	European Ancestry	Iberian
HG01537	female	IBS	Iberian	EUR	European Ancestry	Iberian
HG01602	female	IBS	Iberian	EUR	European Ancestry	Iberian
HG01603	male	IBS	Iberian	EUR	European Ancestry	Iberian
HG01605	female	IBS	Iberian	EUR	European Ancestry	Iberian
HG01606	male	IBS	Iberian	EUR	European Ancestry	Iberian
HG01607	female	IBS	Iberian	EUR	European Ancestry	Iberian
HG01608	male	IBS	Iberian	EUR	European Ancestry	Iberian
HG01610	male	IBS	Iberian	EUR	European Ancestry	Iberian
HG01612	female	IBS	Iberian	EUR	European Ancestry	Iberian
HG01613	female	IBS	Iberian	EUR	European Ancestry	Iberian
HG01615	male	IBS	Iberian	EUR	European Ancestry	Iberian
HG01617	male	IBS	Iberian	EUR	European Ancestry	Iberian
HG01618	female	IBS	Iberian	EUR	European Ancestry	Iberian
HG01619	male	IBS	Iberian	EUR	European Ancestry	Iberian
HG01620	female	IBS	Iberian	EUR	European Ancestry	Iberian
HG01623	female	IBS	Iberian	EUR	European Ancestry	Iberian
HG01624	male	IBS	Iberian	EUR	European Ancestry	Iberian
HG01625	male	IBS	Iberian	EUR	European Ancestry	Iberian
HG01626	female	IBS	Iberian	EUR	European Ancestry	Iberian
HG01628	female	IBS	Iberian	EUR	European Ancestry	Iberian
HG01630	male	IBS	Iberian	EUR	European Ancestry	Iberian
HG01631	male	IBS	Iberian	EUR	European Ancestry	Iberian
HG01632	female	IBS	Iberian	EUR	European Ancestry	Iberian
HG01668	female	IBS	Iberian	EUR	European Ancestry	Iberian
HG01669	male	IBS	Iberian	EUR	European Ancestry	Iberian
HG01670	female	IBS	Iberian	EUR	European Ancestry	Iberian
HG01672	male	IBS	Iberian	EUR	European Ancestry	Iberian
HG01673	female	IBS	Iberian	EUR	European Ancestry	Iberian
HG01675	male	IBS	Iberian	EUR	European Ancestry	Iberian
HG01676	female	IBS	Iberian	EUR	European Ancestry	Iberian
HG01678	male	IBS	Iberian	EUR	European Ancestry	Iberian
HG01679	female	IBS	Iberian	EUR	European Ancestry	Iberian
HG01680	male	IBS	Iberian	EUR	European Ancestry	Iberian
HG01682	male	IBS	Iberian	EUR	European Ancestry	Iberian
HG01684	female	IBS	Iberian	EUR	European Ancestry	Iberian
HG01685	female	IBS	Iberian	EUR	European Ancestry	Iberian
HG01686	male	IBS	Iberian	EUR	European Ancestry	Iberian
HG01694	male	IBS	Iberian	EUR	European Ancestry	Iberian
HG01695	female	IBS	Iberian	EUR	European Ancestry	Iberian
HG01697	female	IBS	Iberian	EUR	European Ancestry	Iberian
HG01699	male	IBS	Iberian	EUR	European Ancestry	Iberian
HG01700	male	IBS	Iberian	EUR	European Ancestry	Iberian
HG01702	female	IBS	Iberian	EUR	European Ancestry	Iberian
HG01704	female	IBS	Iberian	EUR	European Ancestry	Iberian
HG01705	male	IBS	Iberian	EUR	European Ancestry	Iberian
HG01707	female	IBS	Iberian	EUR	European Ancestry	Iberian
HG01708	male	IBS	Iberian	EUR	European Ancestry	Iberian
HG01709	male	IBS	Iberian	EUR	European Ancestry	Iberian
HG01710	female	IBS	Iberian	EUR	European Ancestry	Iberian
HG01746	female	IBS	Iberian	EUR	European Ancestry	Iberian
HG01747	male	IBS	Iberian	EUR	European Ancestry	Iberian
HG01756	male	IBS	Iberian	EUR	European Ancestry	Iberian
HG01757	female	IBS	Iberian	EUR	European Ancestry	Iberian
HG01761	male	IBS	Iberian	EUR	European Ancestry	Iberian
HG01762	female	IBS	Iberian	EUR	European Ancestry	Iberian
HG01765	male	IBS	Iberian	EUR	European Ancestry	Iberian
HG01766	female	IBS	Iberian	EUR	European Ancestry	Iberian
HG01767	male	IBS	Iberian	EUR	European Ancestry	Iberian
HG01768	female	IBS	Iberian	EUR	European Ancestry	Iberian
HG01770	female	IBS	Iberian	EUR	European Ancestry	Iberian
HG01771	male	IBS	Iberian	EUR	European Ancestry	Iberian
HG01773	female	IBS	Iberian	EUR	European Ancestry	Iberian
HG01775	male	IBS	Iberian	EUR	European Ancestry	Iberian
HG01776	female	IBS	Iberian	EUR	European Ancestry	Iberian
HG01777	male	IBS	Iberian	EUR	European Ancestry	Iberian
HG01779	female	IBS	Iberian	EUR	European Ancestry	Iberian
HG01781	male	IBS	Iberian	EUR	European Ancestry	Iberian
HG01784	female	IBS	Iberian	EUR	European Ancestry	Iberian
HG01785	male	IBS	Iberian	EUR	European Ancestry	Iberian
HG01786	female	IBS	Iberian	EUR	European Ancestry	Iberian
HG02219	male	IBS	Iberian	EUR	European Ancestry	Iberian
HG02220	female	IBS	Iberian	EUR	European Ancestry	Iberian
HG02221	male	IBS	Iberian	EUR	European Ancestry	Iberian
HG02223	female	IBS	Iberian	EUR	European Ancestry	Iberian
HG02224	male	IBS	Iberian	EUR	European Ancestry	Iberian
HG02230	female	IBS	Iberian	EUR	European Ancestry	Iberian
HG02231	male	IBS	Iberian	EUR	European Ancestry	Iberian
HG02232	female	IBS	Iberian	EUR	European Ancestry	Iberian
HG02233	male	IBS	Iberian	EUR	European Ancestry	Iberian
HG02235	female	IBS	Iberian	EUR	European Ancestry	Iberian
HG02236	male	IBS	Iberian	EUR	European Ancestry	Iberian
HG02238	male	IBS	Iberian	EUR	European Ancestry	Iberian
HG02239	female	IBS	Iberian	EUR	European Ancestry	Iberian
NA18939	female	JPT	Japanese	EAS	East Asian Ancestry	Japanese
NA18941	female	JPT	Japanese	EAS	East Asian Ancestry	Japanese
NA18942	female	JPT	Japanese	EAS	East Asian Ancestry	Japanese
NA18943	male	JPT	Japanese	EAS	East Asian Ancestry	Japanese
NA18944	male	JPT	Japanese	EAS	East Asian Ancestry	Japanese
NA18945	male	JPT	Japanese	EAS	East Asian Ancestry	Japanese
NA18946	female	JPT	Japanese	EAS	East Asian Ancestry	Japanese
NA18947	female	JPT	Japanese	EAS	East Asian Ancestry	Japanese
NA18948	male	JPT	Japanese	EAS	East Asian Ancestry	Japanese
NA18949	female	JPT	Japanese	EAS	East Asian Ancestry	Japanese
NA18950	female	JPT	Japanese	EAS	East Asian Ancestry	Japanese
NA18951	female	JPT	Japanese	EAS	East Asian Ancestry	Japanese
NA18952	male	JPT	Japanese	EAS	East Asian Ancestry	Japanese
NA18953	male	JPT	Japanese	EAS	East Asian Ancestry	Japanese
NA18954	female	JPT	Japanese	EAS	East Asian Ancestry	Japanese
NA18955	male	JPT	Japanese	EAS	East Asian Ancestry	Japanese
NA18956	female	JPT	Japanese	EAS	East Asian Ancestry	Japanese
NA18957	female	JPT	Japanese	EAS	East Asian Ancestry	Japanese
NA18959	male	JPT	Japanese	EAS	East Asian Ancestry	Japanese
NA18960	male	JPT	Japanese	EAS	East Asian Ancestry	Japanese
NA18961	male	JPT	Japanese	EAS	East Asian Ancestry	Japanese
NA18962	male	JPT	Japanese	EAS	East Asian Ancestry	Japanese
NA18963	female	JPT	Japanese	EAS	East Asian Ancestry	Japanese
NA18964	female	JPT	Japanese	EAS	East Asian Ancestry	Japanese
NA18965	male	JPT	Japanese	EAS	East Asian Ancestry	Japanese
NA18966	male	JPT	Japanese	EAS	East Asian Ancestry	Japanese
NA18967	male	JPT	Japanese	EAS	East Asian Ancestry	Japanese
NA18968	female	JPT	Japanese	EAS	East Asian Ancestry	Japanese
NA18969	female	JPT	Japanese	EAS	East Asian Ancestry	Japanese
NA18970	male	JPT	Japanese	EAS	East Asian Ancestry	Japanese
NA18971	male	JPT	Japanese	EAS	East Asian Ancestry	Japanese
NA18972	female	JPT	Japanese	EAS	East Asian Ancestry	Japanese
NA18973	female	JPT	Japanese	EAS	East Asian Ancestry	Japanese
NA18974	male	JPT	Japanese	EAS	East Asian Ancestry	Japanese
NA18975	female	JPT	Japanese	EAS	East Asian Ancestry	Japanese
NA18976	female	JPT	Japanese	EAS	East Asian Ancestry	Japanese
NA18977	male	JPT	Japanese	EAS	East Asian Ancestry	Japanese
NA18978	female	JPT	Japanese	EAS	East Asian Ancestry	Japanese
NA18979	female	JPT	Japanese	EAS	East Asian Ancestry	Japanese
NA18980	female	JPT	Japanese	EAS	East Asian Ancestry	Japanese
NA18981	female	JPT	Japanese	EAS	East Asian Ancestry	Japanese
NA18982	male	JPT	Japanese	EAS	East Asian Ancestry	Japanese
NA18983	male	JPT	Japanese	EAS	East Asian Ancestry	Japanese
NA18984	male	JPT	Japanese	EAS	East Asian Ancestry	Japanese
NA18985	male	JPT	Japanese	EAS	East Asian Ancestry	Japanese
NA18986	male	JPT	Japanese	EAS	East Asian Ancestry	Japanese
NA18987	female	JPT	Japanese	EAS	East Asian Ancestry	Japanese
NA18988	male	JPT	Japanese	EAS	East Asian Ancestry	Japanese
NA18989	male	JPT	Japanese	EAS	East Asian Ancestry	Japanese
NA18990	male	JPT	Japanese	EAS	East Asian Ancestry	Japanese
NA18991	female	JPT	Japanese	EAS	East Asian Ancestry	Japanese
NA18992	female	JPT	Japanese	EAS	East Asian Ancestry	Japanese
NA18993	female	JPT	Japanese	EAS	East Asian Ancestry	Japanese
NA18994	male	JPT	Japanese	EAS	East Asian Ancestry	Japanese
NA18995	male	JPT	Japanese	EAS	East Asian Ancestry	Japanese
NA18997	female	JPT	Japanese	EAS	East Asian Ancestry	Japanese
NA18998	female	JPT	Japanese	EAS	East Asian Ancestry	Japanese
NA18999	female	JPT	Japanese	EAS	East Asian Ancestry	Japanese
NA19000	male	JPT	Japanese	EAS	East Asian Ancestry	Japanese
NA19001	female	JPT	Japanese	EAS	East Asian Ancestry	Japanese
NA19002	female	JPT	Japanese	EAS	East Asian Ancestry	Japanese
NA19003	female	JPT	Japanese	EAS	East Asian Ancestry	Japanese
NA19004	male	JPT	Japanese	EAS	East Asian Ancestry	Japanese
NA19005	male	JPT	Japanese	EAS	East Asian Ancestry	Japanese
NA19006	male	JPT	Japanese	EAS	East Asian Ancestry	Japanese
NA19007	male	JPT	Japanese	EAS	East Asian Ancestry	Japanese
NA19009	male	JPT	Japanese	EAS	East Asian Ancestry	Japanese
NA19010	female	JPT	Japanese	EAS	East Asian Ancestry	Japanese
NA19011	female	JPT	Japanese	EAS	East Asian Ancestry	Japanese
NA19012	male	JPT	Japanese	EAS	East Asian Ancestry	Japanese
NA19054	female	JPT	Japanese	EAS	East Asian Ancestry	Japanese
NA19055	male	JPT	Japanese	EAS	East Asian Ancestry	Japanese
NA19056	male	JPT	Japanese	EAS	East Asian Ancestry	Japanese
NA19057	female	JPT	Japanese	EAS	East Asian Ancestry	Japanese
NA19058	male	JPT	Japanese	EAS	East Asian Ancestry	Japanese
NA19059	female	JPT	Japanese	EAS	East Asian Ancestry	Japanese
NA19060	male	JPT	Japanese	EAS	East Asian Ancestry	Japanese
NA19062	male	JPT	Japanese	EAS	East Asian Ancestry	Japanese
NA19063	male	JPT	Japanese	EAS	East Asian Ancestry	Japanese
NA19064	female	JPT	Japanese	EAS	East Asian Ancestry	Japanese
NA19065	female	JPT	Japanese	EAS	East Asian Ancestry	Japanese
NA19066	male	JPT	Japanese	EAS	East Asian Ancestry	Japanese
NA19067	male	JPT	Japanese	EAS	East Asian Ancestry	Japanese
NA19068	male	JPT	Japanese	EAS	East Asian Ancestry	Japanese
NA19070	male	JPT	Japanese	EAS	East Asian Ancestry	Japanese
NA19072	male	JPT	Japanese	EAS	East Asian Ancestry	Japanese
NA19074	female	JPT	Japanese	EAS	East Asian Ancestry	Japanese
NA19075	male	JPT	Japanese	EAS	East Asian Ancestry	Japanese
NA19076	male	JPT	Japanese	EAS	East Asian Ancestry	Japanese
NA19077	female	JPT	Japanese	EAS	East Asian Ancestry	Japanese
NA19078	female	JPT	Japanese	EAS	East Asian Ancestry	Japanese
NA19079	male	JPT	Japanese	EAS	East Asian Ancestry	Japanese
NA19080	female	JPT	Japanese	EAS	East Asian Ancestry	Japanese
NA19081	female	JPT	Japanese	EAS	East Asian Ancestry	Japanese
NA19082	male	JPT	Japanese	EAS	East Asian Ancestry	Japanese
NA19083	male	JPT	Japanese	EAS	East Asian Ancestry	Japanese
NA19084	female	JPT	Japanese	EAS	East Asian Ancestry	Japanese
NA19085	male	JPT	Japanese	EAS	East Asian Ancestry	Japanese
NA19086	male	JPT	Japanese	EAS	East Asian Ancestry	Japanese
NA19087	female	JPT	Japanese	EAS	East Asian Ancestry	Japanese
NA19088	male	JPT	Japanese	EAS	East Asian Ancestry	Japanese
NA19089	male	JPT	Japanese	EAS	East Asian Ancestry	Japanese
NA19090	female	JPT	Japanese	EAS	East Asian Ancestry	Japanese
NA19091	male	JPT	Japanese	EAS	East Asian Ancestry	Japanese
HG01595	female	KHV	Kinh Vietnamese	EAS	East Asian Ancestry	Kinh Vietnamese
HG01596	male	KHV	Kinh Vietnamese	EAS	East Asian Ancestry	Kinh Vietnamese
HG01597	female	KHV	Kinh Vietnamese	EAS	East Asian Ancestry	Kinh Vietnamese
HG01598	female	KHV	Kinh Vietnamese	EAS	East Asian Ancestry	Kinh Vietnamese
HG01599	female	KHV	Kinh Vietnamese	EAS	East Asian Ancestry	Kinh Vietnamese
HG01600	female	KHV	Kinh Vietnamese	EAS	East Asia (SGDP),East Asian Ancestry	Kinh Vietnamese
HG01840	male	KHV	Kinh Vietnamese	EAS	East Asian Ancestry	Kinh Vietnamese
HG01841	female	KHV	Kinh Vietnamese	EAS	East Asian Ancestry	Kinh Vietnamese
HG01842	male	KHV	Kinh Vietnamese	EAS	East Asian Ancestry	Kinh Vietnamese
HG01843	female	KHV	Kinh Vietnamese	EAS	East Asian Ancestry	Kinh Vietnamese
HG01844	male	KHV	Kinh Vietnamese	EAS	East Asian Ancestry	Kinh Vietnamese
HG01845	female	KHV	Kinh Vietnamese	EAS	East Asian Ancestry	Kinh Vietnamese
HG01847	female	KHV	Kinh Vietnamese	EAS	East Asian Ancestry	Kinh Vietnamese
HG01848	female	KHV	Kinh Vietnamese	EAS	East Asian Ancestry	Kinh Vietnamese
HG01849	male	KHV	Kinh Vietnamese	EAS	East Asian Ancestry	Kinh Vietnamese
HG01850	female	KHV	Kinh Vietnamese	EAS	East Asian Ancestry	Kinh Vietnamese
HG01851	female	KHV	Kinh Vietnamese	EAS	East Asian Ancestry	Kinh Vietnamese
HG01852	male	KHV	Kinh Vietnamese	EAS	East Asian Ancestry	Kinh Vietnamese
HG01853	female	KHV	Kinh Vietnamese	EAS	East Asian Ancestry	Kinh Vietnamese
HG01855	female	KHV	Kinh Vietnamese	EAS	East Asian Ancestry	Kinh Vietnamese
HG01857	female	KHV	Kinh Vietnamese	EAS	East Asian Ancestry	Kinh Vietnamese
HG01858	female	KHV	Kinh Vietnamese	EAS	East Asian Ancestry	Kinh Vietnamese
HG01859	female	KHV	Kinh Vietnamese	EAS	East Asian Ancestry	Kinh Vietnamese
HG01860	male	KHV	Kinh Vietnamese	EAS	East Asian Ancestry	Kinh Vietnamese
HG01861	male	KHV	Kinh Vietnamese	EAS	East Asian Ancestry	Kinh Vietnamese
HG01862	female	KHV	Kinh Vietnamese	EAS	East Asian Ancestry	Kinh Vietnamese
HG01863	female	KHV	Kinh Vietnamese	EAS	East Asian Ancestry	Kinh Vietnamese
HG01864	male	KHV	Kinh Vietnamese	EAS	East Asian Ancestry	Kinh Vietnamese
HG01865	male	KHV	Kinh Vietnamese	EAS	East Asian Ancestry	Kinh Vietnamese
HG01866	male	KHV	Kinh Vietnamese	EAS	East Asian Ancestry	Kinh Vietnamese
HG01867	male	KHV	Kinh Vietnamese	EAS	East Asian Ancestry	Kinh Vietnamese
HG01868	female	KHV	Kinh Vietnamese	EAS	East Asian Ancestry	Kinh Vietnamese
HG01869	female	KHV	Kinh Vietnamese	EAS	East Asian Ancestry	Kinh Vietnamese
HG01870	female	KHV	Kinh Vietnamese	EAS	East Asian Ancestry	Kinh Vietnamese
HG01871	female	KHV	Kinh Vietnamese	EAS	East Asian Ancestry	Kinh Vietnamese
HG01872	male	KHV	Kinh Vietnamese	EAS	East Asian Ancestry	Kinh Vietnamese
HG01873	male	KHV	Kinh Vietnamese	EAS	East Asian Ancestry	Kinh Vietnamese
HG01874	female	KHV	Kinh Vietnamese	EAS	East Asian Ancestry	Kinh Vietnamese
HG01878	female	KHV	Kinh Vietnamese	EAS	East Asian Ancestry	Kinh Vietnamese
HG02016	female	KHV	Kinh Vietnamese	EAS	East Asian Ancestry	Kinh Vietnamese
HG02017	male	KHV	Kinh Vietnamese	EAS	East Asian Ancestry	Kinh Vietnamese
HG02019	female	KHV	Kinh Vietnamese	EAS	East Asian Ancestry	Kinh Vietnamese
HG02020	male	KHV	Kinh Vietnamese	EAS	East Asian Ancestry	Kinh Vietnamese
HG02023	male	KHV	Kinh Vietnamese	EAS	East Asian Ancestry	Kinh Vietnamese
HG02025	female	KHV	Kinh Vietnamese	EAS	East Asian Ancestry	Kinh Vietnamese
HG02026	male	KHV	Kinh Vietnamese	EAS	East Asian Ancestry	Kinh Vietnamese
HG02028	female	KHV	Kinh Vietnamese	EAS	East Asian Ancestry	Kinh Vietnamese
HG02029	male	KHV	Kinh Vietnamese	EAS	East Asian Ancestry	Kinh Vietnamese
HG02031	female	KHV	Kinh Vietnamese	EAS	East Asian Ancestry	Kinh Vietnamese
HG02032	male	KHV	Kinh Vietnamese	EAS	East Asian Ancestry	Kinh Vietnamese
HG02035	male	KHV	Kinh Vietnamese	EAS	East Asian Ancestry	Kinh Vietnamese
HG02040	male	KHV	Kinh Vietnamese	EAS	East Asian Ancestry	Kinh Vietnamese
HG02047	male	KHV	Kinh Vietnamese	EAS	East Asian Ancestry	Kinh Vietnamese
HG02048	female	KHV	Kinh Vietnamese	EAS	East Asian Ancestry	Kinh Vietnamese
HG02049	female	KHV	Kinh Vietnamese	EAS	East Asian Ancestry	Kinh Vietnamese
HG02050	male	KHV	Kinh Vietnamese	EAS	East Asian Ancestry	Kinh Vietnamese
HG02057	female	KHV	Kinh Vietnamese	EAS	East Asian Ancestry	Kinh Vietnamese
HG02058	male	KHV	Kinh Vietnamese	EAS	East Asian Ancestry	Kinh Vietnamese
HG02060	female	KHV	Kinh Vietnamese	EAS	East Asian Ancestry	Kinh Vietnamese
HG02061	male	KHV	Kinh Vietnamese	EAS	East Asian Ancestry	Kinh Vietnamese
HG02064	male	KHV	Kinh Vietnamese	EAS	East Asian Ancestry	Kinh Vietnamese
HG02067	male	KHV	Kinh Vietnamese	EAS	East Asian Ancestry	Kinh Vietnamese
HG02069	female	KHV	Kinh Vietnamese	EAS	East Asian Ancestry	Kinh Vietnamese
HG02070	male	KHV	Kinh Vietnamese	EAS	East Asian Ancestry	Kinh Vietnamese
HG02072	female	KHV	Kinh Vietnamese	EAS	East Asian Ancestry	Kinh Vietnamese
HG02073	male	KHV	Kinh Vietnamese	EAS	East Asian Ancestry	Kinh Vietnamese
HG02075	female	KHV	Kinh Vietnamese	EAS	East Asian Ancestry	Kinh Vietnamese
HG02076	male	KHV	Kinh Vietnamese	EAS	East Asian Ancestry	Kinh Vietnamese
HG02078	female	KHV	Kinh Vietnamese	EAS	East Asian Ancestry	Kinh Vietnamese
HG02079	male	KHV	Kinh Vietnamese	EAS	East Asian Ancestry	Kinh Vietnamese
HG02081	female	KHV	Kinh Vietnamese	EAS	East Asian Ancestry	Kinh Vietnamese
HG02082	male	KHV	Kinh Vietnamese	EAS	East Asian Ancestry	Kinh Vietnamese
HG02084	female	KHV	Kinh Vietnamese	EAS	East Asian Ancestry	Kinh Vietnamese
HG02085	male	KHV	Kinh Vietnamese	EAS	East Asian Ancestry	Kinh Vietnamese
HG02086	female	KHV	Kinh Vietnamese	EAS	East Asian Ancestry	Kinh Vietnamese
HG02087	female	KHV	Kinh Vietnamese	EAS	East Asian Ancestry	Kinh Vietnamese
HG02088	male	KHV	Kinh Vietnamese	EAS	East Asian Ancestry	Kinh Vietnamese
HG02113	female	KHV	Kinh Vietnamese	EAS	East Asian Ancestry	Kinh Vietnamese
HG02116	male	KHV	Kinh Vietnamese	EAS	East Asian Ancestry	Kinh Vietnamese
HG02121	female	KHV	Kinh Vietnamese	EAS	East Asian Ancestry	Kinh Vietnamese
HG02122	male	KHV	Kinh Vietnamese	EAS	East Asian Ancestry	Kinh Vietnamese
HG02127	female	KHV	Kinh Vietnamese	EAS	East Asian Ancestry	Kinh Vietnamese
HG02128	male	KHV	Kinh Vietnamese	EAS	East Asian Ancestry	Kinh Vietnamese
HG02130	female	KHV	Kinh Vietnamese	EAS	East Asian Ancestry	Kinh Vietnamese
HG02131	male	KHV	Kinh Vietnamese	EAS	East Asian Ancestry	Kinh Vietnamese
HG02133	female	KHV	Kinh Vietnamese	EAS	East Asian Ancestry	Kinh Vietnamese
HG02134	male	KHV	Kinh Vietnamese	EAS	East Asian Ancestry	Kinh Vietnamese
HG02136	female	KHV	Kinh Vietnamese	EAS	East Asian Ancestry	Kinh Vietnamese
HG02137	male	KHV	Kinh Vietnamese	EAS	East Asian Ancestry	Kinh Vietnamese
HG02138	male	KHV	Kinh Vietnamese	EAS	East Asian Ancestry	Kinh Vietnamese
HG02139	female	KHV	Kinh Vietnamese	EAS	East Asian Ancestry	Kinh Vietnamese
HG02140	female	KHV	Kinh Vietnamese	EAS	East Asian Ancestry	Kinh Vietnamese
HG02141	male	KHV	Kinh Vietnamese	EAS	East Asian Ancestry	Kinh Vietnamese
HG02142	female	KHV	Kinh Vietnamese	EAS	East Asian Ancestry	Kinh Vietnamese
HG02512	male	KHV	Kinh Vietnamese	EAS	East Asian Ancestry	Kinh Vietnamese
HG02513	female	KHV	Kinh Vietnamese	EAS	East Asian Ancestry	Kinh Vietnamese
HG02521	male	KHV	Kinh Vietnamese	EAS	East Asian Ancestry	Kinh Vietnamese
HG02522	female	KHV	Kinh Vietnamese	EAS	East Asian Ancestry	Kinh Vietnamese
NA19017	female	LWK	Luhya	AFR	African Ancestry	Luhya
NA19019	female	LWK	Luhya	AFR	African Ancestry	Luhya
NA19020	male	LWK	Luhya	AFR	African Ancestry	Luhya
NA19024	female	LWK	Luhya	AFR	African Ancestry	Luhya
NA19025	male	LWK	Luhya	AFR	African Ancestry	Luhya
NA19026	male	LWK	Luhya	AFR	African Ancestry	Luhya
NA19027	male	LWK	Luhya	AFR	African Ancestry	Luhya
NA19028	male	LWK	Luhya	AFR	African Ancestry	Luhya
NA19030	female	LWK	Luhya	AFR	African Ancestry	Luhya
NA19031	male	LWK	Luhya	AFR	African Ancestry	Luhya
NA19035	male	LWK	Luhya	AFR	African Ancestry	Luhya
NA19036	female	LWK	Luhya	AFR	African Ancestry	Luhya
NA19037	female	LWK	Luhya	AFR	African Ancestry	Luhya
NA19038	female	LWK	Luhya	AFR	African Ancestry	Luhya
NA19041	male	LWK	Luhya	AFR	African Ancestry	Luhya
NA19042	female	LWK	Luhya	AFR	African Ancestry	Luhya
NA19043	male	LWK	Luhya	AFR	African Ancestry	Luhya
NA19307	male	LWK	Luhya	AFR	African Ancestry	Luhya
NA19308	male	LWK	Luhya	AFR	African Ancestry	Luhya
NA19309	male	LWK	Luhya	AFR	African Ancestry	Luhya
NA19310	female	LWK	Luhya	AFR	African Ancestry	Luhya
NA19312	male	LWK	Luhya	AFR	African Ancestry	Luhya
NA19314	female	LWK	Luhya	AFR	African Ancestry	Luhya
NA19315	female	LWK	Luhya	AFR	African Ancestry	Luhya
NA19316	female	LWK	Luhya	AFR	African Ancestry	Luhya
NA19317	male	LWK	Luhya	AFR	African Ancestry	Luhya
NA19318	male	LWK	Luhya	AFR	African Ancestry	Luhya
NA19319	male	LWK	Luhya	AFR	African Ancestry	Luhya
NA19320	female	LWK	Luhya	AFR	African Ancestry	Luhya
NA19321	female	LWK	Luhya	AFR	African Ancestry	Luhya
NA19323	female	LWK	Luhya	AFR	African Ancestry	Luhya
NA19324	female	LWK	Luhya	AFR	African Ancestry	Luhya
NA19327	female	LWK	Luhya	AFR	African Ancestry	Luhya
NA19328	female	LWK	Luhya	AFR	African Ancestry	Luhya
NA19331	male	LWK	Luhya	AFR	African Ancestry	Luhya
NA19332	female	LWK	Luhya	AFR	African Ancestry	Luhya
NA19334	male	LWK	Luhya	AFR	African Ancestry	Luhya
NA19338	female	LWK	Luhya	AFR	African Ancestry	Luhya
NA19346	male	LWK	Luhya	AFR	African Ancestry	Luhya
NA19347	male	LWK	Luhya	AFR	African Ancestry	Luhya
NA19350	male	LWK	Luhya	AFR	African Ancestry	Luhya
NA19351	female	LWK	Luhya	AFR	African Ancestry	Luhya
NA19355	female	LWK	Luhya	AFR	African Ancestry	Luhya
NA19359	male	LWK	Luhya	AFR	African Ancestry	Luhya
NA19360	male	LWK	Luhya	AFR	African Ancestry	Luhya
NA19371	male	LWK	Luhya	AFR	African Ancestry	Luhya
NA19372	male	LWK	Luhya	AFR	African Ancestry	Luhya
NA19374	male	LWK	Luhya	AFR	African Ancestry	Luhya
NA19375	male	LWK	Luhya	AFR	African Ancestry	Luhya
NA19376	male	LWK	Luhya	AFR	African Ancestry	Luhya
NA19377	female	LWK	Luhya	AFR	African Ancestry	Luhya
NA19378	female	LWK	Luhya	AFR	African Ancestry	Luhya
NA19379	female	LWK	Luhya	AFR	African Ancestry	Luhya
NA19380	male	LWK	Luhya	AFR	African Ancestry	Luhya
NA19383	male	LWK	Luhya	AFR	African Ancestry	Luhya
NA19384	male	LWK	Luhya	AFR	African Ancestry	Luhya
NA19385	male	LWK	Luhya	AFR	African Ancestry	Luhya
NA19390	female	LWK	Luhya	AFR	African Ancestry	Luhya
NA19391	female	LWK	Luhya	AFR	African Ancestry	Luhya
NA19393	male	LWK	Luhya	AFR	African Ancestry	Luhya
NA19394	male	LWK	Luhya	AFR	African Ancestry	Luhya
NA19395	female	LWK	Luhya	AFR	African Ancestry	Luhya
NA19397	male	LWK	Luhya	AFR	African Ancestry	Luhya
NA19398	female	LWK	Luhya	AFR	African Ancestry	Luhya
NA19399	female	LWK	Luhya	AFR	African Ancestry	Luhya
NA19401	female	LWK	Luhya	AFR	African Ancestry	Luhya
NA19403	female	LWK	Luhya	AFR	African Ancestry	Luhya
NA19404	female	LWK	Luhya	AFR	African Ancestry	Luhya
NA19428	male	LWK	Luhya	AFR	African Ancestry	Luhya
NA19429	male	LWK	Luhya	AFR	African Ancestry	Luhya
NA19430	male	LWK	Luhya	AFR	African Ancestry	Luhya
NA19431	female	LWK	Luhya	AFR	African Ancestry	Luhya
NA19434	female	LWK	Luhya	AFR	African Ancestry	Luhya
NA19435	female	LWK	Luhya	AFR	African Ancestry	Luhya
NA19436	female	LWK	Luhya	AFR	African Ancestry	Luhya
NA19437	female	LWK	Luhya	AFR	African Ancestry	Luhya
NA19438	female	LWK	Luhya	AFR	African Ancestry	Luhya
NA19439	female	LWK	Luhya	AFR	African Ancestry	Luhya
NA19440	female	LWK	Luhya	AFR	African Ancestry	Luhya
NA19443	male	LWK	Luhya	AFR	African Ancestry	Luhya
NA19445	female	LWK	Luhya	AFR	African Ancestry	Luhya
NA19446	female	LWK	Luhya	AFR	African Ancestry	Luhya
NA19448	male	LWK	Luhya	AFR	African Ancestry	Luhya
NA19449	female	LWK	Luhya	AFR	African Ancestry	Luhya
NA19451	male	LWK	Luhya	AFR	African Ancestry	Luhya
NA19452	male	LWK	Luhya	AFR	African Ancestry	Luhya
NA19454	male	LWK	Luhya	AFR	African Ancestry	Luhya
NA19455	male	LWK	Luhya	AFR	African Ancestry	Luhya
NA19456	female	LWK	Luhya	AFR	African Ancestry	Luhya
NA19457	female	LWK	Luhya	AFR	African Ancestry	Luhya
NA19461	male	LWK	Luhya	AFR	African Ancestry	Luhya
NA19462	female	LWK	Luhya	AFR	African Ancestry	Luhya
NA19463	female	LWK	Luhya	AFR	African Ancestry	Luhya
NA19466	male	LWK	Luhya	AFR	African Ancestry	Luhya
NA19467	female	LWK	Luhya	AFR	African Ancestry	Luhya
NA19468	female	LWK	Luhya	AFR	African Ancestry	Luhya
NA19471	female	LWK	Luhya	AFR	African Ancestry	Luhya
NA19472	female	LWK	Luhya	AFR	African Ancestry	Luhya
NA19473	female	LWK	Luhya	AFR	African Ancestry	Luhya
NA19474	female	LWK	Luhya	AFR	African Ancestry	Luhya
NA19475	female	LWK	Luhya	AFR	African Ancestry	Luhya
HG03052	female	MSL	Mende	AFR	African Ancestry	Mende
HG03054	male	MSL	Mende	AFR	African Ancestry	Mende
HG03055	female	MSL	Mende	AFR	African Ancestry	Mende
HG03057	male	MSL	Mende	AFR	African Ancestry	Mende
HG03058	female	MSL	Mende	AFR	African Ancestry	Mende
HG03060	male	MSL	Mende	AFR	African Ancestry	Mende
HG03061	female	MSL	Mende	AFR	African Ancestry	Mende
HG03063	male	MSL	Mende	AFR	African Ancestry	Mende
HG03064	female	MSL	Mende	AFR	African Ancestry	Mende
HG03066	male	MSL	Mende	AFR	African Ancestry	Mende
HG03069	male	MSL	Mende	AFR	African Ancestry	Mende
HG03072	male	MSL	Mende	AFR	African Ancestry	Mende
HG03073	female	MSL	Mende	AFR	African Ancestry	Mende
HG03074	male	MSL	Mende	AFR	African Ancestry	Mende
HG03077	male	MSL	Mende	AFR	African Ancestry	Mende
HG03079	female	MSL	Mende	AFR	African Ancestry	Mende
HG03081	male	MSL	Mende	AFR	African Ancestry	Mende
HG03082	female	MSL	Mende	AFR	African Ancestry	Mende
HG03084	male	MSL	Mende	AFR	African Ancestry	Mende
HG03086	female	MSL	Mende	AFR	African Ancestry	Mende
HG03088	female	MSL	Mende	AFR	African Ancestry	Mende
HG03091	female	MSL	Mende	AFR	African Ancestry	Mende
HG03095	female	MSL	Mende	AFR	African Ancestry	Mende
HG03096	male	MSL	Mende	AFR	African Ancestry	Mende
HG03097	female	MSL	Mende	AFR	African Ancestry	Mende
HG03209	male	MSL	Mende	AFR	African Ancestry	Mende
HG03212	female	MSL	Mende	AFR	African Ancestry	Mende
HG03224	male	MSL	Mende	AFR	African Ancestry	Mende
HG03225	male	MSL	Mende	AFR	African Ancestry	Mende
HG03376	male	MSL	Mende	AFR	African Ancestry	Mende
HG03378	female	MSL	Mende	AFR	African Ancestry	Mende
HG03380	female	MSL	Mende	AFR	African Ancestry	Mende
HG03382	male	MSL	Mende	AFR	African Ancestry	Mende
HG03385	male	MSL	Mende	AFR	African Ancestry	Mende
HG03388	male	MSL	Mende	AFR	African Ancestry	Mende
HG03391	male	MSL	Mende	AFR	African Ancestry	Mende
HG03393	female	MSL	Mende	AFR	African Ancestry	Mende
HG03394	male	MSL	Mende	AFR	African Ancestry	Mende
HG03397	male	MSL	Mende	AFR	African Ancestry	Mende
HG03398	female	MSL	Mende	AFR	African Ancestry	Mende
HG03401	female	MSL	Mende	AFR	African Ancestry	Mende
HG03410	female	MSL	Mende	AFR	African Ancestry	Mende
HG03419	female	MSL	Mende	AFR	African Ancestry	Mende
HG03428	female	MSL	Mende	AFR	African Ancestry	Mende
HG03431	female	MSL	Mende	AFR	African Ancestry	Mende
HG03432	male	MSL	Mende	AFR	African Ancestry	Mende
HG03433	male	MSL	Mende	AFR	African Ancestry	Mende
HG03436	male	MSL	Mende	AFR	African Ancestry	Mende
HG03437	female	MSL	Mende	AFR	African Ancestry	Mende
HG03439	male	MSL	Mende	AFR	African Ancestry	Mende
HG03442	male	MSL	Mende	AFR	African Ancestry	Mende
HG03445	male	MSL	Mende	AFR	African Ancestry	Mende
HG03446	female	MSL	Mende	AFR	African Ancestry	Mende
HG03449	female	MSL	Mende	AFR	African Ancestry	Mende
HG03451	male	MSL	Mende	AFR	African Ancestry	Mende
HG03452	female	MSL	Mende	AFR	African Ancestry	Mende
HG03455	female	MSL	Mende	AFR	African Ancestry	Mende
HG03457	male	MSL	Mende	AFR	African Ancestry	Mende
HG03458	female	MSL	Mende	AFR	African Ancestry	Mende
HG03460	male	MSL	Mende	AFR	African Ancestry	Mende
HG03461	female	MSL	Mende	AFR	African Ancestry	Mende
HG03462	male	MSL	Mende	AFR	African Ancestry	Mende
HG03464	female	MSL	Mende	AFR	African Ancestry	Mende
HG03469	male	MSL	Mende	AFR	African Ancestry	Mende
HG03470	female	MSL	Mende	AFR	African Ancestry	Mende
HG03472	male	MSL	Mende	AFR	African Ancestry	Mende
HG03473	female	MSL	Mende	AFR	African Ancestry	Mende
HG03476	female	MSL	Mende	AFR	African Ancestry	Mende
HG03478	male	MSL	Mende	AFR	African Ancestry	Mende
HG03479	female	MSL	Mende	AFR	African Ancestry	Mende
HG03484	male	MSL	Mende	AFR	African Ancestry	Mende
HG03485	female	MSL	Mende	AFR	African Ancestry	Mende
HG03547	male	MSL	Mende	AFR	African Ancestry	Mende
HG03548	female	MSL	Mende	AFR	African Ancestry	Mende
HG03549	female	MSL	Mende	AFR	African Ancestry	Mende
HG03556	male	MSL	Mende	AFR	African Ancestry	Mende
HG03557	female	MSL	Mende	AFR	African Ancestry	Mende
HG03558	female	MSL	Mende	AFR	African Ancestry	Mende
HG03559	male	MSL	Mende	AFR	African Ancestry	Mende
HG03563	female	MSL	Mende	AFR	African Ancestry	Mende
HG03565	male	MSL	Mende	AFR	African Ancestry	Mende
HG03567	female	MSL	Mende	AFR	African Ancestry	Mende
HG03571	male	MSL	Mende	AFR	African Ancestry	Mende
HG03572	female	MSL	Mende	AFR	African Ancestry	Mende
HG03575	female	MSL	Mende	AFR	African Ancestry	Mende
HG03577	male	MSL	Mende	AFR	African Ancestry	Mende
HG03578	female	MSL	Mende	AFR	African Ancestry	Mende
HG03583	female	MSL	Mende	AFR	African Ancestry	Mende
NA19648	female	MXL	Mexican Ancestry	AMR	American Ancestry	Mexican Ancestry
NA19649	male	MXL	Mexican Ancestry	AMR	American Ancestry	Mexican Ancestry
NA19651	female	MXL	Mexican Ancestry	AMR	American Ancestry	Mexican Ancestry
NA19652	male	MXL	Mexican Ancestry	AMR	American Ancestry	Mexican Ancestry
NA19654	female	MXL	Mexican Ancestry	AMR	American Ancestry	Mexican Ancestry
NA19655	male	MXL	Mexican Ancestry	AMR	American Ancestry	Mexican Ancestry
NA19657	female	MXL	Mexican Ancestry	AMR	American Ancestry	Mexican Ancestry
NA19658	male	MXL	Mexican Ancestry	AMR	American Ancestry	Mexican Ancestry
NA19661	male	MXL	Mexican Ancestry	AMR	American Ancestry	Mexican Ancestry
NA19663	female	MXL	Mexican Ancestry	AMR	American Ancestry	Mexican Ancestry
NA19664	male	MXL	Mexican Ancestry	AMR	American Ancestry	Mexican Ancestry
NA19669	female	MXL	Mexican Ancestry	AMR	American Ancestry	Mexican Ancestry
NA19670	male	MXL	Mexican Ancestry	AMR	American Ancestry	Mexican Ancestry
NA19676	male	MXL	Mexican Ancestry	AMR	American Ancestry	Mexican Ancestry
NA19678	female	MXL	Mexican Ancestry	AMR	American Ancestry	Mexican Ancestry
NA19679	male	MXL	Mexican Ancestry	AMR	American Ancestry	Mexican Ancestry
NA19681	female	MXL	Mexican Ancestry	AMR	American Ancestry	Mexican Ancestry
NA19682	male	MXL	Mexican Ancestry	AMR	American Ancestry	Mexican Ancestry
NA19684	female	MXL	Mexican Ancestry	AMR	American Ancestry	Mexican Ancestry
NA19716	female	MXL	Mexican Ancestry	AMR	American Ancestry	Mexican Ancestry
NA19717	male	MXL	Mexican Ancestry	AMR	American Ancestry	Mexican Ancestry
NA19719	female	MXL	Mexican Ancestry	AMR	American Ancestry	Mexican Ancestry
NA19720	male	MXL	Mexican Ancestry	AMR	American Ancestry	Mexican Ancestry
NA19722	female	MXL	Mexican Ancestry	AMR	American Ancestry	Mexican Ancestry
NA19723	male	MXL	Mexican Ancestry	AMR	American Ancestry	Mexican Ancestry
NA19725	female	MXL	Mexican Ancestry	AMR	American Ancestry	Mexican Ancestry
NA19726	male	MXL	Mexican Ancestry	AMR	American Ancestry	Mexican Ancestry
NA19728	female	MXL	Mexican Ancestry	AMR	American Ancestry	Mexican Ancestry
NA19729	male	MXL	Mexican Ancestry	AMR	American Ancestry	Mexican Ancestry
NA19731	female	MXL	Mexican Ancestry	AMR	American Ancestry	Mexican Ancestry
NA19732	male	MXL	Mexican Ancestry	AMR	American Ancestry	Mexican Ancestry
NA19734	female	MXL	Mexican Ancestry	AMR	American Ancestry	Mexican Ancestry
NA19735	male	MXL	Mexican Ancestry	AMR	American Ancestry	Mexican Ancestry
NA19740	female	MXL	Mexican Ancestry	AMR	American Ancestry	Mexican Ancestry
NA19741	male	MXL	Mexican Ancestry	AMR	American Ancestry	Mexican Ancestry
NA19746	female	MXL	Mexican Ancestry	AMR	American Ancestry	Mexican Ancestry
NA19747	male	MXL	Mexican Ancestry	AMR	American Ancestry	Mexican Ancestry
NA19749	female	MXL	Mexican Ancestry	AMR	American Ancestry	Mexican Ancestry
NA19750	male	MXL	Mexican Ancestry	AMR	American Ancestry	Mexican Ancestry
NA19752	female	MXL	Mexican Ancestry	AMR	American Ancestry	Mexican Ancestry
NA19755	female	MXL	Mexican Ancestry	AMR	American Ancestry	Mexican Ancestry
NA19756	male	MXL	Mexican Ancestry	AMR	American Ancestry	Mexican Ancestry
NA19758	female	MXL	Mexican Ancestry	AMR	American Ancestry	Mexican Ancestry
NA19759	male	MXL	Mexican Ancestry	AMR	American Ancestry	Mexican Ancestry
NA19761	female	MXL	Mexican Ancestry	AMR	American Ancestry	Mexican Ancestry
NA19762	male	MXL	Mexican Ancestry	AMR	American Ancestry	Mexican Ancestry
NA19764	female	MXL	Mexican Ancestry	AMR	American Ancestry	Mexican Ancestry
NA19770	female	MXL	Mexican Ancestry	AMR	American Ancestry	Mexican Ancestry
NA19771	male	MXL	Mexican Ancestry	AMR	American Ancestry	Mexican Ancestry
NA19773	female	MXL	Mexican Ancestry	AMR	American Ancestry	Mexican Ancestry
NA19774	male	MXL	Mexican Ancestry	AMR	American Ancestry	Mexican Ancestry
NA19776	female	MXL	Mexican Ancestry	AMR	American Ancestry	Mexican Ancestry
NA19777	male	MXL	Mexican Ancestry	AMR	American Ancestry	Mexican Ancestry
NA19779	female	MXL	Mexican Ancestry	AMR	American Ancestry	Mexican Ancestry
NA19780	male	MXL	Mexican Ancestry	AMR	American Ancestry	Mexican Ancestry
NA19782	female	MXL	Mexican Ancestry	AMR	American Ancestry	Mexican Ancestry
NA19783	male	MXL	Mexican Ancestry	AMR	American Ancestry	Mexican Ancestry
NA19785	female	MXL	Mexican Ancestry	AMR	American Ancestry	Mexican Ancestry
NA19786	male	MXL	Mexican Ancestry	AMR	American Ancestry	Mexican Ancestry
NA19788	female	MXL	Mexican Ancestry	AMR	American Ancestry	Mexican Ancestry
NA19789	male	MXL	Mexican Ancestry	AMR	American Ancestry	Mexican Ancestry
NA19792	male	MXL	Mexican Ancestry	AMR	American Ancestry	Mexican Ancestry
NA19794	female	MXL	Mexican Ancestry	AMR	American Ancestry	Mexican Ancestry
NA19795	male	MXL	Mexican Ancestry	AMR	American Ancestry	Mexican Ancestry
HG01565	male	PEL	Peruvian	AMR	American Ancestry	Peruvian
HG01566	female	PEL	Peruvian	AMR	American Ancestry	Peruvian
HG01571	male	PEL	Peruvian	AMR	American Ancestry	Peruvian
HG01572	female	PEL	Peruvian	AMR	American Ancestry	Peruvian
HG01577	male	PEL	Peruvian	AMR	American Ancestry	Peruvian
HG01578	female	PEL	Peruvian	AMR	American Ancestry	Peruvian
HG01892	male	PEL	Peruvian	AMR	American Ancestry	Peruvian
HG01893	female	PEL	Peruvian	AMR	American Ancestry	Peruvian
HG01917	male	PEL	Peruvian	AMR	American Ancestry	Peruvian
HG01918	female	PEL	Peruvian	AMR	American Ancestry	Peruvian
HG01920	male	PEL	Peruvian	AMR	American Ancestry	Peruvian
HG01921	female	PEL	Peruvian	AMR	American Ancestry	Peruvian
HG01923	male	PEL	Peruvian	AMR	American Ancestry	Peruvian
HG01924	female	PEL	Peruvian	AMR	American Ancestry	Peruvian
HG01926	male	PEL	Peruvian	AMR	American Ancestry	Peruvian
HG01927	female	PEL	Peruvian	AMR	American Ancestry	Peruvian
HG01932	male	PEL	Peruvian	AMR	American Ancestry	Peruvian
HG01933	female	PEL	Peruvian	AMR	American Ancestry	Peruvian
HG01935	male	PEL	Peruvian	AMR	American Ancestry	Peruvian
HG01936	female	PEL	Peruvian	AMR	American Ancestry	Peruvian
HG01938	male	PEL	Peruvian	AMR	American Ancestry	Peruvian
HG01939	female	PEL	Peruvian	AMR	American Ancestry	Peruvian
HG01941	male	PEL	Peruvian	AMR	American Ancestry	Peruvian
HG01942	female	PEL	Peruvian	AMR	American Ancestry	Peruvian
HG01944	male	PEL	Peruvian	AMR	American Ancestry	Peruvian
HG01945	female	PEL	Peruvian	AMR	American Ancestry	Peruvian
HG01947	male	PEL	Peruvian	AMR	American Ancestry	Peruvian
HG01948	female	PEL	Peruvian	AMR	American Ancestry	Peruvian
HG01950	male	PEL	Peruvian	AMR	American Ancestry	Peruvian
HG01951	female	PEL	Peruvian	AMR	American Ancestry	Peruvian
HG01953	male	PEL	Peruvian	AMR	American Ancestry	Peruvian
HG01954	female	PEL	Peruvian	AMR	American Ancestry	Peruvian
HG01961	male	PEL	Peruvian	AMR	American Ancestry	Peruvian
HG01965	female	PEL	Peruvian	AMR	American Ancestry	Peruvian
HG01967	male	PEL	Peruvian	AMR	American Ancestry	Peruvian
HG01968	female	PEL	Peruvian	AMR	American Ancestry	Peruvian
HG01970	male	PEL	Peruvian	AMR	American Ancestry	Peruvian
HG01971	female	PEL	Peruvian	AMR	American Ancestry	Peruvian
HG01973	female	PEL	Peruvian	AMR	American Ancestry	Peruvian
HG01974	male	PEL	Peruvian	AMR	American Ancestry	Peruvian
HG01976	female	PEL	Peruvian	AMR	American Ancestry	Peruvian
HG01977	male	PEL	Peruvian	AMR	American Ancestry	Peruvian
HG01979	male	PEL	Peruvian	AMR	American Ancestry	Peruvian
HG01980	female	PEL	Peruvian	AMR	American Ancestry	Peruvian
HG01982	male	PEL	Peruvian	AMR	American Ancestry	Peruvian
HG01991	male	PEL	Peruvian	AMR	American Ancestry	Peruvian
HG01992	female	PEL	Peruvian	AMR	American Ancestry	Peruvian
HG01997	female	PEL	Peruvian	AMR	American Ancestry	Peruvian
HG02002	male	PEL	Peruvian	AMR	American Ancestry	Peruvian
HG02003	female	PEL	Peruvian	AMR	American Ancestry	Peruvian
HG02006	female	PEL	Peruvian	AMR	American Ancestry	Peruvian
HG02008	male	PEL	Peruvian	AMR	American Ancestry	Peruvian
HG02089	female	PEL	Peruvian	AMR	American Ancestry	Peruvian
HG02090	male	PEL	Peruvian	AMR	American Ancestry	Peruvian
HG02102	female	PEL	Peruvian	AMR	American Ancestry	Peruvian
HG02104	male	PEL	Peruvian	AMR	American Ancestry	Peruvian
HG02105	female	PEL	Peruvian	AMR	American Ancestry	Peruvian
HG02146	male	PEL	Peruvian	AMR	American Ancestry	Peruvian
HG02147	female	PEL	Peruvian	AMR	American Ancestry	Peruvian
HG02150	male	PEL	Peruvian	AMR	American Ancestry	Peruvian
HG02252	female	PEL	Peruvian	AMR	American Ancestry	Peruvian
HG02253	male	PEL	Peruvian	AMR	American Ancestry	Peruvian
HG02259	male	PEL	Peruvian	AMR	American Ancestry	Peruvian
HG02260	female	PEL	Peruvian	AMR	American Ancestry	Peruvian
HG02262	male	PEL	Peruvian	AMR	American Ancestry	Peruvian
HG02265	male	PEL	Peruvian	AMR	American Ancestry	Peruvian
HG02266	female	PEL	Peruvian	AMR	American Ancestry	Peruvian
HG02271	male	PEL	Peruvian	AMR	American Ancestry	Peruvian
HG02272	female	PEL	Peruvian	AMR	American Ancestry	Peruvian
HG02274	male	PEL	Peruvian	AMR	American Ancestry	Peruvian
HG02275	female	PEL	Peruvian	AMR	American Ancestry	Peruvian
HG02277	male	PEL	Peruvian	AMR	American Ancestry	Peruvian
HG02278	female	PEL	Peruvian	AMR	American Ancestry	Peruvian
HG02285	male	PEL	Peruvian	AMR	American Ancestry	Peruvian
HG02286	female	PEL	Peruvian	AMR	American Ancestry	Peruvian
HG02291	male	PEL	Peruvian	AMR	American Ancestry	Peruvian
HG02292	female	PEL	Peruvian	AMR	American Ancestry	Peruvian
HG02298	female	PEL	Peruvian	AMR	American Ancestry	Peruvian
HG02299	male	PEL	Peruvian	AMR	American Ancestry	Peruvian
HG02301	female	PEL	Peruvian	AMR	American Ancestry	Peruvian
HG02304	male	PEL	Peruvian	AMR	American Ancestry	Peruvian
HG02312	female	PEL	Peruvian	AMR	American Ancestry	Peruvian
HG02345	female	PEL	Peruvian	AMR	American Ancestry	Peruvian
HG02348	female	PEL	Peruvian	AMR	American Ancestry	Peruvian
HG02425	female	PEL	Peruvian	AMR	American Ancestry	Peruvian
HG00551	female	PUR	Puerto Rican	AMR	American Ancestry	Puerto Rican
HG00553	male	PUR	Puerto Rican	AMR	American Ancestry	Puerto Rican
HG00554	female	PUR	Puerto Rican	AMR	American Ancestry	Puerto Rican
HG00637	male	PUR	Puerto Rican	AMR	American Ancestry	Puerto Rican
HG00638	female	PUR	Puerto Rican	AMR	American Ancestry	Puerto Rican
HG00640	male	PUR	Puerto Rican	AMR	American Ancestry	Puerto Rican
HG00641	female	PUR	Puerto Rican	AMR	American Ancestry	Puerto Rican
HG00731	male	PUR	Puerto Rican	AMR	American Ancestry	Puerto Rican
HG00732	female	PUR	Puerto Rican	AMR	American Ancestry	Puerto Rican
HG00734	female	PUR	Puerto Rican	AMR	American Ancestry	Puerto Rican
HG00736	male	PUR	Puerto Rican	AMR	American Ancestry	Puerto Rican
HG00737	female	PUR	Puerto Rican	AMR	American Ancestry	Puerto Rican
HG00739	male	PUR	Puerto Rican	AMR	American Ancestry	Puerto Rican
HG00740	female	PUR	Puerto Rican	AMR	American Ancestry	Puerto Rican
HG00742	male	PUR	Puerto Rican	AMR	American Ancestry	Puerto Rican
HG00743	female	PUR	Puerto Rican	AMR	American Ancestry	Puerto Rican
HG01047	male	PUR	Puerto Rican	AMR	American Ancestry	Puerto Rican
HG01048	male	PUR	Puerto Rican	AMR	American Ancestry	Puerto Rican
HG01049	female	PUR	Puerto Rican	AMR	American Ancestry	Puerto Rican
HG01051	male	PUR	Puerto Rican	AMR	American Ancestry	Puerto Rican
HG01052	female	PUR	Puerto Rican	AMR	American Ancestry	Puerto Rican
HG01054	male	PUR	Puerto Rican	AMR	American Ancestry	Puerto Rican
HG01055	female	PUR	Puerto Rican	AMR	American Ancestry	Puerto Rican
HG01058	female	PUR	Puerto Rican	AMR	American Ancestry	Puerto Rican
HG01060	male	PUR	Puerto Rican	AMR	American Ancestry	Puerto Rican
HG01061	female	PUR	Puerto Rican	AMR	American Ancestry	Puerto Rican
HG01063	male	PUR	Puerto Rican	AMR	American Ancestry	Puerto Rican
HG01064	female	PUR	Puerto Rican	AMR	American Ancestry	Puerto Rican
HG01066	male	PUR	Puerto Rican	AMR	American Ancestry	Puerto Rican
HG01067	female	PUR	Puerto Rican	AMR	American Ancestry	Puerto Rican
HG01069	male	PUR	Puerto Rican	AMR	American Ancestry	Puerto Rican
HG01070	female	PUR	Puerto Rican	AMR	American Ancestry	Puerto Rican
HG01072	male	PUR	Puerto Rican	AMR	American Ancestry	Puerto Rican
HG01073	female	PUR	Puerto Rican	AMR	American Ancestry	Puerto Rican
HG01075	male	PUR	Puerto Rican	AMR	American Ancestry	Puerto Rican
HG01077	female	PUR	Puerto Rican	AMR	American Ancestry	Puerto Rican
HG01079	male	PUR	Puerto Rican	AMR	American Ancestry	Puerto Rican
HG01080	female	PUR	Puerto Rican	AMR	American Ancestry	Puerto Rican
HG01082	male	PUR	Puerto Rican	AMR	American Ancestry	Puerto Rican
HG01083	female	PUR	Puerto Rican	AMR	American Ancestry	Puerto Rican
HG01085	male	PUR	Puerto Rican	AMR	American Ancestry	Puerto Rican
HG01086	female	PUR	Puerto Rican	AMR	American Ancestry	Puerto Rican
HG01088	male	PUR	Puerto Rican	AMR	American Ancestry	Puerto Rican
HG01089	female	PUR	Puerto Rican	AMR	American Ancestry	Puerto Rican
HG01092	female	PUR	Puerto Rican	AMR	American Ancestry	Puerto Rican
HG01094	male	PUR	Puerto Rican	AMR	American Ancestry	Puerto Rican
HG01095	female	PUR	Puerto Rican	AMR	American Ancestry	Puerto Rican
HG01097	male	PUR	Puerto Rican	AMR	American Ancestry	Puerto Rican
HG01098	female	PUR	Puerto Rican	AMR	American Ancestry	Puerto Rican
HG01101	male	PUR	Puerto Rican	AMR	American Ancestry	Puerto Rican
HG01102	female	PUR	Puerto Rican	AMR	American Ancestry	Puerto Rican
HG01104	male	PUR	Puerto Rican	AMR	American Ancestry	Puerto Rican
HG01105	female	PUR	Puerto Rican	AMR	American Ancestry	Puerto Rican
HG01107	male	PUR	Puerto Rican	AMR	American Ancestry	Puerto Rican
HG01108	female	PUR	Puerto Rican	AMR	American Ancestry	Puerto Rican
HG01110	male	PUR	Puerto Rican	AMR	American Ancestry	Puerto Rican
HG01111	female	PUR	Puerto Rican	AMR	American Ancestry	Puerto Rican
HG01161	male	PUR	Puerto Rican	AMR	American Ancestry	Puerto Rican
HG01162	female	PUR	Puerto Rican	AMR	American Ancestry	Puerto Rican
HG01164	male	PUR	Puerto Rican	AMR	American Ancestry	Puerto Rican
HG01167	male	PUR	Puerto Rican	AMR	American Ancestry	Puerto Rican
HG01168	female	PUR	Puerto Rican	AMR	American Ancestry	Puerto Rican
HG01170	male	PUR	Puerto Rican	AMR	American Ancestry	Puerto Rican
HG01171	female	PUR	Puerto Rican	AMR	American Ancestry	Puerto Rican
HG01173	male	PUR	Puerto Rican	AMR	American Ancestry	Puerto Rican
HG01174	female	PUR	Puerto Rican	AMR	American Ancestry	Puerto Rican
HG01176	male	PUR	Puerto Rican	AMR	American Ancestry	Puerto Rican
HG01177	female	PUR	Puerto Rican	AMR	American Ancestry	Puerto Rican
HG01182	male	PUR	Puerto Rican	AMR	American Ancestry	Puerto Rican
HG01183	female	PUR	Puerto Rican	AMR	American Ancestry	Puerto Rican
HG01187	male	PUR	Puerto Rican	AMR	American Ancestry	Puerto Rican
HG01188	female	PUR	Puerto Rican	AMR	American Ancestry	Puerto Rican
HG01190	male	PUR	Puerto Rican	AMR	American Ancestry	Puerto Rican
HG01191	female	PUR	Puerto Rican	AMR	American Ancestry	Puerto Rican
HG01197	male	PUR	Puerto Rican	AMR	American Ancestry	Puerto Rican
HG01198	female	PUR	Puerto Rican	AMR	American Ancestry	Puerto Rican
HG01200	male	PUR	Puerto Rican	AMR	American Ancestry	Puerto Rican
HG01204	male	PUR	Puerto Rican	AMR	American Ancestry	Puerto Rican
HG01205	female	PUR	Puerto Rican	AMR	American Ancestry	Puerto Rican
HG01241	male	PUR	Puerto Rican	AMR	American Ancestry	Puerto Rican
HG01242	female	PUR	Puerto Rican	AMR	American Ancestry	Puerto Rican
HG01247	male	PUR	Puerto Rican	AMR	American Ancestry	Puerto Rican
HG01248	female	PUR	Puerto Rican	AMR	American Ancestry	Puerto Rican
HG01286	male	PUR	Puerto Rican	AMR	American Ancestry	Puerto Rican
HG01302	male	PUR	Puerto Rican	AMR	American Ancestry	Puerto Rican
HG01303	female	PUR	Puerto Rican	AMR	American Ancestry	Puerto Rican
HG01305	male	PUR	Puerto Rican	AMR	American Ancestry	Puerto Rican
HG01308	male	PUR	Puerto Rican	AMR	American Ancestry	Puerto Rican
HG01311	male	PUR	Puerto Rican	AMR	American Ancestry	Puerto Rican
HG01312	female	PUR	Puerto Rican	AMR	American Ancestry	Puerto Rican
HG01323	female	PUR	Puerto Rican	AMR	American Ancestry	Puerto Rican
HG01325	male	PUR	Puerto Rican	AMR	American Ancestry	Puerto Rican
HG01326	female	PUR	Puerto Rican	AMR	American Ancestry	Puerto Rican
HG01392	male	PUR	Puerto Rican	AMR	American Ancestry	Puerto Rican
HG01393	female	PUR	Puerto Rican	AMR	American Ancestry	Puerto Rican
HG01395	male	PUR	Puerto Rican	AMR	American Ancestry	Puerto Rican
HG01396	female	PUR	Puerto Rican	AMR	American Ancestry	Puerto Rican
HG01398	male	PUR	Puerto Rican	AMR	American Ancestry	Puerto Rican
HG01402	male	PUR	Puerto Rican	AMR	American Ancestry	Puerto Rican
HG01403	female	PUR	Puerto Rican	AMR	American Ancestry	Puerto Rican
HG01405	male	PUR	Puerto Rican	AMR	American Ancestry	Puerto Rican
HG01412	male	PUR	Puerto Rican	AMR	American Ancestry	Puerto Rican
HG01413	male	PUR	Puerto Rican	AMR	American Ancestry	Puerto Rican
HG01414	female	PUR	Puerto Rican	AMR	American Ancestry	Puerto Rican
HG01583	male	PJL	Punjabi	SAS	South Asian Ancestry	Punjabi
HG01586	male	PJL	Punjabi	SAS	South Asian Ancestry	Punjabi
HG01589	male	PJL	Punjabi	SAS	South Asian Ancestry	Punjabi
HG01593	female	PJL	Punjabi	SAS	South Asian Ancestry	Punjabi
HG02490	male	PJL	Punjabi	SAS	South Asian Ancestry	Punjabi
HG02491	female	PJL	Punjabi	SAS	South Asian Ancestry	Punjabi
HG02493	male	PJL	Punjabi	SAS	South Asian Ancestry	Punjabi
HG02597	male	PJL	Punjabi	SAS	South Asian Ancestry	Punjabi
HG02600	male	PJL	Punjabi	SAS	South Asian Ancestry	Punjabi
HG02601	female	PJL	Punjabi	SAS	South Asian Ancestry	Punjabi
HG02603	male	PJL	Punjabi	SAS	South Asian Ancestry	Punjabi
HG02604	female	PJL	Punjabi	SAS	South Asian Ancestry	Punjabi
HG02648	male	PJL	Punjabi	SAS	South Asian Ancestry	Punjabi
HG02649	female	PJL	Punjabi	SAS	South Asian Ancestry	Punjabi
HG02651	male	PJL	Punjabi	SAS	South Asian Ancestry	Punjabi
HG02652	female	PJL	Punjabi	SAS	South Asian Ancestry	Punjabi
HG02654	male	PJL	Punjabi	SAS	South Asian Ancestry	Punjabi
HG02655	female	PJL	Punjabi	SAS	South Asian Ancestry	Punjabi
HG02657	male	PJL	Punjabi	SAS	South Asian Ancestry	Punjabi
HG02658	female	PJL	Punjabi	SAS	South Asian Ancestry	Punjabi
HG02660	male	PJL	Punjabi	SAS	South Asian Ancestry	Punjabi
HG02661	female	PJL	Punjabi	SAS	South Asian Ancestry	Punjabi
HG02681	male	PJL	Punjabi	SAS	South Asian Ancestry	Punjabi
HG02682	female	PJL	Punjabi	SAS	South Asian Ancestry	Punjabi
HG02684	male	PJL	Punjabi	SAS	South Asian Ancestry	Punjabi
HG02685	female	PJL	Punjabi	SAS	South Asian Ancestry	Punjabi
HG02687	male	PJL	Punjabi	SAS	South Asian Ancestry	Punjabi
HG02688	female	PJL	Punjabi	SAS	South Asian Ancestry	Punjabi
HG02690	male	PJL	Punjabi	SAS	South Asian Ancestry	Punjabi
HG02691	female	PJL	Punjabi	SAS	South Asian Ancestry	Punjabi
HG02694	female	PJL	Punjabi	SAS	South Asian Ancestry	Punjabi
HG02696	male	PJL	Punjabi	SAS	South Asian Ancestry	Punjabi
HG02697	female	PJL	Punjabi	SAS	South Asian Ancestry	Punjabi
HG02699	male	PJL	Punjabi	SAS	South Asian Ancestry	Punjabi
HG02700	female	PJL	Punjabi	SAS	South Asian Ancestry	Punjabi
HG02725	female	PJL	Punjabi	SAS	South Asian Ancestry	Punjabi
HG02727	male	PJL	Punjabi	SAS	South Asian Ancestry	Punjabi
HG02728	female	PJL	Punjabi	SAS	South Asian Ancestry	Punjabi
HG02731	female	PJL	Punjabi	SAS	South Asian Ancestry	Punjabi
HG02733	male	PJL	Punjabi	SAS	South Asian Ancestry	Punjabi
HG02734	female	PJL	Punjabi	SAS	South Asian Ancestry	Punjabi
HG02736	male	PJL	Punjabi	SAS	South Asian Ancestry	Punjabi
HG02737	female	PJL	Punjabi	SAS	South Asian Ancestry	Punjabi
HG02774	male	PJL	Punjabi	SAS	South Asian Ancestry	Punjabi
HG02775	female	PJL	Punjabi	SAS	South Asian Ancestry	Punjabi
HG02778	female	PJL	Punjabi	SAS	South Asian Ancestry	Punjabi
HG02780	male	PJL	Punjabi	SAS	South Asian Ancestry	Punjabi
HG02784	female	PJL	Punjabi	SAS	South Asian Ancestry	Punjabi
HG02786	male	PJL	Punjabi	SAS	South Asian Ancestry	Punjabi
HG02787	female	PJL	Punjabi	SAS	South Asian Ancestry	Punjabi
HG02789	male	PJL	Punjabi	SAS	South Asian Ancestry	Punjabi
HG02792	male	PJL	Punjabi	SAS	South Asian Ancestry	Punjabi
HG02793	female	PJL	Punjabi	SAS	South Asian Ancestry	Punjabi
HG03015	male	PJL	Punjabi	SAS	South Asian Ancestry	Punjabi
HG03016	female	PJL	Punjabi	SAS	South Asian Ancestry	Punjabi
HG03018	male	PJL	Punjabi	SAS	South Asian Ancestry	Punjabi
HG03019	female	PJL	Punjabi	SAS	South Asian Ancestry	Punjabi
HG03021	male	PJL	Punjabi	SAS	South Asian Ancestry	Punjabi
HG03022	female	PJL	Punjabi	SAS	South Asian Ancestry	Punjabi
HG03228	male	PJL	Punjabi	SAS	South Asian Ancestry	Punjabi
HG03229	female	PJL	Punjabi	SAS	South Asian Ancestry	Punjabi
HG03234	male	PJL	Punjabi	SAS	South Asian Ancestry	Punjabi
HG03235	female	PJL	Punjabi	SAS	South Asian Ancestry	Punjabi
HG03237	male	PJL	Punjabi	SAS	South Asian Ancestry	Punjabi
HG03238	female	PJL	Punjabi	SAS	South Asian Ancestry	Punjabi
HG03488	female	PJL	Punjabi	SAS	South Asian Ancestry	Punjabi
HG03490	male	PJL	Punjabi	SAS	South Asian Ancestry	Punjabi
HG03491	female	PJL	Punjabi	SAS	South Asian Ancestry	Punjabi
HG03619	female	PJL	Punjabi	SAS	South Asian Ancestry	Punjabi
[truncated: 551 more rows]
