# Supplementary material for: Immune gene diversity and STING1 variants in shaping cancer immunity across different genetic ancestry populations
Source: Cell Rep. Author manuscript; Available in PMC 2026 Mar 26. (PMC13019158; doi:10.1016/j.celrep.2025.116882)
Supplement: 11 [file NIHMS2151699-supplement-11.xlsx]

## Sheet: Table S2
Table S2. Summary of nsSNPs across major geographically structured human populations.
Population	No. of nsSNP sites	No. of all SNP sites	Super population	No. of nsSNP sites in super population	No. of all SNP sites in super population
ACB	91106	20895146	AFR	223057	36706181
ASW	76273	18990937	AFR	223057	36706181
ESN	81097	19415155	AFR	223057	36706181
GWD	90162	20814088	AFR	223057	36706181
LWK	90492	20940903	AFR	223057	36706181
MSL	83989	20029494	AFR	223057	36706181
YRI	84185	19821549	AFR	223057	36706181
CLM	68188	15671485	AMR	134840	24723770
MXL	53230	12682108	AMR	134840	24723770
PEL	54830	12695068	AMR	134840	24723770
PUR	73260	17182553	AMR	134840	24723770
CDX	51813	10867459	EAS	141743	20452434
CHB	57163	11543506	EAS	141743	20452434
CHS	55116	11008799	EAS	141743	20452434
JPT	52434	10693155	EAS	141743	20452434
KHV	55967	11650095	EAS	141743	20452434
CEU	56275	12157788	EUR	135752	21027900
FIN	48236	10907271	EUR	135752	21027900
GBR	53636	11660914	EUR	135752	21027900
IBS	63329	13350113	EUR	135752	21027900
TSI	63982	13090980	EUR	135752	21027900
BEB	63613	13289219	SAS	152337	23173225
GIH	60334	12693726	SAS	152337	23173225
ITU	63041	13305616	SAS	152337	23173225
PJL	62800	13339250	SAS	152337	23173225
STU	63753	13414820	SAS	152337	23173225
