# Supplementary material for: Immune gene diversity and STING1 variants in shaping cancer immunity across different genetic ancestry populations
Source: Cell Rep. Author manuscript; Available in PMC 2026 Mar 26. (PMC13019158; doi:10.1016/j.celrep.2025.116882)
Supplement: 12 [file NIHMS2151699-supplement-12.xlsx]

## Sheet: Table S3
Table S3: List of nsSNPs that are globally rare (<0.5%) but common (>5%) in individual populations.
SNP ID	Chrom	Position	MAF in Global	AF in population	Population	Super population
rs10122075	9	19409109	0.004906	0.0514	YRI	AFR
rs10415650	19	47694937	0.003728	0.055	ESN	AFR
rs11101143	10	49515779	0.004317	0.05556	MSL	AFR
rs111293777	4	5793686	0.004317	0.06796	LWK	AFR
rs111321777	19	42310559	0.004513	0.08252	LWK	AFR
rs111394748	22	19852204	0.004121	0.0534	LWK	AFR
rs111466793	1	158399339	0.004906	0.0567	ACB	AFR
rs111530469	6	75855204	0.00471	0.06195	GWD	AFR
rs111536363	17	61744453	0.004121	0.0534	LWK	AFR
rs111588097	20	2483610	0.00471	0.06311	LWK	AFR
rs111588909	7	83135584	0.003728	0.06796	LWK	AFR
rs111663599	15	89670112	0.004317	0.05714	FIN	EUR
rs111727307	3	132684624	0.002943	0.0534	LWK	AFR
rs111747561	12	112919689	0.00471	0.08889	MSL	AFR
rs111927109	5	138445507	0.004317	0.1019	LWK	AFR
rs111934000	2	227599022	0.004906	0.06111	MSL	AFR
rs112069903	15	42435401	0.00314	0.06311	LWK	AFR
rs112167634	5	138011837	0.003532	0.08738	LWK	AFR
rs112420507	8	108784186	0.004906	0.05825	LWK	AFR
rs112431881	1	153419281	0.003728	0.06311	LWK	AFR
rs112461643	16	84990588	0.00471	0.1019	LWK	AFR
rs112467902	19	49426674	0.002747	0.0534	LWK	AFR
rs112474244	5	156850576	0.004317	0.0534	LWK	AFR
rs112638391	2	237374900	0.00471	0.1118	PEL	AMR
rs112779181	19	49426588	0.002747	0.0534	LWK	AFR
rs112783393	17	9643107	0.00314	0.0534	LWK	AFR
rs112806328	17	56499059	0.003728	0.0534	LWK	AFR
rs112952516	21	30598751	0.00471	0.05882	STU	SAS
rs112986837	11	7960995	0.004906	0.0531	GWD	AFR
rs113302912	9	135624161	0.00314	0.06796	LWK	AFR
rs113364886	3	132681932	0.002943	0.0534	LWK	AFR
rs113407134	14	34776035	0.004121	0.05556	MSL	AFR
rs113470119	15	99716470	0.003532	0.0534	LWK	AFR
rs113476937	17	746508	0.003925	0.05825	LWK	AFR
rs113641837	17	80213848	0.004513	0.06796	LWK	AFR
rs113765431	1	5967305	0.004513	0.0531	GWD	AFR
rs113775561	20	59194183	0.004121	0.05825	LWK	AFR
rs113857788	7	117664780	0.004513	0.05051	KHV	EAS
rs114032912	2	203188550	0.00471	0.05825	LWK	AFR
rs114183970	7	100737280	0.003532	0.0514	YRI	AFR
rs114290039	5	151205420	0.00471	0.05189	CHB	EAS
rs114438035	3	51633966	0.004513	0.0514	YRI	AFR
rs114456717	1	228378679	0.003925	0.0534	LWK	AFR
rs114590764	15	61936716	0.004906	0.0531	GWD	AFR
rs11466719	19	4818155	0.003728	0.0534	LWK	AFR
rs114774679	17	74349325	0.004317	0.06311	LWK	AFR
rs114777314	9	6014735	0.004317	0.0534	LWK	AFR
rs114897024	6	2779489	0.003925	0.05556	MSL	AFR
rs114917575	17	74881120	0.004317	0.06311	LWK	AFR
rs115024549	6	41194828	0.004317	0.05825	LWK	AFR
rs115196369	5	39341646	0.003925	0.055	ESN	AFR
rs115350620	7	93101537	0.004317	0.065	ESN	AFR
rs115412086	9	34371880	0.004513	0.0534	LWK	AFR
rs115423936	20	63688532	0.004513	0.055	ESN	AFR
rs115468571	11	8621751	0.00471	0.06311	LWK	AFR
rs11550242	11	59807819	0.002747	0.06311	LWK	AFR
rs115510695	14	91278091	0.004121	0.05607	YRI	AFR
rs115570554	1	186386036	0.004317	0.0531	GWD	AFR
rs11571653	13	32336705	0.003532	0.08571	JPT	EAS
rs115831320	2	43795896	0.004513	0.05392	STU	SAS
rs115874122	14	91215440	0.003925	0.0625	MXL	AMR
rs116151900	7	100748417	0.004513	0.06111	MSL	AFR
rs116152392	19	42426855	0.004121	0.0534	LWK	AFR
rs116171807	19	56525065	0.004121	0.065	ESN	AFR
rs116345232	10	5889171	0.003532	0.0534	LWK	AFR
rs116375156	1	196779842	0.003728	0.05556	MSL	AFR
rs116552645	1	150498948	0.004513	0.05825	LWK	AFR
rs116556506	18	8825481	0.002355	0.0534	LWK	AFR
rs116583353	7	143960454	0.003925	0.0514	YRI	AFR
rs116690925	19	17540416	0.004906	0.06	ESN	AFR
rs116754489	10	84248935	0.00471	0.0534	LWK	AFR
rs116784215	19	53243771	0.003336	0.05825	LWK	AFR
rs116794501	20	188098	0.004317	0.05825	LWK	AFR
rs116855701	19	40396251	0.003728	0.055	CDX	EAS
rs116895969	17	28912683	0.004121	0.05238	FIN	EUR
rs116929575	14	94623782	0.00314	0.05238	JPT	EAS
rs116965256	3	16317186	0.003336	0.08095	JPT	EAS
rs116978477	16	71634649	0.004513	0.06061	KHV	EAS
rs117013517	6	30649612	0.004513	0.09524	JPT	EAS
rs117024916	6	31025642	0.00471	0.09048	JPT	EAS
rs117093584	6	56604624	0.004121	0.07031	MXL	AMR
rs117100853	2	73079873	0.004906	0.05238	JPT	EAS
rs117189614	8	2076200	0.004906	0.05189	CHB	EAS
rs117229601	9	132328495	0.002355	0.05714	JPT	EAS
rs117305226	7	123614593	0.003336	0.08095	JPT	EAS
rs117321095	5	178263276	0.004513	0.05238	CHS	EAS
rs117336941	19	40397136	0.002747	0.05238	FIN	EUR
rs117361031	11	64906435	0.003925	0.0619	FIN	EUR
rs117369236	7	130181712	0.004513	0.05294	PEL	AMR
rs117371763	3	38275988	0.002355	0.05238	JPT	EAS
rs117374816	19	14625514	0.004906	0.0619	FIN	EUR
rs117396201	10	30439113	0.002943	0.07143	JPT	EAS
rs117544676	19	37738653	0.002943	0.05714	JPT	EAS
rs117597124	3	44907026	0.004121	0.1	JPT	EAS
rs117706969	17	28628337	0.004513	0.05238	FIN	EUR
rs117720055	1	241604552	0.003925	0.06	CDX	EAS
rs117850281	2	55243000	0.002747	0.05714	JPT	EAS
rs117855006	3	47410288	0.004906	0.05189	CHB	EAS
rs118018100	9	94760091	0.004906	0.06667	JPT	EAS
rs118064424	22	40429557	0.002355	0.05714	JPT	EAS
rs118131564	16	2455489	0.004513	0.0619	FIN	EUR
rs118155699	15	41847835	0.002747	0.06667	JPT	EAS
rs118165424	17	43877947	0.003532	0.06061	CEU	EUR
rs11874906	18	47766	0.002355	0.05825	LWK	AFR
rs11920543	3	121781850	0.003925	0.06667	FIN	EUR
rs12074076	1	177939725	0.003532	0.0534	LWK	AFR
rs12159334	22	40792566	0.004513	0.06311	LWK	AFR
rs12526375	6	31631484	0.003336	0.06471	PEL	AMR
rs13306187	2	21013213	0.004121	0.06566	KHV	EAS
rs13433449	21	30592609	0.004906	0.05882	STU	SAS
rs137930063	15	42338448	0.002551	0.0566	GIH	SAS
rs137954033	18	6032209	0.004317	0.08252	LWK	AFR
rs137955219	22	30532633	0.004906	0.05714	FIN	EUR
rs137965903	10	119651700	0.004513	0.0534	LWK	AFR
rs137975531	12	52057151	0.003532	0.07812	MXL	AMR
rs138012549	16	29995593	0.003336	0.05051	KHV	EAS
rs138018456	6	129291619	0.003925	0.07282	LWK	AFR
rs138027535	17	8045322	0.003336	0.09412	PEL	AMR
rs138029774	17	80372731	0.004513	0.05469	MXL	AMR
rs138032501	22	29310524	0.002943	0.06471	PEL	AMR
rs138137510	8	143868309	0.003728	0.05825	LWK	AFR
rs138145872	16	8885105	0.003336	0.0534	LWK	AFR
rs138185414	11	3731457	0.00314	0.05556	MSL	AFR
rs138194098	13	94623263	0.002747	0.05882	PEL	AMR
rs138232082	12	57476880	0.002943	0.05714	JPT	EAS
rs138267253	9	14759894	0.004317	0.0534	LWK	AFR
rs138288245	2	151474048	0.003728	0.055	CDX	EAS
rs138300355	6	32082118	0.00157	0.05469	MXL	AMR
rs138305811	7	47827362	0.00471	0.0534	LWK	AFR
rs138342075	13	52072017	0.00471	0.0534	LWK	AFR
rs138350213	1	248406578	0.002551	0.05882	PEL	AMR
rs138354924	6	49492253	0.00471	0.08824	PEL	AMR
rs138359519	20	16367392	0.002943	0.0534	LWK	AFR
rs138365598	22	49963083	0.004513	0.09412	PEL	AMR
rs138443179	11	46816379	0.003336	0.05825	LWK	AFR
rs138484554	2	222639607	0.003532	0.05882	PEL	AMR
rs138502006	16	56474885	0.003925	0.0534	LWK	AFR
rs138596526	1	152310353	0.00314	0.0625	MXL	AMR
rs138608980	4	4434847	0.00314	0.06311	LWK	AFR
rs138610695	8	76706340	0.00314	0.0534	LWK	AFR
rs138612343	21	41992739	0.004906	0.05825	LWK	AFR
rs138652036	1	945086	0.004513	0.05729	PJL	SAS
rs138652708	14	77512309	0.002747	0.0619	FIN	EUR
rs138653244	11	47724144	0.003336	0.06667	FIN	EUR
rs138689053	14	64053260	0.003532	0.06667	JPT	EAS
rs138695721	10	5649071	0.004121	0.07143	FIN	EUR
rs138762803	17	62737251	0.002551	0.0534	LWK	AFR
rs138807235	19	40076081	0.003532	0.06667	FIN	EUR
rs138840649	4	2631039	0.002355	0.05238	JPT	EAS
rs138841181	4	17877444	0.004317	0.05882	PEL	AMR
rs138848570	7	47969272	0.004513	0.09709	LWK	AFR
rs138862455	19	14827343	0.002747	0.06796	LWK	AFR
rs138897766	1	943364	0.00314	0.05789	CLM	AMR
rs138907505	11	33347899	0.002355	0.05469	MXL	AMR
rs138921643	6	36722502	0.004317	0.1019	LWK	AFR
rs138928920	9	37769947	0.003728	0.06557	ASW	AFR
rs138951793	3	194687703	0.004906	0.08333	MSL	AFR
rs138965997	8	22289899	0.003532	0.05189	CHB	EAS
rs139001771	14	49654789	0.00471	0.05714	CHS	EAS
rs139152564	19	54435561	0.004513	0.06311	LWK	AFR
rs139222578	10	119448198	0.003925	0.06471	PEL	AMR
rs139247672	2	73249174	0.00314	0.06667	FIN	EUR
rs139290946	7	151235191	0.00314	0.05825	LWK	AFR
rs139300908	19	54465162	0.004513	0.05238	JPT	EAS
rs139301244	6	27838179	0.002551	0.05825	LWK	AFR
rs139338965	22	31716616	0.002159	0.0534	LWK	AFR
rs139345631	1	1387356	0.003532	0.05714	JPT	EAS
rs139358226	9	114168865	0.003925	0.05556	MSL	AFR
rs139365266	5	119133866	0.003532	0.05189	GIH	SAS
rs139366634	1	158465616	0.003925	0.0534	LWK	AFR
rs139377755	7	142671094	0.002355	0.05825	LWK	AFR
rs139387249	5	69320474	0.004121	0.05238	CHS	EAS
rs139415735	2	95087394	0.004317	0.09709	LWK	AFR
rs139428264	19	4513198	0.002159	0.0534	LWK	AFR
rs139475287	16	27740813	0.004317	0.08095	FIN	EUR
rs139555370	6	51847940	0.004513	0.07031	MXL	AMR
rs139597094	12	7433664	0.003728	0.05238	FIN	EUR
rs139668636	10	53822291	0.002159	0.05238	JPT	EAS
rs139669465	9	74771753	0.003336	0.05051	KHV	EAS
rs139718898	19	55912213	0.004317	0.07282	LWK	AFR
rs139781104	11	118349035	0.003532	0.06111	MSL	AFR
rs139794142	8	78666158	0.00471	0.05882	PEL	AMR
rs139812230	22	30293760	0.004513	0.05051	KHV	EAS
rs139920573	8	76852248	0.003925	0.06471	PEL	AMR
rs139928505	17	60600676	0.004513	0.05714	JPT	EAS
rs140032389	1	1354058	0.004906	0.05752	GWD	AFR
rs140104758	11	13694940	0.003336	0.05469	MXL	AMR
rs140160741	18	12127790	0.002159	0.05238	JPT	EAS
rs140180029	2	95276072	0.004121	0.05752	GWD	AFR
rs140182706	9	69384011	0.002747	0.0534	LWK	AFR
rs140198744	16	24571388	0.004121	0.055	ESN	AFR
rs140272400	15	58560876	0.002355	0.05469	MXL	AMR
rs140390790	1	178520687	0.002355	0.0534	LWK	AFR
rs140393803	16	28495858	0.004121	0.06667	MSL	AFR
rs140406807	19	42917767	0.002159	0.05238	FIN	EUR
rs140416514	17	45149255	0.003728	0.05556	MSL	AFR
rs140441769	19	39423998	0.004906	0.06132	CHB	EAS
rs140441889	16	88681486	0.003728	0.05556	MSL	AFR
rs140465805	9	35813524	0.002159	0.05288	PUR	AMR
rs140561687	12	14460550	0.003336	0.07619	FIN	EUR
rs140612446	22	22343430	0.004317	0.06667	JPT	EAS
rs140614398	9	108952321	0.002159	0.05238	FIN	EUR
rs140616616	11	76382375	0.004906	0.05825	LWK	AFR
rs140624556	6	31646509	0.004121	0.07522	GWD	AFR
rs140628632	6	42864977	0.002943	0.05469	MXL	AMR
rs140651912	1	157697877	0.004513	0.06061	KHV	EAS
rs140742253	10	45626999	0.003532	0.055	CDX	EAS
rs140750774	19	15683665	0.00314	0.05238	FIN	EUR
rs140756746	5	140567403	0.003728	0.0534	LWK	AFR
rs140811086	2	39013505	0.004121	0.07647	PEL	AMR
rs140848350	8	99170105	0.003728	0.0625	MXL	AMR
rs140849516	19	8965617	0.00314	0.07619	FIN	EUR
rs140863907	21	29091683	0.002943	0.0534	LWK	AFR
rs140872207	11	63081639	0.002747	0.0534	LWK	AFR
rs140907765	19	23527922	0.004121	0.0531	GWD	AFR
rs140959339	1	118115327	0.004906	0.05789	CLM	AMR
rs140959339	1	118115327	0.004906	0.05882	PEL	AMR
rs140976774	10	122195143	0.00314	0.05294	PEL	AMR
rs141006582	19	16164798	0.00471	0.0625	MXL	AMR
rs141006582	19	16164798	0.00471	0.06471	PEL	AMR
rs141014145	2	31192093	0.003925	0.05714	JPT	EAS
rs141045392	20	3115409	0.002943	0.06471	PEL	AMR
rs141049797	12	7765299	0.004513	0.06311	LWK	AFR
rs141127363	7	47297175	0.003336	0.07767	LWK	AFR
rs141152118	3	141066631	0.00471	0.0531	GWD	AFR
rs141163823	9	132329129	0.002355	0.05714	JPT	EAS
rs141184179	17	40262564	0.003532	0.055	ESN	AFR
rs141232166	14	37749084	0.00314	0.05714	JPT	EAS
rs141232857	12	95210601	0.00471	0.05752	GWD	AFR
rs141254222	11	18707929	0.002747	0.06796	LWK	AFR
rs141258084	12	13079878	0.002551	0.05825	LWK	AFR
rs141266321	16	56625871	0.002943	0.07143	JPT	EAS
rs141303851	17	1734120	0.002159	0.05238	JPT	EAS
rs141427676	7	64928070	0.002943	0.05238	FIN	EUR
rs141435604	15	89594440	0.002355	0.05714	JPT	EAS
rs141555196	8	100225243	0.002551	0.05238	JPT	EAS
rs141622576	6	56692771	0.00471	0.05825	LWK	AFR
rs141631911	8	27777072	0.004317	0.05294	PEL	AMR
rs141631911	8	27777072	0.004317	0.07812	MXL	AMR
rs141651941	5	13754301	0.004906	0.07059	PEL	AMR
rs141667917	3	169860660	0.003728	0.05238	JPT	EAS
rs141762626	6	656622	0.002355	0.07031	MXL	AMR
rs141788635	8	143870231	0.004906	0.055	CDX	EAS
rs141796888	16	1947283	0.003728	0.05714	FIN	EUR
rs141796889	6	152419649	0.002355	0.05714	FIN	EUR
rs141811350	12	106239170	0.004121	0.0534	LWK	AFR
rs141812748	9	15657182	0.004317	0.05882	PEL	AMR
rs141880774	15	44675622	0.00314	0.07282	LWK	AFR
rs141885406	7	101041195	0.003532	0.0534	LWK	AFR
rs141920106	1	153150022	0.004317	0.05752	GWD	AFR
rs141920628	15	74345231	0.003532	0.0534	LWK	AFR
rs141961168	17	10312627	0.004121	0.05051	CEU	EUR
rs141978861	3	14481747	0.003925	0.05294	PEL	AMR
rs142001469	6	138334794	0.002355	0.05714	FIN	EUR
rs142013761	5	90684016	0.004317	0.06111	MSL	AFR
rs142042551	7	101040055	0.004513	0.055	CDX	EAS
rs142057520	22	36141727	0.00471	0.05208	PJL	SAS
rs142064602	17	75131007	0.002747	0.05825	LWK	AFR
rs142080760	16	28495864	0.004121	0.0534	LWK	AFR
rs142094773	19	11378049	0.004906	0.07059	PEL	AMR
rs142142484	5	178222919	0.004513	0.06637	GWD	AFR
rs142148792	17	1634789	0.004906	0.0625	MXL	AMR
rs142155589	9	15466830	0.002747	0.05825	LWK	AFR
rs142184846	2	28870209	0.003728	0.05752	GWD	AFR
rs142194041	14	60115091	0.004317	0.055	ESN	AFR
rs142215026	3	133955096	0.003336	0.06	ESN	AFR
rs142241142	16	28593450	0.002747	0.0619	FIN	EUR
rs142277567	14	59981881	0.004121	0.05825	LWK	AFR
rs142278474	1	157802065	0.004513	0.055	CDX	EAS
rs142278474	1	157802065	0.004513	0.05556	KHV	EAS
rs142305389	20	63534294	0.002943	0.05556	MSL	AFR
rs142315341	8	30842498	0.003925	0.07059	PEL	AMR
rs142323145	12	64499095	0.004513	0.0534	LWK	AFR
rs142330212	2	189719674	0.004121	0.0534	LWK	AFR
rs142330680	11	5821047	0.003925	0.07282	LWK	AFR
rs142355302	8	86152842	0.003728	0.0534	LWK	AFR
rs142356826	1	225144594	0.003925	0.05882	PEL	AMR
rs142394560	12	29633193	0.002943	0.0619	FIN	EUR
rs142425806	1	155247948	0.004906	0.06604	CHB	EAS
rs142444896	7	56106409	0.004317	0.06667	FIN	EUR
rs142446097	12	92706690	0.004513	0.05825	LWK	AFR
rs142558157	20	20512870	0.003728	0.0534	LWK	AFR
rs142559735	17	79784383	0.004121	0.05882	PEL	AMR
rs142576005	1	1974118	0.004513	0.0534	LWK	AFR
rs142603082	12	11869456	0.004317	0.05051	KHV	EAS
rs142644303	4	69280504	0.003925	0.06	ESN	AFR
rs142655195	3	44901907	0.003925	0.09524	JPT	EAS
rs142685281	22	44859719	0.003336	0.0534	LWK	AFR
rs142721826	17	76528584	0.004513	0.08235	PEL	AMR
rs142755507	1	207701583	0.004121	0.09412	PEL	AMR
rs142757561	2	238165670	0.002943	0.05714	FIN	EUR
rs142766358	16	69109610	0.002747	0.06796	LWK	AFR
rs142791746	17	7431648	0.003532	0.06796	LWK	AFR
rs142893758	10	98434012	0.004317	0.06111	MSL	AFR
rs142899184	10	18515022	0.003532	0.06111	MSL	AFR
rs142909546	2	95912270	0.003336	0.07282	LWK	AFR
rs142912996	11	46366687	0.004513	0.0534	LWK	AFR
rs142934616	12	102852837	0.004906	0.05825	LWK	AFR
rs142942816	11	57417784	0.002551	0.0619	JPT	EAS
rs142946438	11	82839298	0.004317	0.05556	MSL	AFR
rs142951250	3	9384249	0.002943	0.065	CDX	EAS
rs142955289	11	5985972	0.003336	0.0534	LWK	AFR
rs142967171	11	72577393	0.003925	0.06471	PEL	AMR
rs143018045	2	55568309	0.002355	0.05825	LWK	AFR
rs143037340	22	50489581	0.003728	0.0534	LWK	AFR
rs143040880	19	45499325	0.003728	0.05714	FIN	EUR
rs143139551	4	112431058	0.003336	0.08095	FIN	EUR
rs143175024	10	133168418	0.004906	0.05738	ASW	AFR
rs143185707	15	90227607	0.004121	0.05238	JPT	EAS
rs143187997	1	155240687	0.003532	0.07619	JPT	EAS
rs143203116	12	71580374	0.003336	0.05294	PEL	AMR
rs143275107	16	766149	0.004906	0.08824	PEL	AMR
rs143337472	11	61906555	0.004317	0.06637	GWD	AFR
rs143357175	6	32181442	0.004121	0.07071	KHV	EAS
rs143433500	13	23341379	0.002355	0.0534	LWK	AFR
rs143449485	3	53817883	0.00471	0.05882	PEL	AMR
rs143463665	2	74460508	0.003925	0.08824	PEL	AMR
rs143639477	21	44422410	0.004906	0.05469	MXL	AMR
rs143639477	21	44422410	0.004906	0.08824	PEL	AMR
rs143701037	8	17543469	0.002551	0.0534	LWK	AFR
rs143702311	14	19780792	0.004513	0.0534	LWK	AFR
rs143713985	10	25572707	0.003728	0.06667	JPT	EAS
rs143763573	5	141527619	0.002943	0.0534	LWK	AFR
rs143768191	16	1992673	0.00471	0.05814	BEB	SAS
rs143777158	16	28887633	0.004317	0.06311	LWK	AFR
rs143785583	19	10110339	0.003728	0.05238	JPT	EAS
rs143816381	7	2712688	0.00314	0.05714	JPT	EAS
rs143987568	1	228372589	0.002159	0.05238	JPT	EAS
rs144047559	6	159036794	0.00471	0.05729	PJL	SAS
rs144063867	16	27067311	0.004513	0.05825	LWK	AFR
rs144095279	3	108391858	0.004906	0.07031	MXL	AMR
rs144160982	12	57196269	0.004121	0.05752	GWD	AFR
rs144169475	4	47905303	0.004513	0.05294	PEL	AMR
rs144169475	4	47905303	0.004513	0.05469	MXL	AMR
rs144207207	11	48130512	0.002943	0.05825	LWK	AFR
rs144246626	12	48777505	0.00471	0.0534	LWK	AFR
rs144257406	8	99642091	0.00471	0.0625	MXL	AMR
rs144257406	8	99642091	0.00471	0.06471	PEL	AMR
rs144263134	11	46320338	0.003728	0.0534	LWK	AFR
rs144294327	11	5777831	0.003925	0.07522	GWD	AFR
rs144300143	19	43178903	0.002747	0.0619	JPT	EAS
rs144339685	11	63974747	0.002943	0.0534	LWK	AFR
rs144344249	7	80656577	0.004317	0.05825	LWK	AFR
rs144373245	6	110413449	0.004121	0.06311	LWK	AFR
rs144375102	4	15962511	0.00471	0.05752	GWD	AFR
rs144418311	14	69324727	0.002551	0.0619	JPT	EAS
rs144473097	11	5857352	0.004906	0.08235	PEL	AMR
rs144497984	1	36088007	0.001962	0.05882	PEL	AMR
rs144505131	19	2877721	0.00471	0.055	CDX	EAS
rs144564033	11	67665549	0.002355	0.05714	FIN	EUR
rs144565720	12	75304761	0.003532	0.05825	LWK	AFR
rs144580984	3	52375397	0.004121	0.05208	PJL	SAS
rs144613390	12	113293011	0.00471	0.05238	FIN	EUR
rs144615050	1	39432611	0.003532	0.06311	LWK	AFR
rs144642593	2	53604868	0.004513	0.05288	PUR	AMR
rs144642928	13	98854701	0.002943	0.07282	LWK	AFR
rs144643792	3	197126459	0.003925	0.08571	JPT	EAS
rs144737909	2	169233585	0.003925	0.0534	LWK	AFR
rs144742940	3	49118069	0.004513	0.05238	JPT	EAS
rs144766007	17	7317527	0.004513	0.05392	STU	SAS
rs144794373	8	94765252	0.00314	0.07282	LWK	AFR
rs144824408	5	132295183	0.003728	0.07767	LWK	AFR
rs144829459	2	106830209	0.00471	0.05294	PEL	AMR
rs144830766	1	227816099	0.003925	0.05825	LWK	AFR
rs144874807	7	144109847	0.002943	0.06311	LWK	AFR
rs144920190	5	91371427	0.00471	0.05825	LWK	AFR
rs144940467	6	155129929	0.002551	0.0534	LWK	AFR
rs144951904	19	36003474	0.002355	0.05714	JPT	EAS
rs144965784	12	25004460	0.004906	0.07031	MXL	AMR
rs144966144	11	116779049	0.003728	0.05882	PEL	AMR
rs145035793	1	245698210	0.003925	0.05825	LWK	AFR
rs145086840	2	48581170	0.003532	0.06796	LWK	AFR
rs145125191	15	34063702	0.002943	0.05556	MSL	AFR
rs145207432	3	120185340	0.002747	0.0534	LWK	AFR
rs145215857	8	30837446	0.003728	0.07059	PEL	AMR
rs145303774	3	112123661	0.002747	0.06667	FIN	EUR
rs145314187	1	9751560	0.00471	0.06863	ITU	SAS
rs145355767	17	10362397	0.004121	0.05294	PEL	AMR
rs145397220	6	32126123	0.002355	0.05825	LWK	AFR
rs145443951	9	19093290	0.003336	0.06	CDX	EAS
rs145493933	9	111692331	0.004513	0.07031	MXL	AMR
rs145496306	1	1342453	0.003336	0.05294	PEL	AMR
rs145543914	7	101043217	0.003532	0.0534	LWK	AFR
rs145650038	2	27572836	0.003925	0.0534	LWK	AFR
rs145665583	15	98969618	0.002355	0.05825	LWK	AFR
rs145673040	3	52370162	0.004906	0.05714	FIN	EUR
rs145733997	1	19156294	0.002943	0.05752	GWD	AFR
rs145753116	2	138559330	0.004317	0.05263	CLM	AMR
rs145823952	9	6252979	0.004513	0.05825	LWK	AFR
rs145855549	12	41552662	0.003336	0.08594	MXL	AMR
rs145867808	16	78535753	0.004906	0.065	ESN	AFR
rs145871583	19	54361191	0.004121	0.05556	MSL	AFR
rs145882968	1	43442844	0.00314	0.05825	LWK	AFR
rs145928195	22	37182297	0.003728	0.06311	LWK	AFR
rs145975088	13	42953977	0.003728	0.05051	KHV	EAS
rs146017765	1	170995515	0.00471	0.05825	LWK	AFR
rs146034240	1	54179250	0.002943	0.0534	LWK	AFR
rs146061247	19	40394550	0.00471	0.05825	LWK	AFR
rs146065897	17	74795072	0.002355	0.05825	LWK	AFR
rs146104771	12	88045723	0.00314	0.07647	PEL	AMR
rs146113185	18	31008294	0.003532	0.0534	LWK	AFR
rs146114911	6	116121491	0.002159	0.05238	FIN	EUR
rs146139497	11	36036192	0.002355	0.05714	FIN	EUR
rs146175795	2	27498276	0.004513	0.05294	PEL	AMR
rs146181856	19	51225559	0.00314	0.05714	FIN	EUR
rs146225363	15	82151749	0.002551	0.06311	LWK	AFR
rs146227444	1	228376798	0.00471	0.07031	MXL	AMR
rs146266900	3	42688987	0.004317	0.0534	LWK	AFR
rs146293258	9	91410710	0.00314	0.07031	MXL	AMR
rs146305109	1	21846242	0.004513	0.05825	LWK	AFR
rs146329840	17	29630932	0.002943	0.05288	PUR	AMR
rs146335046	4	165040698	0.004121	0.06311	LWK	AFR
rs146411944	11	6627101	0.003925	0.07647	PEL	AMR
rs146442938	16	24790317	0.004121	0.05294	PEL	AMR
rs146458916	16	4890209	0.004121	0.07031	MXL	AMR
rs146461956	6	75914978	0.003532	0.05882	PEL	AMR
rs146465318	18	59353236	0.002551	0.0534	LWK	AFR
rs146510252	19	45145980	0.004317	0.06471	PEL	AMR
rs146524649	20	59206976	0.004317	0.0625	MXL	AMR
rs146591742	11	74057443	0.003925	0.05556	MSL	AFR
rs146602562	1	93571710	0.003925	0.05882	PEL	AMR
rs146636131	12	55683985	0.003532	0.06195	GWD	AFR
rs146646298	21	44539742	0.00471	0.0534	LWK	AFR
rs146657712	9	132678319	0.004317	0.05189	IBS	EUR
rs146710258	5	149836736	0.003532	0.05189	GIH	SAS
rs146739908	6	30671054	0.004513	0.06471	PEL	AMR
rs146793660	18	62361688	0.003925	0.08594	MXL	AMR
rs146834236	11	48366038	0.002943	0.07143	JPT	EAS
rs146859190	6	115956595	0.002747	0.06796	LWK	AFR
rs146869829	18	42037732	0.002159	0.05294	PEL	AMR
rs146896986	8	118580722	0.00314	0.06311	LWK	AFR
rs146985381	21	30372155	0.004906	0.05392	STU	SAS
rs147042091	12	75048227	0.002943	0.07143	FIN	EUR
rs147078776	19	48889610	0.004121	0.06667	FIN	EUR
rs147087175	6	28572951	0.003925	0.05738	ASW	AFR
rs147143577	6	109368318	0.00314	0.07619	JPT	EAS
rs147162226	6	97113908	0.002355	0.05238	FIN	EUR
rs147201172	17	80237586	0.002943	0.05294	PEL	AMR
rs147215419	1	152911245	0.002943	0.06667	JPT	EAS
rs147261047	1	231693954	0.00471	0.05825	LWK	AFR
rs147281314	12	52771038	0.003532	0.06471	PEL	AMR
rs147284874	17	76292515	0.00314	0.05556	MSL	AFR
rs147400549	18	63643190	0.002355	0.05238	FIN	EUR
rs147401037	2	71124406	0.004121	0.05233	BEB	SAS
rs147409390	6	31776065	0.003925	0.06471	PEL	AMR
rs147429418	1	152305077	0.00471	0.065	CDX	EAS
rs147487761	15	74655754	0.00471	0.05469	MXL	AMR
rs147488061	8	42856374	0.003532	0.05238	FIN	EUR
rs147560862	6	149695154	0.00314	0.05825	LWK	AFR
rs147656924	6	97179468	0.002747	0.0534	LWK	AFR
rs147665692	3	146091874	0.004906	0.055	CDX	EAS
rs147675790	19	45890627	0.004121	0.05189	CHB	EAS
rs147732606	12	133202471	0.003532	0.0534	LWK	AFR
rs147733073	6	31145462	0.003728	0.08571	JPT	EAS
rs147743683	11	56318562	0.004513	0.06195	GWD	AFR
rs147747506	7	113878369	0.002355	0.05714	FIN	EUR
rs147834269	4	6302004	0.002551	0.0619	JPT	EAS
rs147883276	17	41034389	0.002355	0.05714	JPT	EAS
rs147885249	19	56058343	0.003728	0.06311	LWK	AFR
rs147897164	14	60149325	0.00471	0.0625	MXL	AMR
rs147897164	14	60149325	0.00471	0.06316	CLM	AMR
rs147929906	4	37445589	0.004121	0.07031	MXL	AMR
rs147968123	20	19956803	0.003336	0.05825	LWK	AFR
rs147989796	22	50221785	0.001766	0.07031	MXL	AMR
rs148006855	1	109268900	0.004906	0.05208	PJL	SAS
rs148037186	1	247895681	0.002943	0.06471	PEL	AMR
rs148055073	11	74852004	0.003532	0.07619	FIN	EUR
rs148060728	19	54356251	0.003728	0.05556	MSL	AFR
rs148060961	6	138296888	0.002355	0.05238	FIN	EUR
rs148072678	14	73262361	0.003336	0.0619	JPT	EAS
rs148095693	19	51746969	0.004121	0.0534	LWK	AFR
rs148103384	1	48237690	0.003532	0.07059	PEL	AMR
rs148105756	1	201218553	0.003532	0.05294	PEL	AMR
rs148128361	1	27409994	0.004317	0.06195	GWD	AFR
rs148136370	20	62323525	0.003728	0.05714	JPT	EAS
rs148171043	16	75222705	0.004513	0.06471	PEL	AMR
rs148205043	17	75754746	0.00314	0.0531	GWD	AFR
rs148219046	6	28232754	0.00471	0.055	ESN	AFR
rs148236834	2	171055162	0.004906	0.05825	LWK	AFR
rs148244041	15	50481592	0.002551	0.06311	LWK	AFR
rs148299902	6	31784702	0.003728	0.06195	GWD	AFR
rs148341635	2	140850299	0.002355	0.0534	LWK	AFR
rs148370256	17	76280108	0.004317	0.07767	LWK	AFR
rs148418409	3	52827097	0.00314	0.07059	PEL	AMR
rs148424252	17	61456594	0.004906	0.05405	TSI	EUR
rs148543891	6	155129645	0.002159	0.05238	FIN	EUR
rs148545576	21	41993470	0.004906	0.05825	LWK	AFR
rs148550803	9	113169466	0.002355	0.05238	FIN	EUR
rs148609230	11	7000154	0.002943	0.07282	LWK	AFR
rs148633216	5	80813668	0.003336	0.05556	MSL	AFR
rs148644741	17	78419621	0.003728	0.06	CDX	EAS
rs148720450	6	167157096	0.002355	0.0534	LWK	AFR
rs148822619	15	86279649	0.002747	0.05714	JPT	EAS
rs148840944	4	48581520	0.003728	0.055	CDX	EAS
rs148852816	7	128894203	0.004513	0.0534	LWK	AFR
rs148865896	16	2153849	0.003728	0.05738	ASW	AFR
rs148901278	15	58771453	0.004121	0.0625	MXL	AMR
rs148915045	14	23397060	0.004121	0.05556	MSL	AFR
rs148990213	6	31717589	0.004317	0.07965	GWD	AFR
rs149031046	7	124746601	0.004513	0.05714	FIN	EUR
rs149057582	13	28035669	0.002747	0.055	CDX	EAS
rs149096794	2	73452609	0.002747	0.0534	LWK	AFR
rs149115928	13	51369170	0.003532	0.0531	GWD	AFR
rs149245708	10	4825026	0.002943	0.06311	LWK	AFR
rs149366977	12	78118280	0.00471	0.0531	GWD	AFR
rs149377700	22	46439295	0.002355	0.05714	FIN	EUR
rs149396796	1	160950162	0.003925	0.0531	GWD	AFR
rs149408772	19	39872352	0.003728	0.0531	GWD	AFR
rs149438746	7	7490594	0.002551	0.05469	MXL	AMR
rs149512376	9	84002434	0.003532	0.0534	LWK	AFR
rs149520166	11	5778282	0.00314	0.06796	LWK	AFR
rs149526010	2	144389625	0.004317	0.07767	LWK	AFR
rs149580797	19	54587248	0.003336	0.05825	LWK	AFR
rs149585221	5	128084478	0.002551	0.0619	FIN	EUR
rs149595230	17	63909973	0.00314	0.05882	PEL	AMR
rs149628057	11	64237463	0.00314	0.05825	LWK	AFR
rs149667250	2	19933493	0.00314	0.05469	MXL	AMR
rs149693250	10	4965945	0.004513	0.0534	LWK	AFR
rs149778073	14	100884637	0.004513	0.1095	JPT	EAS
rs149831493	3	146459949	0.003336	0.05825	LWK	AFR
rs149842313	4	867198	0.004121	0.06	CDX	EAS
rs149858297	10	29488630	0.004906	0.06311	LWK	AFR
rs149915970	11	46667874	0.002943	0.06311	LWK	AFR
rs149952467	12	2861342	0.00471	0.06796	LWK	AFR
rs149961067	19	42764045	0.003728	0.06667	MSL	AFR
rs149980411	3	42690989	0.004906	0.05882	ITU	SAS
rs150151560	12	49977023	0.004906	0.06111	MSL	AFR
rs150161950	10	15213921	0.004513	0.05825	LWK	AFR
rs150177053	17	10496042	0.004317	0.05294	PEL	AMR
rs150194892	17	51285256	0.004317	0.05051	KHV	EAS
rs150233898	1	173041429	0.002943	0.06796	LWK	AFR
rs150421712	9	132327394	0.002355	0.05714	JPT	EAS
rs150444005	7	143443703	0.004121	0.0534	LWK	AFR
rs150464212	16	30985761	0.003728	0.0534	LWK	AFR
rs150509340	11	1101394	0.004513	0.09223	LWK	AFR
rs150535452	2	215391665	0.00471	0.07647	PEL	AMR
rs150551215	8	123504677	0.004317	0.06311	LWK	AFR
rs150594929	9	35107458	0.002943	0.05238	FIN	EUR
rs150595206	19	42003351	0.004317	0.05294	PEL	AMR
rs150595206	19	42003351	0.004317	0.05469	MXL	AMR
rs150651158	3	155853829	0.00314	0.06311	LWK	AFR
rs150672559	1	1327705	0.00471	0.05238	FIN	EUR
rs150697955	2	233712999	0.004121	0.07547	GIH	SAS
rs150702382	20	62417239	0.003336	0.05882	PEL	AMR
rs150707706	3	121857139	0.003925	0.08095	FIN	EUR
rs150804197	19	12694925	0.002159	0.05238	FIN	EUR
rs150809894	1	151776444	0.003532	0.05825	LWK	AFR
rs150814892	5	13830714	0.003336	0.055	ESN	AFR
rs150816569	1	11658802	0.004513	0.05263	CLM	AMR
rs150818619	13	52019041	0.00471	0.0534	LWK	AFR
rs150855728	19	2226944	0.002159	0.05238	JPT	EAS
rs150880294	9	136807004	0.004906	0.05825	LWK	AFR
rs150931842	8	10623036	0.004513	0.05882	PEL	AMR
rs150931842	8	10623036	0.004513	0.08594	MXL	AMR
rs150963900	1	156377356	0.004513	0.05238	FIN	EUR
rs151000241	6	89333195	0.004513	0.05051	KHV	EAS
rs151042816	1	45694501	0.004317	0.1016	MXL	AMR
rs151043804	2	160042132	0.004906	0.0708	GWD	AFR
rs151094883	5	137877605	0.003336	0.05556	KHV	EAS
rs151145678	17	74243447	0.004906	0.05752	GWD	AFR
rs151185488	4	17705825	0.004906	0.06471	PEL	AMR
rs151200695	11	5755582	0.002943	0.06311	LWK	AFR
rs151203280	2	55217925	0.004906	0.05294	PEL	AMR
rs151228615	8	143869221	0.00314	0.0534	LWK	AFR
rs151306974	11	61119378	0.002551	0.0619	JPT	EAS
rs151330111	19	54775345	0.004121	0.05752	GWD	AFR
rs16958096	18	54361946	0.00471	0.05556	MSL	AFR
rs17080284	3	48603627	0.00471	0.05238	JPT	EAS
rs17200158	6	31410618	0.004906	0.06	ESN	AFR
rs17843022	17	40960392	0.004906	0.05556	KHV	EAS
rs17844253	5	140802054	0.002355	0.05714	JPT	EAS
rs17846992	4	26481654	0.002355	0.05714	JPT	EAS
rs1805138	6	131884954	0.004513	0.05189	CHB	EAS
rs1805328	5	34911809	0.00471	0.05238	FIN	EUR
rs180862162	1	3631405	0.004513	0.05469	MXL	AMR
rs180862162	1	3631405	0.004513	0.08235	PEL	AMR
rs180878794	6	167969868	0.004317	0.07059	PEL	AMR
rs181023919	19	8937659	0.00314	0.07619	FIN	EUR
rs181051038	4	30721430	0.004513	0.08594	MXL	AMR
rs181080853	14	57391468	0.004906	0.06842	CLM	AMR
rs181307051	3	12820101	0.004906	0.06471	PEL	AMR
rs181475191	5	90685825	0.002159	0.05238	FIN	EUR
rs181569638	7	7673441	0.003532	0.07059	PEL	AMR
rs181699780	6	32053499	0.004906	0.1235	PEL	AMR
rs181708109	13	31148034	0.003336	0.05469	MXL	AMR
rs181914313	5	77077766	0.004121	0.05556	MSL	AFR
rs181944955	12	18293990	0.003728	0.055	ESN	AFR
rs182024806	1	39268923	0.00471	0.065	CDX	EAS
rs182355036	4	163166645	0.002355	0.05714	FIN	EUR
rs182429166	11	67392739	0.002551	0.0619	FIN	EUR
rs182493380	12	9107621	0.003728	0.0625	MXL	AMR
rs182635679	8	6811782	0.004513	0.07812	MXL	AMR
rs182775321	1	156242776	0.004906	0.05051	KHV	EAS
rs183179628	11	102945188	0.004906	0.07647	PEL	AMR
rs183374171	11	123943018	0.002747	0.07368	CLM	AMR
rs183442980	12	53288258	0.004317	0.06471	PEL	AMR
rs183502634	19	12465080	0.002355	0.06471	PEL	AMR
rs183556317	17	8234478	0.003925	0.05556	KHV	EAS
rs183643295	5	177404082	0.004513	0.05238	JPT	EAS
rs183712679	4	78473567	0.00314	0.0625	MXL	AMR
rs183821496	16	81216295	0.002551	0.05825	LWK	AFR
rs183923487	12	123838513	0.002159	0.05238	FIN	EUR
rs184227086	10	22209283	0.003925	0.06111	MSL	AFR
rs184252735	7	935166	0.003925	0.0534	LWK	AFR
rs184528666	17	50723877	0.003728	0.05294	PEL	AMR
rs184621973	3	126517661	0.003336	0.05469	MXL	AMR
rs184691479	5	7766781	0.00471	0.06061	KHV	EAS
rs184740744	2	178735681	0.003925	0.06471	PEL	AMR
rs184759146	22	26442464	0.004513	0.06	CDX	EAS
rs184799301	2	113406406	0.00471	0.05556	MSL	AFR
rs185128492	3	194688054	0.00471	0.07778	MSL	AFR
rs185141197	1	32864701	0.001962	0.05294	PEL	AMR
rs185142403	3	48570670	0.00471	0.05882	PEL	AMR
rs185814710	17	16428877	0.003728	0.05882	PEL	AMR
rs185830650	12	6856338	0.003925	0.07031	MXL	AMR
rs186180942	14	104946719	0.00471	0.05825	LWK	AFR
rs186211688	19	44175014	0.00314	0.05882	PEL	AMR
rs186372390	7	87888034	0.003532	0.05882	PEL	AMR
rs186436823	19	55274566	0.003532	0.05556	KHV	EAS
rs186448979	8	86575819	0.003532	0.05556	KHV	EAS
rs186475150	20	37768027	0.003336	0.0534	LWK	AFR
rs186550917	10	49132331	0.004317	0.09412	PEL	AMR
rs186659284	14	58428364	0.002943	0.05882	PEL	AMR
rs186796996	22	39686301	0.004317	0.07059	PEL	AMR
rs186852463	10	23289946	0.002943	0.05189	GIH	SAS
rs186937839	15	65385086	0.00314	0.05825	LWK	AFR
rs187068340	19	5456026	0.002943	0.05051	KHV	EAS
rs187207325	4	90468293	0.002747	0.05882	PEL	AMR
rs187537624	11	134356307	0.00314	0.05882	PEL	AMR
rs187558316	12	49707103	0.004317	0.0625	MXL	AMR
rs187558316	12	49707103	0.004317	0.07059	PEL	AMR
rs187730827	18	62565081	0.00314	0.07778	MSL	AFR
rs187796411	3	77574601	0.004121	0.0708	GWD	AFR
rs188248150	1	201210874	0.004513	0.06111	MSL	AFR
rs188638970	5	13883057	0.003532	0.05882	PEL	AMR
rs188644513	7	103313092	0.004317	0.05882	PEL	AMR
rs188733917	18	32287554	0.004121	0.05051	KHV	EAS
rs188778149	9	124458627	0.004906	0.08235	PEL	AMR
rs188950350	9	135626177	0.003925	0.06195	GWD	AFR
rs189267978	11	59654059	0.004906	0.0531	GWD	AFR
rs189283580	12	6936840	0.003925	0.07031	MXL	AMR
rs189411659	11	124038382	0.004121	0.07647	PEL	AMR
rs189675915	9	81994948	0.002551	0.0625	MXL	AMR
rs190013803	19	1065098	0.004317	0.055	CDX	EAS
rs190465521	12	103652577	0.00471	0.07647	PEL	AMR
rs190479708	12	8823319	0.003336	0.05294	PEL	AMR
rs190765812	11	4652786	0.004513	0.06	CDX	EAS
rs190924518	2	74536467	0.003925	0.08824	PEL	AMR
rs191038371	2	218753659	0.003532	0.05789	CLM	AMR
rs191333532	9	131473718	0.00314	0.05469	MXL	AMR
rs191463941	3	138474321	0.00471	0.07647	PEL	AMR
rs191819394	17	19003785	0.003532	0.06471	PEL	AMR
rs191877920	19	58571145	0.002355	0.06316	CLM	AMR
rs191965264	13	113364041	0.002943	0.0619	JPT	EAS
rs192069736	13	102736350	0.004317	0.07647	PEL	AMR
rs192250259	1	156244586	0.004121	0.0619	FIN	EUR
rs192476468	4	78479490	0.003925	0.07	ESN	AFR
rs192545589	9	112838537	0.003336	0.05208	PJL	SAS
rs192617601	16	11703682	0.004513	0.0531	GWD	AFR
rs192664658	2	21141062	0.004513	0.055	CDX	EAS
rs192794123	9	110369978	0.004513	0.07059	PEL	AMR
rs192913312	4	69944961	0.003728	0.06111	MSL	AFR
rs192926901	7	12571592	0.004317	0.06195	GWD	AFR
rs193184076	7	128351141	0.003532	0.07031	MXL	AMR
rs193271993	7	1438333	0.003532	0.0625	MXL	AMR
rs199476041	11	119173809	0.002159	0.055	CDX	EAS
rs199635339	14	104954980	0.004906	0.07965	GWD	AFR
rs199791520	1	186308012	0.00471	0.07059	PEL	AMR
rs199842392	7	44766560	0.002943	0.05469	MXL	AMR
rs199856639	10	122636044	0.002747	0.05556	MSL	AFR
rs199968327	2	167250081	0.003925	0.05189	GIH	SAS
rs199978883	8	9752550	0.002943	0.05051	KHV	EAS
rs200077558	1	56940892	0.004317	0.055	CDX	EAS
rs200093143	22	43223177	0.002159	0.05882	PEL	AMR
rs200118999	2	232633721	0.004513	0.05288	PUR	AMR
rs200145096	2	167249789	0.003925	0.05189	GIH	SAS
rs200164302	9	138049278	0.00471	0.05208	PJL	SAS
rs200165147	18	54598134	0.002747	0.05051	KHV	EAS
rs200183462	19	16975213	0.002943	0.0566	GIH	SAS
rs200216137	6	656256	0.002159	0.05882	PEL	AMR
rs200549512	7	151595313	0.003532	0.06796	LWK	AFR
rs200584437	10	102066106	0.004121	0.07059	PEL	AMR
rs200662905	9	83538206	0.00471	0.06373	ITU	SAS
rs200701812	11	78210466	0.003336	0.05392	ITU	SAS
rs200842160	3	14761501	0.004317	0.05882	STU	SAS
rs200851001	17	81681758	0.003728	0.06061	KHV	EAS
rs201007776	7	101039533	0.003925	0.0531	GWD	AFR
rs201074293	9	2718659	0.00471	0.06061	KHV	EAS
rs201101221	2	71133065	0.004121	0.05392	ITU	SAS
rs201153990	19	15696206	0.00314	0.05051	KHV	EAS
rs201215498	3	36737947	0.002551	0.0531	GWD	AFR
rs201257322	6	30684874	0.003532	0.05392	ITU	SAS
rs201305704	22	22895412	0.00471	0.05392	ITU	SAS
rs201372679	1	27101227	0.004906	0.05233	BEB	SAS
rs201397978	6	7585453	0.004906	0.06771	PJL	SAS
rs201451364	19	5784014	0.004317	0.065	CDX	EAS
rs201533072	3	125177781	0.003728	0.05294	PEL	AMR
rs201543678	13	108270208	0.003532	0.05882	PEL	AMR
rs201547301	22	50283068	0.00157	0.0625	MXL	AMR
rs201561504	17	8231935	0.004121	0.05189	GIH	SAS
rs201567426	16	8625786	0.00471	0.05392	STU	SAS
rs201574836	3	192798540	0.003336	0.05208	PJL	SAS
rs201638755	6	32062274	0.003532	0.05752	GWD	AFR
rs201721078	17	45404053	0.004513	0.1059	PEL	AMR
rs201722260	12	56234869	0.002747	0.07059	PEL	AMR
rs201781254	12	106496068	0.004513	0.0566	GIH	SAS
rs201877406	8	141166222	0.002943	0.055	CDX	EAS
rs201890156	1	34905092	0.004906	0.065	CDX	EAS
rs201959100	9	99221728	0.004317	0.06061	KHV	EAS
rs201972241	7	87934479	0.002943	0.05469	MXL	AMR
rs202004755	22	37725012	0.00314	0.05294	PEL	AMR
rs202022598	9	83311898	0.003728	0.05882	PEL	AMR
rs202035528	3	12901378	0.003532	0.05789	CLM	AMR
rs202066432	2	233204335	0.003336	0.05882	PEL	AMR
rs202199575	1	108728035	0.002551	0.05882	PEL	AMR
rs202221435	21	44574812	0.003336	0.0531	GWD	AFR
rs202245343	17	69182232	0.004317	0.05189	GIH	SAS
rs2072086	16	19505076	0.002943	0.07143	JPT	EAS
rs2083837	12	54009600	0.004906	0.1328	MXL	AMR
rs2101770	9	14775919	0.004906	0.06316	CLM	AMR
rs2107737	7	44965078	0.004906	0.09709	LWK	AFR
rs2230288	1	155236376	0.004906	0.06667	FIN	EUR
rs2232483	17	2068822	0.004906	0.06311	LWK	AFR
rs2232641	13	108209297	0.004513	0.0619	JPT	EAS
rs2232649	1	26170000	0.004906	0.0514	YRI	AFR
rs2234547	21	39198904	0.00314	0.06311	LWK	AFR
rs2239170	12	7066625	0.00314	0.06667	JPT	EAS
rs2271211	5	179344081	0.004906	0.06667	JPT	EAS
rs2273837	14	22873373	0.00314	0.05238	JPT	EAS
rs2277848	15	83970557	0.002747	0.05238	JPT	EAS
rs2278339	18	53339825	0.002943	0.06667	JPT	EAS
rs2286965	2	72133031	0.004906	0.05714	JPT	EAS
rs2289168	2	55291767	0.00314	0.05238	JPT	EAS
rs2292065	17	7312824	0.003532	0.06667	JPT	EAS
rs2295666	6	31662633	0.00471	0.05882	PEL	AMR
rs2295771	10	100502366	0.002159	0.05238	JPT	EAS
rs2296151	20	34260412	0.003925	0.09524	JPT	EAS
rs2301553	12	57734056	0.00314	0.07619	JPT	EAS
rs28367453	3	142561264	0.004906	0.0531	GWD	AFR
rs28372941	1	151316222	0.004906	0.05238	JPT	EAS
rs28399977	6	31758279	0.004906	0.0885	GWD	AFR
rs28571178	15	81269556	0.00471	0.07282	LWK	AFR
rs28910275	14	67885955	0.00314	0.05714	FIN	EUR
rs28937880	20	48953577	0.004121	0.05882	PEL	AMR
rs3176311	11	6611776	0.004121	0.05294	PEL	AMR
rs34009810	12	91051467	0.00471	0.06796	LWK	AFR
rs34038519	2	113006604	0.002747	0.05825	LWK	AFR
rs34103194	12	55827680	0.003728	0.06195	GWD	AFR
rs34257987	7	45920975	0.00471	0.06796	LWK	AFR
rs34347250	14	33950541	0.00471	0.0534	LWK	AFR
rs34582231	14	44506557	0.004513	0.06637	GWD	AFR
rs34602615	2	240529209	0.003925	0.05155	ACB	AFR
rs34628420	6	33697681	0.004906	0.05882	PEL	AMR
rs34695122	4	84648603	0.002943	0.05825	LWK	AFR
rs34707170	3	50059680	0.003336	0.06471	PEL	AMR
rs34741916	5	157343367	0.004317	0.06311	LWK	AFR
rs34778348	12	40363526	0.00471	0.05189	CHB	EAS
rs34811735	14	20372843	0.00471	0.05825	LWK	AFR
rs34905463	6	26545304	0.002551	0.05825	LWK	AFR
rs34906338	2	32464770	0.00471	0.07059	PEL	AMR
rs34973417	9	114168600	0.004906	0.0514	YRI	AFR
rs34979861	21	15877814	0.003728	0.05556	MSL	AFR
rs35126666	9	35043893	0.003532	0.0534	LWK	AFR
rs35211475	9	5185569	0.004513	0.05155	ACB	AFR
rs35264841	4	105237388	0.002551	0.06311	LWK	AFR
rs35292848	11	120127563	0.002551	0.05238	FIN	EUR
rs35296506	20	25207266	0.003336	0.0534	LWK	AFR
rs35301526	16	1566231	0.004121	0.05752	GWD	AFR
rs35460418	12	52652043	0.004121	0.05882	PEL	AMR
rs35500656	1	11709458	0.003728	0.05825	LWK	AFR
rs35606110	16	27362826	0.00471	0.06075	YRI	AFR
rs35697718	6	135002823	0.004906	0.06195	GWD	AFR
rs35748020	22	36490152	0.00471	0.0566	GIH	SAS
rs35786951	6	10876551	0.003925	0.05556	MSL	AFR
rs35792942	8	80993217	0.004121	0.0567	ACB	AFR
rs35804488	7	30912228	0.004317	0.05729	PJL	SAS
rs35848602	21	46418268	0.00471	0.0534	LWK	AFR
rs35865660	17	63482672	0.004121	0.0531	GWD	AFR
rs35980030	22	37922022	0.004513	0.055	ESN	AFR
rs36021856	2	178779048	0.003728	0.05714	FIN	EUR
rs36033115	1	45014560	0.004317	0.05238	FIN	EUR
rs367694594	16	1999892	0.004906	0.06111	MSL	AFR
rs368319219	11	69006189	0.004906	0.0566	GIH	SAS
rs368622540	1	161047728	0.004513	0.05392	STU	SAS
rs368861780	12	121770938	0.004317	0.05208	PJL	SAS
rs369027533	6	135037858	0.004121	0.06667	MSL	AFR
rs369227251	8	104068539	0.003925	0.05189	GIH	SAS
rs369394840	8	138152431	0.003728	0.05233	BEB	SAS
rs369896057	20	56491667	0.002747	0.05556	MSL	AFR
rs370876980	21	30396187	0.003728	0.05392	STU	SAS
rs371242523	2	26310072	0.003336	0.0566	GIH	SAS
rs371319055	5	141399494	0.002747	0.0566	GIH	SAS
rs371372931	1	16936666	0.003532	0.05233	BEB	SAS
rs371388659	7	2475825	0.002943	0.0534	LWK	AFR
rs371936211	9	128714239	0.004513	0.05392	ITU	SAS
rs372180419	2	39769856	0.004317	0.05189	GIH	SAS
rs372190088	12	96708740	0.003925	0.05189	GIH	SAS
rs372370348	7	64077342	0.00471	0.065	CDX	EAS
rs3731600	2	119473494	0.002355	0.05714	JPT	EAS
rs3734094	5	83539946	0.002747	0.06667	JPT	EAS
rs373465520	1	152109834	0.00314	0.0534	LWK	AFR
rs373504469	2	37352918	0.002747	0.05189	GIH	SAS
rs373625954	6	159239919	0.00471	0.0531	GWD	AFR
rs3738497	1	42747397	0.004121	0.07143	FIN	EUR
rs3738648	1	15660680	0.004906	0.0566	CHB	EAS
rs3738885	2	214781152	0.002551	0.0619	JPT	EAS
rs3739325	8	58580553	0.00471	0.07619	JPT	EAS
rs3739721	9	101426560	0.004317	0.06667	JPT	EAS
rs374028467	21	30497103	0.004121	0.05882	STU	SAS
rs374205442	20	62812296	0.00471	0.05392	ITU	SAS
rs3744718	17	5559485	0.004513	0.07619	JPT	EAS
rs3745725	19	48464331	0.003728	0.0619	JPT	EAS
rs3746867	21	36245631	0.002551	0.0619	JPT	EAS
rs374952309	20	6006412	0.003728	0.06061	KHV	EAS
rs375170120	16	71537183	0.004906	0.05189	GIH	SAS
rs3752321	15	101068804	0.003728	0.05714	JPT	EAS
rs3752446	13	32401885	0.00314	0.07619	JPT	EAS
rs375498857	16	377772	0.004121	0.07	CDX	EAS
rs375609643	21	30592606	0.00471	0.05882	STU	SAS
rs375620446	19	44132136	0.00314	0.06604	GIH	SAS
rs375668239	17	5167966	0.004513	0.055	CDX	EAS
rs375695435	5	141375804	0.003336	0.05392	ITU	SAS
rs375789692	2	71202556	0.003728	0.05233	BEB	SAS
rs376175333	2	29251182	0.003925	0.0566	GIH	SAS
rs376196090	2	95917884	0.00314	0.05556	KHV	EAS
rs3763853	11	62705572	0.002551	0.05238	JPT	EAS
rs3764690	20	46501699	0.003336	0.05882	PEL	AMR
rs3764738	15	101065773	0.003728	0.05714	JPT	EAS
rs3764740	15	101066085	0.004317	0.05714	JPT	EAS
rs376564590	22	22905001	0.00471	0.055	CDX	EAS
rs376682442	4	70531280	0.004317	0.0566	GIH	SAS
rs376746165	22	50284619	0.004513	0.06132	GIH	SAS
rs377394378	14	104947584	0.004513	0.05051	KHV	EAS
rs377574229	6	142133919	0.003925	0.05392	STU	SAS
rs3802945	11	62831092	0.002551	0.05238	JPT	EAS
rs3803002	12	122959875	0.003925	0.05714	JPT	EAS
rs3804090	22	31713654	0.004906	0.05238	JPT	EAS
rs3813012	16	81999334	0.002551	0.05238	JPT	EAS
rs3813773	19	8145932	0.004121	0.07619	JPT	EAS
rs3824421	9	712757	0.003925	0.0619	JPT	EAS
rs41281664	13	102744278	0.003336	0.05238	FIN	EUR
rs41286884	10	94735404	0.004906	0.07143	FIN	EUR
rs4150525	2	127257419	0.003925	0.07059	PEL	AMR
rs45581831	6	132724966	0.003728	0.0625	MXL	AMR
rs4714672	6	43184776	0.003336	0.05294	PEL	AMR
rs4807056	19	5905023	0.00471	0.05294	PEL	AMR
rs4808756	19	18177194	0.004121	0.05294	PEL	AMR
rs4852764	2	71149884	0.00471	0.1016	MXL	AMR
rs4986854	17	43071031	0.002551	0.05238	JPT	EAS
rs4995	8	37965676	0.003925	0.06111	MSL	AFR
rs55644332	8	47820838	0.003532	0.0534	LWK	AFR
rs55761944	16	13922064	0.00471	0.06566	KHV	EAS
rs55842557	2	178528964	0.003728	0.05714	FIN	EUR
rs56097338	12	95282386	0.00471	0.05752	GWD	AFR
rs56137800	2	178564051	0.004906	0.06	CDX	EAS
rs56343424	15	74720496	0.00471	0.05233	BEB	SAS
rs56372592	2	178569393	0.004513	0.05556	KHV	EAS
rs57024876	4	40354223	0.002747	0.06667	JPT	EAS
rs57075420	2	219233784	0.004317	0.05189	CHB	EAS
rs58690463	6	27401095	0.004317	0.08571	JPT	EAS
rs6019331	20	48636585	0.00471	0.05155	ACB	AFR
rs60240337	2	241201330	0.003532	0.08571	JPT	EAS
rs60306057	1	171117348	0.003336	0.08824	PEL	AMR
rs60628862	4	140622862	0.003532	0.05238	JPT	EAS
rs60978234	17	36602102	0.004317	0.06	ESN	AFR
rs61730677	6	89895411	0.003925	0.05238	FIN	EUR
rs61731563	19	5867448	0.004317	0.06557	ASW	AFR
rs61731863	1	203497062	0.004121	0.08824	PEL	AMR
rs61732157	6	26501784	0.002551	0.05825	LWK	AFR
rs61732685	15	40266209	0.00471	0.05469	MXL	AMR
rs61732685	15	40266209	0.00471	0.05882	PEL	AMR
rs61734579	6	35317942	0.00471	0.05714	FIN	EUR
rs61735104	4	1804902	0.003532	0.05714	FIN	EUR
rs61738377	2	127650815	0.004906	0.0531	GWD	AFR
rs61742351	2	127612590	0.003728	0.06111	MSL	AFR
rs61743158	17	36503145	0.00471	0.055	ESN	AFR
rs61745273	9	19516337	0.004513	0.05294	PEL	AMR
rs61747658	4	61934906	0.004906	0.0625	PUR	AMR
rs61749238	10	94031273	0.004906	0.07778	MSL	AFR
rs61749435	1	94055152	0.004513	0.06311	LWK	AFR
rs61749844	5	11385019	0.004513	0.09375	MXL	AMR
rs61750053	19	10180797	0.004513	0.05238	FIN	EUR
rs61751120	15	69421729	0.003728	0.05288	PUR	AMR
rs61751345	11	10530666	0.004906	0.05556	KHV	EAS
rs61752046	8	24393319	0.004317	0.05238	FIN	EUR
rs61752325	17	60073226	0.00314	0.0625	MXL	AMR
rs61752502	1	113110556	0.00471	0.06195	GWD	AFR
rs61755056	9	124538194	0.00471	0.05208	PJL	SAS
rs61755362	18	62161187	0.00471	0.05714	FIN	EUR
rs61759499	8	112265476	0.004121	0.05729	PJL	SAS
rs62640014	9	37745744	0.004513	0.07222	MSL	AFR
rs652397	15	55354964	0.004906	0.05155	ACB	AFR
rs6760806	2	240126883	0.002943	0.05556	MSL	AFR
rs678238	1	109161996	0.004317	0.06	ESN	AFR
rs6922986	6	28510818	0.002943	0.05825	LWK	AFR
rs72551387	4	68568232	0.003728	0.05769	PUR	AMR
rs72649002	2	178706868	0.004513	0.05051	KHV	EAS
rs72814731	17	10315780	0.004317	0.05714	FIN	EUR
rs72924443	4	128178456	0.004906	0.06311	LWK	AFR
rs73047080	19	40800650	0.003925	0.05392	ITU	SAS
rs73344082	12	57490554	0.003532	0.0534	LWK	AFR
rs73540115	16	19462534	0.004513	0.0534	LWK	AFR
rs73943319	18	624970	0.004317	0.05825	LWK	AFR
rs74324354	17	38735499	0.002355	0.05714	JPT	EAS
rs74371910	9	111527858	0.003532	0.05238	JPT	EAS
rs74425496	2	237372138	0.004513	0.09048	JPT	EAS
rs74562598	11	55820272	0.002551	0.0619	JPT	EAS
rs74752688	1	19164922	0.002159	0.05238	JPT	EAS
rs74832476	6	47024207	0.004317	0.0514	YRI	AFR
rs74878516	10	48192703	0.002747	0.05238	JPT	EAS
rs75008861	13	24903945	0.004906	0.05189	CHB	EAS
rs75061272	6	36963205	0.002551	0.0619	JPT	EAS
rs75123867	3	191375496	0.004906	0.05238	JPT	EAS
rs75124417	1	176136495	0.004906	0.06667	JPT	EAS
rs75291244	19	15185016	0.004317	0.06311	LWK	AFR
rs75316694	12	6566166	0.002943	0.07143	JPT	EAS
rs75361513	9	104526305	0.004513	0.07143	JPT	EAS
rs75444615	2	206028318	0.003925	0.0619	JPT	EAS
rs75565823	14	77576892	0.004906	0.06542	YRI	AFR
rs75584817	1	178808096	0.00471	0.05051	KHV	EAS
rs75617904	12	56720283	0.004513	0.05189	CHB	EAS
rs75713349	17	3198279	0.004317	0.05238	JPT	EAS
rs75968372	3	37102931	0.00471	0.06311	LWK	AFR
rs76015004	11	59713287	0.002551	0.05238	JPT	EAS
rs76085152	19	53810307	0.003728	0.06796	LWK	AFR
rs76260483	6	51887151	0.002747	0.06667	JPT	EAS
rs76280696	7	100760436	0.003728	0.05607	YRI	AFR
rs76282169	15	41504401	0.00314	0.05714	JPT	EAS
rs76413899	1	152312377	0.004906	0.05238	JPT	EAS
rs76423020	5	148243087	0.002551	0.0619	JPT	EAS
rs76430730	9	135821050	0.004121	0.0619	JPT	EAS
rs76451285	6	6197255	0.003532	0.08095	JPT	EAS
rs76459693	3	49795287	0.004121	0.06667	JPT	EAS
rs76596875	17	63542430	0.00471	0.05556	KHV	EAS
rs76787264	15	42690957	0.004121	0.05189	CHB	EAS
rs76875855	12	52618518	0.002551	0.05714	JPT	EAS
rs77092590	17	6800863	0.004121	0.0619	JPT	EAS
rs77125678	3	120168299	0.00471	0.05738	ASW	AFR
rs77310684	3	47124058	0.00471	0.05238	JPT	EAS
rs77571454	1	205531350	0.002943	0.06667	JPT	EAS
rs77792157	7	130385872	0.002355	0.05714	JPT	EAS
rs77826393	8	9020394	0.002159	0.05238	JPT	EAS
rs77859237	1	53070015	0.004121	0.05556	MSL	AFR
rs77930776	13	43858747	0.002159	0.05238	JPT	EAS
rs77945315	22	38293315	0.003925	0.09524	JPT	EAS
rs77952361	22	20143131	0.004121	0.06311	LWK	AFR
rs78038322	7	12604628	0.003728	0.07143	JPT	EAS
rs78083604	14	65616348	0.003532	0.08571	JPT	EAS
rs78112585	17	37512822	0.00314	0.05238	JPT	EAS
rs78190560	10	35569102	0.00471	0.08095	JPT	EAS
rs78209671	3	160438920	0.004906	0.05752	GWD	AFR
rs78213464	8	109451055	0.004906	0.055	CDX	EAS
rs78297325	17	51649235	0.004317	0.05051	KHV	EAS
rs78315631	12	55295033	0.002551	0.0619	JPT	EAS
rs78422142	11	12002374	0.00471	0.06667	MSL	AFR
rs78460202	2	159256345	0.00471	0.05714	JPT	EAS
rs78616372	10	69250545	0.002355	0.05714	JPT	EAS
rs78688868	11	65387089	0.004513	0.07619	JPT	EAS
rs78777085	14	32600653	0.004513	0.0534	LWK	AFR
rs78783096	11	64286992	0.003728	0.05556	KHV	EAS
rs78894866	22	37734979	0.004121	0.055	ESN	AFR
rs78916782	1	236032428	0.004906	0.08095	JPT	EAS
rs79048909	2	29002700	0.004317	0.0531	GWD	AFR
rs79145950	3	32759484	0.004906	0.05288	PUR	AMR
rs79267778	20	63563111	0.004317	0.09048	JPT	EAS
rs79390966	5	119164593	0.004317	0.09048	JPT	EAS
rs79435985	12	57209098	0.004906	0.05189	CHB	EAS
rs79453704	9	34892679	0.002159	0.05238	JPT	EAS
rs79472556	10	28681504	0.00314	0.0619	JPT	EAS
rs79565099	1	150473023	0.002355	0.05714	JPT	EAS
rs79604948	15	90943020	0.004513	0.05752	GWD	AFR
rs79631023	7	100678183	0.003532	0.0514	YRI	AFR
rs79631587	16	89722665	0.004513	0.05714	FIN	EUR
rs79697600	13	43868738	0.002159	0.05238	JPT	EAS
rs79708434	8	11838422	0.003925	0.05189	CHB	EAS
rs79861199	17	79084618	0.00471	0.065	CDX	EAS
rs80151896	2	29072680	0.002943	0.05238	JPT	EAS
rs80237479	14	49625880	0.004906	0.05238	CHS	EAS
rs80310078	8	11838606	0.004513	0.0566	CHB	EAS
rs532395615	1	173041606	0.001766	0.05294	PEL	AMR
rs536857236	11	112086704	0.001766	0.05294	PEL	AMR
rs541857803	17	81666782	0.001766	0.05294	PEL	AMR
rs547360425	20	62881896	0.001962	0.05294	PEL	AMR
rs548111243	19	48703830	0.001962	0.05882	PEL	AMR
rs375770187	1	203849967	0.002159	0.05189	GIH	SAS
rs565662458	3	183037395	0.002159	0.05189	GIH	SAS
rs543583339	19	1800317	0.002159	0.05208	PJL	SAS
rs572569628	19	42091528	0.002159	0.05238	FIN	EUR
rs555176506	16	58395195	0.002159	0.05556	MSL	AFR
rs559157215	11	77040453	0.002159	0.05882	PEL	AMR
rs533609352	7	64708469	0.002355	0.05208	PJL	SAS
rs532754976	18	23834420	0.002355	0.0566	GIH	SAS
rs561309671	18	23953077	0.002355	0.0566	GIH	SAS
rs571095192	1	47417244	0.002355	0.06471	PEL	AMR
rs570553380	2	46360892	0.002355	0.07059	PEL	AMR
rs535688434	3	52487396	0.002551	0.05189	GIH	SAS
rs543336299	1	9038482	0.002551	0.06132	GIH	SAS
rs577023655	20	63322088	0.002551	0.06132	GIH	SAS
rs559968861	1	151838421	0.002747	0.0534	LWK	AFR
rs553073635	5	33954489	0.002747	0.0566	GIH	SAS
rs549052306	16	27761424	0.002747	0.05729	PJL	SAS
rs758537121	12	9832336	0.002747	0.0625	PJL	SAS
rs575591206	19	1567631	0.002943	0.05294	PEL	AMR
rs560835056	3	49891260	0.002943	0.0566	GIH	SAS
rs554272879	22	41878728	0.002943	0.06604	GIH	SAS
rs559136580	9	96935429	0.002943	0.07647	PEL	AMR
rs565479671	8	2001926	0.00314	0.05189	GIH	SAS
rs573067727	22	37566772	0.00314	0.05189	GIH	SAS
rs556281885	16	2181519	0.00314	0.05392	STU	SAS
rs536840677	19	55912013	0.00314	0.05392	STU	SAS
rs541935482	11	1889299	0.00314	0.05882	ITU	SAS
rs567589849	17	75758558	0.00314	0.06604	GIH	SAS
rs756584724	16	55828834	0.00314	0.07767	LWK	AFR
rs542091415	6	30937204	0.00314	0.08235	PEL	AMR
rs559155223	9	5832782	0.003336	0.05882	PEL	AMR
rs571599323	13	113405920	0.003336	0.06111	MSL	AFR
rs544582497	5	140632205	0.003336	0.06132	GIH	SAS
rs568001082	12	56267173	0.003336	0.07031	MXL	AMR
rs561296592	1	116949414	0.003532	0.05189	GIH	SAS
rs552937397	2	95049584	0.003532	0.05189	GIH	SAS
rs572205361	5	56815806	0.003532	0.05294	PEL	AMR
rs553345011	3	52503403	0.003532	0.05729	PJL	SAS
rs776880205	17	42670115	0.003532	0.05882	PEL	AMR
rs573395899	17	76010386	0.003532	0.07075	GIH	SAS
rs537703646	21	30396162	0.003728	0.05392	STU	SAS
rs572247741	20	62475290	0.003728	0.06195	GWD	AFR
rs539998802	16	31459645	0.003925	0.05051	KHV	EAS
rs537099458	12	108292889	0.003925	0.05189	GIH	SAS
rs557209850	17	40978223	0.003925	0.05189	GIH	SAS
rs569171415	16	83998299	0.003925	0.0566	GIH	SAS
rs557774925	7	101035619	0.003925	0.06195	GWD	AFR
rs572566547	7	150692567	0.003925	0.07075	GIH	SAS
rs533038587	3	100694807	0.004121	0.05189	GIH	SAS
rs542078792	19	43652318	0.004121	0.05189	GIH	SAS
rs569374161	14	105855704	0.004121	0.05208	PJL	SAS
rs534979094	17	76291060	0.004121	0.05392	ITU	SAS
rs761127901	10	124984820	0.004121	0.06	CDX	EAS
rs532554452	22	42026799	0.004121	0.0625	PJL	SAS
rs535235166	11	727366	0.004121	0.07075	GIH	SAS
rs868054444	6	161098340	0.004317	0.05825	LWK	AFR
rs529633538	9	136474560	0.004317	0.05882	ITU	SAS
rs555624050	17	74353230	0.004513	0.05189	GIH	SAS
rs140895068	20	35434415	0.004513	0.05189	GIH	SAS
rs562568543	5	94391612	0.004513	0.0566	GIH	SAS
rs587652123	14	105181194	0.004513	0.06311	LWK	AFR
rs543075085	19	12688336	0.004513	0.06604	GIH	SAS
rs943907168	9	130338144	0.004513	0.06667	MSL	AFR
rs546907305	10	101011953	0.004513	0.0708	GWD	AFR
rs530717201	14	104774040	0.004513	0.08235	PEL	AMR
rs565201231	19	12688262	0.00471	0.05233	BEB	SAS
rs527772945	21	33027799	0.00471	0.0566	GIH	SAS
rs572349173	11	1748091	0.00471	0.06	ESN	AFR
rs551257120	4	185402287	0.00471	0.06373	STU	SAS
rs560861673	13	27793054	0.00471	0.06604	GIH	SAS
rs545806626	1	186308010	0.00471	0.07059	PEL	AMR
rs568847134	1	205569131	0.004906	0.05189	GIH	SAS
rs546998631	1	15932440	0.004906	0.05233	BEB	SAS
rs757822933	3	9835193	0.004906	0.05294	PEL	AMR
rs570980011	3	9835194	0.004906	0.05294	PEL	AMR
rs528934869	2	131046047	0.004906	0.0566	GIH	SAS
rs574093798	9	124799447	0.004906	0.05729	PJL	SAS
rs562241632	2	227728596	0.004906	0.05882	PEL	AMR
