# Supplementary material for: Immune gene diversity and STING1 variants in shaping cancer immunity across different genetic ancestry populations
Source: Cell Rep. Author manuscript; Available in PMC 2026 Mar 26. (PMC13019158; doi:10.1016/j.celrep.2025.116882)
Supplement: 13 [file NIHMS2151699-supplement-13.xlsx]

## Sheet: Table S4
Table S4: Summary of FST values in nsSNPs based on Wright's F-statistics.
SNP ID	Chrom	Position	Gene	Gene ID	FST value
rs10003632	4	149563756	IQCM	ENSG00000234828	0.114618
rs10004	6	7310026	SSR1	ENSG00000124783	0.101002
rs10007352	4	10446055	ZNF518B	ENSG00000178163	0.13694
rs10009368	4	134200446	PABPC4L	ENSG00000254535	0.237689
rs10009483	4	174977870	ADAM29	ENSG00000168594	0.290357
rs10011549	4	2193219	POLN	ENSG00000130997	0.161089
rs10012	2	38075247	CYP1B1	ENSG00000138061	0.10001
rs1001238	2	178599800	TTN	ENSG00000155657	0.126674
rs10016702	4	10446016	ZNF518B	ENSG00000178163	0.116191
rs10017270	4	122355846	KIAA1109	ENSG00000138688	0.134004
rs10018786	4	2193297	POLN	ENSG00000130997	0.161089
rs10029536	4	168448711	DDX60L	ENSG00000181381	0.132894
rs10035767	5	181124775	OR2V1	ENSG00000185372	0.100932
rs1003645	17	36013244	CCL23	ENSG00000274736	0.282392
rs10036567	5	141928268	DELE1	ENSG00000081791	0.168276
rs10037485	5	157343125	FNDC9	ENSG00000172568	0.129055
rs10037554	5	141188541	PCDHB9	ENSG00000177839	0.136901
rs1003995	3	187371243	RTP4	ENSG00000136514	0.130855
rs10040383	5	141188558	PCDHB9	ENSG00000177839	0.15793
rs1005696	21	36071182	CBR1	ENSG00000159228	0.111061
rs10057110	5	149934000	PDE6A	ENSG00000132915	0.148048
rs10058225	5	122179598	ENSG00000250803	ENSG00000250803	0.107594
rs10062026	5	90756472	ADGRV1	ENSG00000164199	0.167747
rs1006459	20	31476528	REM1	ENSG00000088320	0.28787
rs10064631	5	7885794	MTRR	ENSG00000124275	0.128689
rs10065646	5	5464124	ICE1	ENSG00000164151	0.157643
rs10067	1	111414689	OVGP1	ENSG00000085465	0.104403
rs10068403	5	130184986	CHSY3	ENSG00000198108	0.103407
rs10071816	5	113553677	YTHDC2	ENSG00000047188	0.16298
rs10072243	5	168687103	SLIT3	ENSG00000184347	0.100941
rs10073017	5	181124937	OR2V1	ENSG00000185372	0.172544
rs10077832	5	135880814	SLC25A48	ENSG00000145832	0.218189
rs10078391	5	13811666	DNAH5	ENSG00000039139	0.14182
rs10080628	6	83934726	CYB5R4	ENSG00000065615	0.162326
rs10083681	15	73703760	CD276	ENSG00000103855	0.134989
rs10084168	2	29074225	PCARE	ENSG00000179270	0.17684
rs10090550	8	413192	FBXO25	ENSG00000147364	0.216302
rs10093583	8	41690485	ANK1	ENSG00000029534	0.108173
rs10093794	8	39637309	ADAM18	ENSG00000168619	0.112666
rs10093885	8	109436406	PKHD1L1	ENSG00000205038	0.117446
rs10100935	8	142344359	TSNARE1	ENSG00000171045	0.152947
rs1010294	1	15382044	FHAD1	ENSG00000142621	0.188528
rs10105106	8	124977407	ZNF572	ENSG00000180938	0.134953
rs10107774	8	124977610	ZNF572	ENSG00000180938	0.134953
rs10107826	8	23103141	TNFRSF10C	ENSG00000173535	0.132193
rs10114908	9	93259469	WNK2	ENSG00000165238	0.134045
rs10118786	9	130396267	HMCN2	ENSG00000148357	0.173837
rs10119874	9	96758929	ZNF510	ENSG00000081386	0.151299
rs10120210	9	92522700	ECM2	ENSG00000106823	0.118855
rs10129889	14	102041719	DYNC1H1	ENSG00000197102	0.153555
rs10137359	14	57274845	AP5M1	ENSG00000053770	0.105069
rs10138997	14	45137084	FANCM	ENSG00000187790	0.194871
rs10139784	14	88438223	SPATA7	ENSG00000042317	0.113702
rs10140245	14	57282982	AP5M1	ENSG00000053770	0.164157
rs10141053	14	104943570	AHNAK2	ENSG00000185567	0.16379
rs10142728	14	93998143	CCDC197	ENSG00000175699	0.236104
rs10146482	14	75107384	NEK9	ENSG00000119638	0.159628
rs10146906	14	24064330	CARMIL3	ENSG00000186648	0.154108
rs10148371	14	55142700	LGALS3	ENSG00000131981	0.105499
rs10149013	14	21918484	TRAV13-2	ENSG00000211791	0.154796
rs10149339	14	23311013	BCL2L2	ENSG00000129473	0.246858
rs10152640	15	39618230	FSIP1	ENSG00000150667	0.170163
rs1015443	12	10908523	TAS2R13	ENSG00000212128	0.197675
rs10156191	7	150856517	AOC1	ENSG00000002726	0.121385
rs10157422	1	67052851	SLC35D1	ENSG00000116704	0.123259
rs10158395	1	186309108	PRG4	ENSG00000116690	0.163225
rs10164815	2	186833156	ZSWIM2	ENSG00000163012	0.172469
rs10166913	2	29072523	PCARE	ENSG00000179270	0.155377
rs10167000	2	241108206	PASK	ENSG00000115687	0.124277
rs10171441	2	97211555	ANKRD36	ENSG00000135976	0.224004
rs1017842	15	40196656	BUB1B	ENSG00000156970	0.124535
rs10183668	2	161231324	TANK	ENSG00000136560	0.141021
rs10185178	2	170499764	MYO3B	ENSG00000071909	0.24836
rs10189135	2	1493885	TPO	ENSG00000115705	0.194326
rs10192036	2	102351751	IL1RL1	ENSG00000115602	0.250852
rs10192157	2	102351896	IL1RL1	ENSG00000115602	0.250852
rs10193972	2	73490529	ALMS1	ENSG00000116127	0.441942
rs10195632	2	186828276	ZSWIM2	ENSG00000163012	0.172459
rs10195758	2	186828428	ZSWIM2	ENSG00000163012	0.172459
rs10202046	2	27537451	C2orf16	ENSG00000221843	0.117601
rs10202624	2	42288248	EML4	ENSG00000143924	0.109664
rs10204137	2	102351752	IL1RL1	ENSG00000115602	0.250852
rs10205485	2	20204033	SDC1	ENSG00000115884	0.105069
rs10205833	2	37179537	SULT6B1	ENSG00000138068	0.199509
rs10206753	2	102351902	IL1RL1	ENSG00000115602	0.250852
rs10209072	2	172491230	ITGA6	ENSG00000091409	0.130236
rs10209635	2	27567336	C2orf16	ENSG00000221843	0.12573
rs10216063	7	30875648	MINDY4	ENSG00000106125	0.319413
rs10217154	9	96760011	ZNF510	ENSG00000081386	0.180838
rs10217494	9	96759627	ZNF510	ENSG00000081386	0.181992
rs10219561	12	8863977	A2ML1	ENSG00000166535	0.102127
rs10223538	6	7378798	CAGE1	ENSG00000164304	0.132492
rs1022478	22	45426076	RIBC2	ENSG00000128408	0.143989
rs10228086	7	3301758	SDK1	ENSG00000146555	0.111913
rs10230228	7	144109595	OR2A2	ENSG00000221989	0.198698
rs10234446	7	149879646	ATP6V0E2	ENSG00000171130	0.170616
rs10239197	7	65399694	ZNF92	ENSG00000146757	0.124414
rs10239435	7	93104752	SAMD9	ENSG00000205413	0.181746
rs1024196	6	56642691	DST	ENSG00000151914	0.318545
rs1024323	4	3004316	GRK4	ENSG00000125388	0.146483
rs10252253	7	144110211	OR2A2	ENSG00000221989	0.208624
rs1025281	19	7375784	ARHGEF18	ENSG00000104880	0.256125
rs10258568	7	55170534	EGFR	ENSG00000146648	0.117554
rs10261848	7	82952942	PCLO	ENSG00000186472	0.180348
rs10265	7	139341406	FMC1	ENSG00000164898	0.316231
rs10266732	7	142032865	MGAM	ENSG00000257335	0.236542
rs10269582	7	21600743	DNAH11	ENSG00000105877	0.131019
rs1027819	1	86125884	COL24A1	ENSG00000171502	0.173479
rs1028180	1	169376630	BLZF1	ENSG00000117475	0.34029
rs10282493	7	8156899	ICA1	ENSG00000003147	0.10923
rs10282929	8	143599607	TIGD5	ENSG00000179886	0.106643
rs1029396	7	117384766	ASZ1	ENSG00000154438	0.132334
rs1029871	3	52763618	NEK4	ENSG00000114904	0.10008
rs10305420	6	39048860	GLP1R	ENSG00000112164	0.108982
rs1030723	11	4769241	OR51F1	ENSG00000280021	0.2293
rs1030726	11	4769038	OR51F1	ENSG00000280021	0.193395
rs1031844	5	135446886	DCANP1	ENSG00000251380	0.125043
rs1032939	11	60763873	MS4A15	ENSG00000166961	0.180479
rs10330	19	18907053	COPE	ENSG00000105669	0.109986
rs1034405	3	50559661	C3orf18	ENSG00000088543	0.102479
rs1035480	5	36269449	RANBP3L	ENSG00000164188	0.121428
rs1035539	16	75242877	BCAR1	ENSG00000050820	0.110044
rs1035543	16	71949873	PKD1L3	ENSG00000277481	0.123453
rs1036938	15	78944905	CTSH	ENSG00000103811	0.244688
rs1039898	2	219565481	OBSL1	ENSG00000124006	0.104316
rs10401800	19	48933725	DHDH	ENSG00000104808	0.223031
rs10402252	19	12430733	ZNF443	ENSG00000180855	0.140623
rs10402284	19	2353150	SPPL2B	ENSG00000005206	0.282243
rs10403702	19	39657944	LGALS16	ENSG00000249861	0.200626
rs10403877	19	36892992	ZNF345	ENSG00000251247	0.103756
rs10404119	19	14881151	OR7A17	ENSG00000185385	0.13144
rs10404860	19	19024693	SUGP2	ENSG00000064607	0.141101
rs1040499	16	1488362	PTX4	ENSG00000251692	0.113603
rs10405129	19	14881219	OR7A17	ENSG00000185385	0.134892
rs10405299	19	56621366	ZNF71	ENSG00000197951	0.122803
rs10405305	19	1045027	ABCA7	ENSG00000064687	0.10598
rs10406453	19	54463135	LENG9	ENSG00000275183	0.184878
rs10406757	19	49462699	ALDH16A1	ENSG00000161618	0.11205
rs10407239	19	4534058	PLIN5	ENSG00000214456	0.104727
rs10407503	19	41717515	CEACAM5	ENSG00000105388	0.147311
rs10407547	19	51872873	ZNF577	ENSG00000161551	0.116145
rs10407911	19	51872866	ZNF577	ENSG00000161551	0.101959
rs10408247	19	44525175	CEACAM20	ENSG00000273777	0.243076
rs10408494	19	3747912	TJP3	ENSG00000105289	0.148818
rs10408676	19	15179196	NOTCH3	ENSG00000074181	0.231041
rs10409124	19	46723177	STRN4	ENSG00000090372	0.189407
rs10409343	19	7678959	MCEMP1	ENSG00000183019	0.116219
rs10409482	19	49994821	VRK3	ENSG00000105053	0.206862
rs10409962	19	51457686	SIGLEC8	ENSG00000105366	0.270206
rs10410075	19	49994881	VRK3	ENSG00000105053	0.206862
rs10410258	19	3592732	GIPC3	ENSG00000179855	0.101939
rs10410269	19	55388113	RPL28	ENSG00000108107	0.115401
rs1041073	13	31317609	B3GLCT	ENSG00000187676	0.131622
rs10411250	19	3592857	GIPC3	ENSG00000179855	0.12525
rs10412348	19	43015152	PSG11	ENSG00000243130	0.125766
rs10412463	19	42516859	CEACAM1	ENSG00000079385	0.229499
rs10412490	19	46040413	IGFL4	ENSG00000204869	0.163252
rs10412720	19	3452646	NFIC	ENSG00000141905	0.149421
rs10414166	19	43015290	PSG11	ENSG00000243130	0.145732
rs10414255	19	9126866	OR7G3	ENSG00000170920	0.135795
rs1041439	21	39199320	BRWD1	ENSG00000185658	0.161568
rs10414485	19	9757728	ZNF846	ENSG00000196605	0.118853
rs1041474	6	155250563	TIAM2	ENSG00000146426	0.108923
rs10414812	19	3547957	MFSD12	ENSG00000161091	0.181856
rs10415207	19	12351257	ZNF442	ENSG00000198342	0.168504
rs10416098	19	9467058	ZNF560	ENSG00000198028	0.173465
rs10416265	19	33114394	GPATCH1	ENSG00000076650	0.259232
rs10417163	19	52800452	ZNF28	ENSG00000198538	0.15187
rs10417589	19	54595198	LILRA1	ENSG00000104974	0.183692
rs10417624	19	43848538	ZNF283	ENSG00000167637	0.127372
rs10418391	19	54595313	LILRA1	ENSG00000104974	0.227067
rs1041973	2	102339008	IL1RL1	ENSG00000115602	0.15973
rs10419832	19	54338128	LILRA4	ENSG00000239961	0.1623
rs10419876	19	50041768	ZNF473	ENSG00000142528	0.21057
rs10419911	19	50041813	ZNF473	ENSG00000142528	0.207603
rs1042034	2	21002409	APOB	ENSG00000084674	0.264832
rs10420364	19	9757602	ZNF846	ENSG00000196605	0.119175
rs10420552	19	37556065	ZNF571	ENSG00000180479	0.138209
rs10421121	19	2877367	ZNF556	ENSG00000172000	0.136418
rs1042117	6	33080762	HLA-DPB1	ENSG00000223865	0.172925
rs10421632	19	57253402	ZNF805	ENSG00000204524	0.111519
rs10421769	19	33114406	GPATCH1	ENSG00000076650	0.337415
rs1042178	6	33069745	HLA-DPA1	ENSG00000231389	0.167329
rs1042190	6	33069222	HLA-DPA1	ENSG00000231389	0.152412
rs10423171	19	41721140	CEACAM5	ENSG00000105388	0.152453
rs10423273	19	12351308	ZNF442	ENSG00000198342	0.155929
rs10423355	19	55482509	ZNF628	ENSG00000197483	0.143239
rs10423507	19	21987054	ZNF208	ENSG00000160321	0.143944
rs1042391	6	16290530	GMPR	ENSG00000137198	0.193281
rs1042401	19	47745607	NOP53	ENSG00000105373	0.133359
rs10424623	19	12694617	FBXW9	ENSG00000132004	0.473049
rs10424809	19	50046404	ZNF473	ENSG00000142528	0.206121
rs10425108	19	12679692	DHPS	ENSG00000095059	0.145341
rs10425706	19	53237966	ZNF677	ENSG00000197928	0.119307
rs1042597	2	233618225	UGT1A8	ENSG00000242366	0.139093
rs10426017	19	12077046	ZNF844	ENSG00000223547	0.353055
rs1042602	11	89178528	TYR	ENSG00000077498	0.211028
rs1042636	3	122284922	CASR	ENSG00000036828	0.211509
rs10426374	19	50046427	ZNF473	ENSG00000142528	0.206121
rs10426549	19	2253781	JSRP1	ENSG00000167476	0.251091
rs1042767	1	171334551	FMO4	ENSG00000076258	0.235608
rs10427790	22	46536957	CELSR1	ENSG00000075275	0.158967
rs1042917	21	46125854	COL6A2	ENSG00000142173	0.112486
rs1043160	2	219173034	CNPPD1	ENSG00000115649	0.123472
rs1043730	6	111580250	TRAF3IP2	ENSG00000056972	0.113668
rs1043831	14	24440156	SDR39U1	ENSG00000100445	0.196223
rs1043879	1	25243590	RSRP1	ENSG00000117616	0.119906
rs10441685	9	35661060	CCDC107	ENSG00000159884	0.101834
rs1044498	6	131851228	ENPP1	ENSG00000197594	0.467996
rs10445686	2	135135802	RAB3GAP1	ENSG00000115839	0.11126
rs1044998	21	46416481	PCNT	ENSG00000160299	0.259452
rs10450603	11	5453852	OR51I2	ENSG00000187918	0.174759
rs10455	2	171554763	CYBRD1	ENSG00000071967	0.159894
rs1045644	14	30885890	COCH	ENSG00000100473	0.137551
rs1045706	5	109378597	PJA2	ENSG00000198961	0.294143
rs1045853	14	105741749	IGHG1	ENSG00000211896	0.109228
rs1045910	2	55544025	CFAP36	ENSG00000163001	0.261628
rs1045920	2	55544033	CFAP36	ENSG00000163001	0.196457
rs1045922	14	20781965	RNASE6	ENSG00000169413	0.108734
rs10464105	5	180739461	OR2Y1	ENSG00000174339	0.16343
rs1046480	16	21174063	LDAF1	ENSG00000011638	0.108412
rs10465613	1	235806086	LYST	ENSG00000143669	0.159268
rs10466081	10	22209521	EBLN1	ENSG00000223601	0.236249
rs10466126	10	133373302	ECHS1	ENSG00000127884	0.281219
rs1046956	3	50185493	SEMA3F	ENSG00000001617	0.146648
rs1046974	2	233346901	SAG	ENSG00000130561	0.124919
rs1047266	8	23043188	TNFRSF10B	ENSG00000120889	0.129214
rs1047325	1	153561551	S100A2	ENSG00000196754	0.278676
rs10475299	5	5461120	ICE1	ENSG00000164151	0.220973
rs10475633	5	176908584	UIMC1	ENSG00000087206	0.125661
rs1047626	4	42001654	SLC30A9	ENSG00000014824	0.439422
rs1047640	2	173956022	SP3	ENSG00000172845	0.127148
rs1047699	12	10847109	PRR4	ENSG00000111215	0.267427
rs1047740	13	102796852	POGLUT2	ENSG00000134901	0.190061
rs1047781	19	48703374	FUT2	ENSG00000176920	0.431252
rs10478063	5	111677998	NREP	ENSG00000134986	0.155489
rs1047855	3	40427405	ENTPD3	ENSG00000168032	0.126926
rs1047911	2	74472651	MRPL53	ENSG00000204822	0.353548
rs10479619	5	178186122	GMCL2	ENSG00000244234	0.124887
rs1048013	2	203289829	CYP20A1	ENSG00000119004	0.146062
rs1048101	8	26770511	ADRA1A	ENSG00000120907	0.163434
rs1048135	2	151282902	NMI	ENSG00000123609	0.124651
rs1048201	4	122893153	NUDT6	ENSG00000170917	0.149709
rs1048401	1	89060283	GBP1	ENSG00000117228	0.130898
rs10484830	6	97165423	MMS22L	ENSG00000146263	0.186481
rs10487647	7	82954072	PCLO	ENSG00000186472	0.246305
rs1048943	15	74720644	CYP1A1	ENSG00000140465	0.157711
rs10489579	1	185174589	SWT1	ENSG00000116668	0.11019
rs1049205	16	4892098	PPL	ENSG00000118898	0.208907
rs1049306	11	34916722	PDHX	ENSG00000110435	0.15557
rs10493753	1	84525986	SPATA1	ENSG00000122432	0.152711
rs1049455	10	102160718	NOLC1	ENSG00000166197	0.352576
rs10494751	1	197199495	ZBTB41	ENSG00000177888	0.21608
rs1049544	4	87494484	SPARCL1	ENSG00000152583	0.151886
rs1049550	10	80166946	ANXA11	ENSG00000122359	0.128374
rs10497520	2	178780128	TTN	ENSG00000155657	0.210756
rs1049951	10	133370622	ECHS1	ENSG00000127884	0.331167
rs10500209	19	11868349	ZNF439	ENSG00000171291	0.128147
rs10500210	19	12350258	ZNF442	ENSG00000198342	0.173546
rs1050114	13	24435150	PARP4	ENSG00000102699	0.16018
rs1050152	5	132340627	SLC22A4	ENSG00000197208	0.20361
rs10502	6	89329951	UBE2J1	ENSG00000198833	0.209809
rs10502151	11	111853410	ALG9	ENSG00000086848	0.129181
rs1050228	11	6390705	SMPD1	ENSG00000166311	0.240326
rs1050301	2	86173701	IMMT	ENSG00000132305	0.158107
rs10508302	10	6254181	PFKFB3	ENSG00000170525	0.182277
rs1051006	11	47285034	MADD	ENSG00000110514	0.153405
rs1051112	14	105769274	IGHG3	ENSG00000211897	0.131019
rs1051130	6	41936044	CCND3	ENSG00000112576	0.10063
rs1051393	21	33241950	IFNAR2	ENSG00000159110	0.105128
rs1051447	4	49061855	CWH43	ENSG00000109182	0.223165
rs1051881	4	121816810	EXOSC9	ENSG00000123737	0.319083
rs10518816	15	55637317	PRTG	ENSG00000166450	0.117311
rs10519020	15	45265120	SLC28A2	ENSG00000137860	0.213573
rs1052030	11	77142737	MYO7A	ENSG00000137474	0.137702
rs10521092	9	108922849	ELP1	ENSG00000070061	0.222562
rs1052133	3	9757089	OGG1	ENSG00000114026	0.106166
rs1052161	2	73601411	ALMS1	ENSG00000116127	0.171657
rs1052500	2	119302506	C2orf76	ENSG00000186132	0.132048
rs1052501	3	41883906	ULK4	ENSG00000168038	0.256786
rs1052566	11	66337723	BRMS1	ENSG00000174744	0.165519
rs1052661	6	52902407	GSTA3	ENSG00000174156	0.129969
rs1052704	8	51319927	PXDNL	ENSG00000147485	0.19528
rs1052748	17	4817174	PLD2	ENSG00000129219	0.130748
rs1053266	10	59792934	CCDC6	ENSG00000108091	0.107891
rs1053361	1	25390817	RHCE	ENSG00000188672	0.222933
rs1053593	22	35264882	HMGXB4	ENSG00000100281	0.214787
rs1053680	4	109684593	MCUB	ENSG00000005059	0.159002
rs1053783	20	229665	DEFB129	ENSG00000125903	0.122423
rs1053807	2	26577554	FAM166C	ENSG00000173557	0.109621
rs1053839	20	18814110	SCP2D1	ENSG00000132631	0.111423
rs1053874	16	3657746	DNASE1	ENSG00000213918	0.160873
rs1053966	21	37195708	TTC3	ENSG00000182670	0.123425
rs1054055	22	23765747	C22orf15	ENSG00000169314	0.208675
rs1054090	4	2941634	NOP14	ENSG00000087269	0.154936
rs1054428	5	43039691	ANXA2R	ENSG00000177721	0.127144
rs1054486	19	12663394	MAN2B1	ENSG00000104774	0.110766
rs1054565	2	9910831	TAF1B	ENSG00000115750	0.151104
rs1054627	4	87811540	IBSP	ENSG00000029559	0.110436
rs1054629	4	87811766	IBSP	ENSG00000029559	0.117474
rs1054644	16	1220111	CACNA1H	ENSG00000196557	0.112242
rs1055207	9	114666680	TEX48	ENSG00000230601	0.129447
rs1055741	8	28428657	FBXO16	ENSG00000214050	0.159924
rs1056042	1	48298747	SPATA6	ENSG00000132122	0.112192
rs1056148	8	143276211	GLI4	ENSG00000250571	0.244116
rs1056513	1	61914626	PATJ	ENSG00000132849	0.185579
rs1056538	19	10292262	ICAM5	ENSG00000105376	0.151116
rs1056685	12	53292919	ESPL1	ENSG00000135476	0.105669
rs1056719	9	87707108	DAPK1	ENSG00000196730	0.133807
rs1056820	13	40941150	ELF1	ENSG00000120690	0.286787
rs1056836	2	38071060	CYP1B1	ENSG00000138061	0.332475
rs1056875	12	49186397	TUBA1A	ENSG00000167552	0.11417
rs1056899	9	132264514	SETX	ENSG00000107290	0.200715
rs1056951	11	11352261	CSNK2A3	ENSG00000254598	0.166856
rs1057027	1	159032587	IFI16	ENSG00000163565	0.214502
rs1057077	12	6912921	LRRC23	ENSG00000010626	0.152928
rs1057190	12	43754456	PUS7L	ENSG00000129317	0.205262
rs1057744	14	105150705	JAG2	ENSG00000184916	0.156814
rs1057746	1	84647546	SSX2IP	ENSG00000117155	0.122188
rs1058046	17	43953163	PYY	ENSG00000131096	0.106142
rs1058291	15	101331974	PCSK6	ENSG00000140479	0.145142
rs1058718	19	43195184	PSG4	ENSG00000243137	0.101765
rs1058793	4	47582029	ATP10D	ENSG00000145246	0.138116
rs1058808	17	39727784	ERBB2	ENSG00000141736	0.137857
rs1058900	11	308290	IFITM2	ENSG00000185201	0.221234
rs1058999	5	114362675	KCNN2	ENSG00000080709	0.145142
rs1059216	14	105855558	IGHM	ENSG00000211899	0.145702
rs1059476	17	8205013	AURKB	ENSG00000178999	0.105075
rs10595	21	42904255	NDUFV3	ENSG00000160194	0.1064
rs1059517	6	29943426	HLA-A	ENSG00000206503	0.112611
rs1059831	1	1719406	CDK11A	ENSG00000008128	0.146341
rs1060374	22	19225510	CLTCL1	ENSG00000070371	0.198251
rs1060896	15	45262069	SLC28A2	ENSG00000137860	0.214752
rs1061502	11	614318	IRF7	ENSG00000185507	0.233777
rs1062087	13	75310080	TBC1D4	ENSG00000136111	0.215316
rs1062633	3	49887507	MST1R	ENSG00000164078	0.227084
rs1063087	16	21179532	LDAF1	ENSG00000011638	0.107747
rs1063412	1	172441827	PIGC	ENSG00000135845	0.223133
rs1063588	2	74463251	MOGS	ENSG00000115275	0.352603
rs1064210	12	49052257	KMT2D	ENSG00000167548	0.274541
rs1064213	2	198085516	PLCL1	ENSG00000115896	0.105486
rs1064583	6	116125413	COL10A1	ENSG00000123500	0.134161
rs1065205	18	63655761	SERPINB3	ENSG00000057149	0.12593
rs1065381	2	17703228	SMC6	ENSG00000163029	0.135737
rs1065457	1	158354635	CD1E	ENSG00000158488	0.18277
rs1065489	1	196740644	CFH	ENSG00000000971	0.173333
rs1065674	1	229487591	NUP133	ENSG00000069248	0.150175
rs1065751	12	21490289	RECQL	ENSG00000004700	0.149324
rs1065757	5	78885654	ARSB	ENSG00000113273	0.1374
rs1071803	14	105742782	IGHG1	ENSG00000211896	0.228205
rs10736251	10	116471848	PNLIPRP3	ENSG00000203837	0.105989
rs10736706	11	60518102	MS4A13	ENSG00000204979	0.176441
rs10736851	9	131474936	PRRC2B	ENSG00000288701	0.16748
rs10739614	9	122567846	OR1L8	ENSG00000171496	0.112201
rs10745623	12	92802646	EEA1	ENSG00000102189	0.14172
rs10747556	12	48914501	CCDC65	ENSG00000139537	0.121167
rs10749920	11	108512949	EXPH5	ENSG00000110723	0.198633
rs10751478	9	131475071	PRRC2B	ENSG00000288701	0.169298
rs10751735	1	26336871	CRYBG2	ENSG00000176092	0.127136
rs10752157	10	5943662	IL15RA	ENSG00000134470	0.104022
rs10755	19	39709274	LGALS14	ENSG00000006659	0.115619
rs10760252	9	122749914	OR1L6	ENSG00000171459	0.114906
rs10760500	9	127774438	SH2D3C	ENSG00000095370	0.238627
rs10760502	9	127802988	FPGS	ENSG00000136877	0.131454
rs10761073	9	104695251	OR13D1	ENSG00000179055	0.177132
rs10761203	9	93259030	WNK2	ENSG00000165238	0.14521
rs10761725	10	63214777	JMJD1C	ENSG00000171988	0.150214
rs10768683	11	5226561	HBB	ENSG00000244734	0.119139
rs10769054	11	5545259	OR52H1	ENSG00000181616	0.159119
rs10769671	11	6210501	C11orf42	ENSG00000180878	0.14281
rs10770125	11	2147784	INS-IGF2	ENSG00000129965	0.11919
rs1077126	11	5581045	OR52B6	ENSG00000187747	0.100872
rs10772256	12	10309453	KLRD1	ENSG00000134539	0.212087
rs10774978	12	109904128	TCHP	ENSG00000139437	0.228529
rs10775583	19	35527026	SBSN	ENSG00000189001	0.108105
rs10776601	10	48451516	ARHGAP22	ENSG00000128805	0.114304
rs10777084	12	87986317	C12orf50	ENSG00000165805	0.460555
rs10778257	12	103478394	C12orf42	ENSG00000179088	0.114456
rs10778752	12	80496050	PTPRQ	ENSG00000139304	0.216435
rs10783231	12	48184542	CCDC184	ENSG00000177875	0.105069
rs10783518	12	52544713	KRT71	ENSG00000139648	0.179659
rs10783528	12	52694700	KRT77	ENSG00000189182	0.11716
rs1078543	8	10765628	PINX1	ENSG00000254093	0.169664
rs1078643	17	10803924	TMEM238L	ENSG00000263429	0.134082
rs10786775	10	103897558	STN1	ENSG00000107960	0.21256
rs10789501	1	47143817	CYP4A22	ENSG00000162365	0.198157
rs10791961	11	56375958	OR8U1	ENSG00000172199	0.1183
rs10792043	11	56577517	OR5M10	ENSG00000254834	0.176576
rs10792769	11	71548776	KRTAP5-9	ENSG00000254997	0.108806
rs10794323	11	428385	ANO9	ENSG00000185101	0.141249
rs10794324	11	428489	ANO9	ENSG00000185101	0.143729
rs10794532	1	26367769	ZNF683	ENSG00000176083	0.120909
rs10795583	10	7965596	TAF3	ENSG00000165632	0.119366
rs10797347	1	3843220	CEP104	ENSG00000116198	0.211937
rs10798333	1	175123571	TNN	ENSG00000120332	0.104723
rs10804117	2	201545577	C2CD6	ENSG00000155754	0.101007
rs10812505	9	26978172	IFT74	ENSG00000096872	0.3183
rs10817021	9	110450174	SVEP1	ENSG00000165124	0.101114
rs10818503	9	121088492	CNTRL	ENSG00000119397	0.254143
rs10818504	9	121098411	CNTRL	ENSG00000119397	0.154722
rs10818708	9	122527242	OR1N1	ENSG00000171505	0.118515
rs10819260	9	126989960	RALGPS1	ENSG00000136828	0.140835
rs108211	22	32194462	RFPL2	ENSG00000128253	0.231785
rs10821128	9	93447661	FAM120AOS	ENSG00000188938	0.134277
rs10823148	10	68166577	MYPN	ENSG00000138347	0.121673
rs10823229	10	68572823	TET1	ENSG00000138336	0.111564
rs10825269	10	54195850	PCDH15	ENSG00000150275	0.130735
rs10828833	10	25599251	GPR158	ENSG00000151025	0.207934
rs10829163	10	27028911	ANKRD26	ENSG00000107890	0.11904
rs10835639	11	1241082	MUC5B	ENSG00000117983	0.102334
rs10836954	11	4923999	OR51G1	ENSG00000278870	0.102081
rs10837771	11	5301507	OR51B4	ENSG00000183251	0.198644
rs10838092	11	5422637	OR51Q1	ENSG00000167360	0.101741
rs10838093	11	5422657	OR51Q1	ENSG00000167360	0.101741
rs10838095	11	5422733	OR51Q1	ENSG00000167360	0.101868
rs10838852	11	48264704	OR4X1	ENSG00000176567	0.119529
rs10839849	11	7700323	OVCH2	ENSG00000183378	0.240863
rs10845279	12	10997112	TAS2R20	ENSG00000255837	0.268826
rs10845280	12	10997121	TAS2R20	ENSG00000255837	0.268953
rs10845281	12	10997170	TAS2R20	ENSG00000255837	0.268953
rs10845294	12	11030687	TAS2R31	ENSG00000256436	0.110994
rs10846	19	14471656	PKN1	ENSG00000123143	0.484643
rs10848683	12	2681964	CACNA1C	ENSG00000151067	0.124126
rs10850256	12	113957846	RBM19	ENSG00000122965	0.100857
rs10852985	17	56457273	ANKFN1	ENSG00000153930	0.108791
rs10853751	19	41397315	EXOSC5	ENSG00000077348	0.10891
rs10853953	19	1533738	PLK5	ENSG00000185988	0.103151
rs10857971	1	112712767	PPM1J	ENSG00000155367	0.103655
rs10860073	12	96720453	CFAP54	ENSG00000188596	0.190241
rs10864219	1	215999038	USH2A	ENSG00000042781	0.103644
rs10864628	1	6575171	TAS1R1	ENSG00000173662	0.253004
rs10868670	9	87887543	SPATA31E1	ENSG00000177992	0.139297
rs10871453	16	30525597	ZNF768	ENSG00000169957	0.187766
rs10875472	8	141357235	GPR20	ENSG00000204882	0.113792
rs10876360	12	52846241	KRT78	ENSG00000170423	0.237344
rs10876838	12	55637154	OR10P1	ENSG00000175398	0.116125
rs10878345	12	65914864	HMGA2	ENSG00000149948	0.116214
rs10883563	10	100924623	SLF2	ENSG00000119906	0.17902
rs10885629	10	114899494	FHIP2A	ENSG00000151553	0.160211
rs10886973	10	121743672	ATE1	ENSG00000107669	0.138385
rs10888228	20	62414129	RBBP8NL	ENSG00000130701	0.103353
rs10888255	1	247841385	OR11L1	ENSG00000197591	0.104196
rs10888257	1	247841575	OR11L1	ENSG00000197591	0.102779
rs10888267	1	247896121	OR2W3	ENSG00000238243	0.117235
rs10891314	11	112045923	DLAT	ENSG00000150768	0.121494
rs10891692	11	114522930	NXPE1	ENSG00000095110	0.11597
rs10891705	11	114571221	NXPE4	ENSG00000137634	0.134318
rs10896271	11	56346099	OR8K1	ENSG00000150261	0.122114
rs10896272	11	56346117	OR8K1	ENSG00000150261	0.128328
rs10896563	11	56988924	OR5AK2	ENSG00000181273	0.16693
rs10897158	11	61398269	TMEM216	ENSG00000187049	0.348394
rs10899750	7	50368335	IKZF1	ENSG00000185811	0.116104
rs10902221	11	802379	PIDD1	ENSG00000177595	0.148753
rs10910120	1	233258502	PCNX2	ENSG00000135749	0.214453
rs10910420	1	234373513	COA6	ENSG00000168275	0.139864
rs10914692	1	33367332	PHC2	ENSG00000134686	0.127867
rs10918092	1	161864790	ATF6	ENSG00000118217	0.195847
rs10922150	1	196948422	CFHR2	ENSG00000080910	0.145467
rs10927851	1	15770439	FBLIM1	ENSG00000162458	0.125935
rs10928050	1	14180562	KAZN	ENSG00000189337	0.108219
rs10929757	2	11562535	GREB1	ENSG00000196208	0.209634
rs10930046	2	162281473	IFIH1	ENSG00000115267	0.233188
rs10931715	2	195987187	DNAH7	ENSG00000118997	0.209057
rs10932814	2	219554617	OBSL1	ENSG00000124006	0.11626
rs10935070	3	133623144	TOPBP1	ENSG00000163781	0.174603
rs10935282	3	138472390	ESYT3	ENSG00000158220	0.167735
rs10936600	3	169796797	LRRC34	ENSG00000171757	0.169788
rs10941112	5	34004602	AMACR	ENSG00000242110	0.200398
rs10945439	6	169572531	WDR27	ENSG00000184465	0.248176
rs10945501	6	168308136	DACT2	ENSG00000164488	0.133131
rs10947804	6	39314260	KCNK17	ENSG00000124780	0.134585
rs10948132	6	44343117	SPATS1	ENSG00000249481	0.159308
rs10951154	7	27095695	HOXA1	ENSG00000105991	0.331745
rs1095423	11	74085638	C2CD3	ENSG00000168014	0.158352
rs10960	16	2090679	PKD1	ENSG00000008710	0.318142
rs10972048	9	34310929	KIF24	ENSG00000186638	0.190379
rs10980984	9	111631504	DNAJC25	ENSG00000059769	0.137737
rs10985704	9	122568399	OR1L8	ENSG00000171496	0.134188
rs10989591	9	101686816	GRIN3A	ENSG00000198785	0.103923
rs10995311	10	62805174	ADO	ENSG00000181915	0.125888
rs11003863	10	53809212	PCDH15	ENSG00000150275	0.234616
rs11006655	10	59652919	SLC16A9	ENSG00000165449	0.105489
rs11011935	10	17991184	SLC39A12	ENSG00000148482	0.209828
rs11032296	11	4449709	OR52K2	ENSG00000181963	0.119658
rs11033793	11	4769244	OR51F1	ENSG00000280021	0.2293
rs11033800	11	4769718	OR51F1	ENSG00000280021	0.193395
rs11033801	11	4769721	OR51F1	ENSG00000280021	0.193395
rs11034596	11	4907391	OR51A7	ENSG00000176895	0.257942
rs11036913	11	5343512	OR51B5	ENSG00000167355	0.106637
rs11040799	11	6199984	OR52W1	ENSG00000175485	0.207391
rs11040923	11	6563777	DNHD1	ENSG00000179532	0.21856
rs11041115	11	6955765	ZNF215	ENSG00000149054	0.118491
rs11041171	11	7089520	RBMXL2	ENSG00000170748	0.113596
rs11042015	11	8624811	TRIM66	ENSG00000166436	0.113481
rs11043265	12	121954132	CFAP251	ENSG00000158023	0.260033
rs11045689	12	21048729	SLCO1B3-SLCO1B7	ENSG00000257046	0.293266
rs11048413	12	26122622	BHLHE41	ENSG00000123095	0.167695
rs11049488	12	28259439	CCDC91	ENSG00000123106	0.106939
rs1105168	5	151507321	FAT2	ENSG00000086570	0.10109
rs11054201	12	11267441	PRB3	ENSG00000197870	0.172449
rs11057306	12	123613219	DDX55	ENSG00000111364	0.146018
rs1105929	16	22132997	VWA3A	ENSG00000175267	0.234541
rs11063570	12	556789	B4GALNT3	ENSG00000139044	0.174353
rs11063988	12	6019280	VWF	ENSG00000110799	0.103028
rs11072532	15	75207520	C15orf39	ENSG00000167173	0.151533
rs11073964	15	91000531	VPS33B	ENSG00000184056	0.29443
rs11074359	16	19073976	COQ7	ENSG00000167186	0.158115
rs11074656	16	24877325	SLC5A11	ENSG00000158865	0.103301
rs11077969	17	82127757	CCDC57	ENSG00000176155	0.113895
rs11078312	17	2696892	CLUH	ENSG00000132361	0.1369
rs11078738	17	8264282	PFAS	ENSG00000178921	0.122244
rs11080134	17	30834485	ATAD5	ENSG00000176208	0.124382
rs11083664	19	42867710	PSG1	ENSG00000231924	0.105869
rs11084897	19	1533973	PLK5	ENSG00000185988	0.107215
rs11085808	19	12350321	ZNF442	ENSG00000198342	0.160326
rs11085809	19	12350398	ZNF442	ENSG00000198342	0.156661
rs11086065	19	17284194	ANKLE1	ENSG00000160117	0.179368
rs11088674	21	18315200	TMPRSS15	ENSG00000154646	0.179836
rs11090180	22	22747755	IGLV3-16	ENSG00000211665	0.189065
rs11090181	22	22747756	IGLV3-16	ENSG00000211665	0.187856
rs11090865	22	46335792	TRMU	ENSG00000100416	0.1002
rs1109758	2	29017917	TOGARAM2	ENSG00000189350	0.111148
rs11098044	4	109757769	CFI	ENSG00000205403	0.112853
rs11099273	4	134199911	PABPC4L	ENSG00000254535	0.233325
rs1109968	7	77262168	CCDC146	ENSG00000135205	0.136206
rs1110061	9	124500523	NR5A1	ENSG00000136931	0.487503
rs11101561	10	48913740	LRRC18	ENSG00000165383	0.273498
rs11101822	10	133554319	SYCE1	ENSG00000171772	0.100656
rs11102001	1	109757069	EPS8L3	ENSG00000198758	0.22278
rs111033465	17	74920448	USH1G	ENSG00000182040	0.113259
rs111033466	17	74920412	USH1G	ENSG00000182040	0.113259
rs1110719	12	53288099	ESPL1	ENSG00000135476	0.408217
rs11108643	12	96704771	CFAP54	ENSG00000188596	0.130712
rs11114486	12	80506122	PTPRQ	ENSG00000139304	0.250908
rs1111785	6	43529326	POLR1C	ENSG00000171453	0.316242
rs11120047	1	212858606	FLVCR1	ENSG00000162769	0.112904
rs11120301	1	214336772	SMYD2	ENSG00000143499	0.168832
rs11121	2	27137019	PRR30	ENSG00000186143	0.139265
rs11123868	2	101308564	RNF149	ENSG00000163162	0.130101
rs1112542	2	134986846	MAP3K19	ENSG00000176601	0.218857
rs11127	2	85697606	GNLY	ENSG00000115523	0.150326
rs111287837	10	101010521	PDZD7	ENSG00000186862	0.104832
rs111308948	4	188139856	TRIML1	ENSG00000184108	0.12302
rs111326937	1	201115297	ASCL5	ENSG00000232237	0.131649
rs111328505	11	1889482	PRR33	ENSG00000283787	0.126716
rs11134982	5	176577475	CDHR2	ENSG00000074276	0.194524
rs111355210	17	2724508	CCDC92B	ENSG00000277200	0.163898
rs11135703	8	23163833	TNFRSF10D	ENSG00000173530	0.172781
rs11136334	8	143927420	PLEC	ENSG00000178209	0.134456
rs11136336	8	143933019	PLEC	ENSG00000178209	0.106907
rs11136343	8	143984818	PARP10	ENSG00000178685	0.128817
rs11136344	8	143985257	PARP10	ENSG00000178685	0.12769
rs11137342	9	138023729	CACNA1B	ENSG00000148408	0.175153
rs111388106	15	65021558	MTFMT	ENSG00000103707	0.124803
rs111416585	11	56577394	OR5M10	ENSG00000254834	0.10286
rs11142587	9	70776453	TRPM3	ENSG00000083067	0.118259
rs11146955	12	132581511	FBRSL1	ENSG00000112787	0.108165
rs11147259	12	133155926	ZNF10	ENSG00000256223	0.108724
rs11150362	16	81174598	PKD1L2	ENSG00000166473	0.104331
rs11150370	16	81207495	PKD1L2	ENSG00000166473	0.22939
rs11150606	16	31087690	PRSS53	ENSG00000151006	0.569888
rs11150624	16	31465137	ARMC5	ENSG00000140691	0.20688
rs11155297	6	143503967	FUCA2	ENSG00000001036	0.133062
rs111565436	17	38674206	EPOP	ENSG00000273604	0.149779
rs11157435	14	22168888	TRAV30	ENSG00000259092	0.16247
rs11160826	14	104945923	AHNAK2	ENSG00000185567	0.103542
rs111615792	1	1332271	TAS1R3	ENSG00000169962	0.157583
rs111622783	11	376343	B4GALNT4	ENSG00000182272	0.101717
rs111659413	11	112093159	SDHD	ENSG00000204370	0.304105
rs111661820	1	152308990	FLG	ENSG00000143631	0.228706
rs111668637	21	44612170	KRTAP10-8	ENSG00000187766	0.124166
rs111670919	10	27182675	ACBD5	ENSG00000107897	0.36551
rs111674083	19	42755012	PSG8	ENSG00000124467	0.113715
rs11167605	5	140807352	PCDHA4	ENSG00000204967	0.16648
rs11167742	5	141187838	PCDHB9	ENSG00000177839	0.13758
rs111677724	22	23766251	CHCHD10	ENSG00000250479	0.189424
rs111680504	4	3316216	RGS12	ENSG00000159788	0.130457
rs111689913	8	102560796	ODF1	ENSG00000155087	0.23763
rs11169172	12	49838386	BCDIN3D	ENSG00000186666	0.148607
rs11170177	12	52572644	KRT74	ENSG00000170484	0.172275
rs11170187	12	52599028	KRT72	ENSG00000170486	0.113991
rs11170289	12	52848857	KRT78	ENSG00000170423	0.140989
rs11170389	12	53058065	TNS2	ENSG00000111077	0.113786
rs11171388	12	55247468	OR6C74	ENSG00000197706	0.201197
rs11171402	12	55294664	OR6C6	ENSG00000188324	0.144247
rs111716594	11	66843507	RCE1	ENSG00000173653	0.145237
rs111777993	5	168529714	FBLL1	ENSG00000188573	0.104395
rs111817606	9	71982721	C9orf85	ENSG00000155621	0.165539
rs111825882	7	108564928	THAP5	ENSG00000177683	0.102179
rs11183610	12	46776981	SLC38A4	ENSG00000139209	0.154969
rs11188225	10	95194603	ACSM6	ENSG00000173124	0.163215
rs11188980	10	96981536	LCOR	ENSG00000196233	0.101862
rs11190	10	122990224	PSTK	ENSG00000179988	0.115567
rs111922463	5	181254158	TRIM52	ENSG00000183718	0.101146
rs111994950	12	80669374	PTPRQ	ENSG00000139304	0.111247
rs11200524	10	122276813	BTBD16	ENSG00000138152	0.115903
rs11204523	1	247857254	TRIM58	ENSG00000162722	0.119524
rs11204577	1	247723700	ENSG00000239395	ENSG00000239395	0.105997
rs11204625	1	248294691	OR2T12	ENSG00000177201	0.115316
rs112046402	17	48613261	HOXB8	ENSG00000120068	0.106413
rs11204937	1	152221375	HRNR	ENSG00000197915	0.130179
rs11204978	1	152310441	FLG	ENSG00000143631	0.23412
rs112058279	19	42878245	PSG1	ENSG00000231924	0.115345
rs112084215	2	218430995	VIL1	ENSG00000127831	0.10306
rs11210490	1	74631742	ERICH3	ENSG00000178965	0.125882
rs11210805	1	43186771	CFAP57	ENSG00000243710	0.121252
rs112114408	1	14304630	KAZN	ENSG00000189337	0.105669
rs11213935	11	111540883	LAYN	ENSG00000204381	0.174647
rs112174271	1	247921847	OR2T8	ENSG00000177462	0.104378
rs11221912	11	129960901	PRDM10	ENSG00000170325	0.19342
rs11222085	11	130405854	ADAMTS8	ENSG00000134917	0.126851
rs11222114	11	130471067	ADAMTS15	ENSG00000166106	0.127093
rs112223977	1	145872973	ANKRD35	ENSG00000198483	0.101892
rs112228251	7	100959404	MUC3A	ENSG00000169894	0.139029
rs1122326	17	42122855	HSPB9	ENSG00000260325	0.214283
rs11227664	11	67040090	SYT12	ENSG00000173227	0.178326
rs11227788	11	67409427	TBC1D10C	ENSG00000175463	0.420051
rs11228166	11	56375682	OR8U1	ENSG00000172199	0.128929
rs11228732	11	56700679	OR9G1	ENSG00000174914	0.157685
rs11230563	11	61008737	CD6	ENSG00000013725	0.13465
rs11230707	11	61486369	PPP1R32	ENSG00000162148	0.10959
rs112318500	2	127050500	BIN1	ENSG00000136717	0.112657
rs112331962	22	31713319	PRR14L	ENSG00000183530	0.116293
rs112350393	8	41664889	ANK1	ENSG00000029534	0.109069
rs112357919	8	96250952	MTERF3	ENSG00000156469	0.142422
rs112366818	16	786111	RPUSD1	ENSG00000007376	0.149243
rs11236938	11	76796359	TSKU	ENSG00000182704	0.102813
rs11237145	11	77243767	GDPD4	ENSG00000178795	0.118798
rs11237146	11	77243788	GDPD4	ENSG00000178795	0.128614
rs112373679	14	106359933	IGHV3-33	ENSG00000211955	0.278385
rs112386500	7	100959868	MUC3A	ENSG00000169894	0.139029
rs112406272	18	58256047	NEDD4L	ENSG00000049759	0.108354
rs11243403	9	131475956	PRRC2B	ENSG00000288701	0.109566
rs11245008	10	126504799	C10orf90	ENSG00000154493	0.136083
rs1124649	2	27037601	TMEM214	ENSG00000119777	0.10221
rs112467181	19	8907840	MUC16	ENSG00000181143	0.101395
rs112471859	2	72916687	EMX1	ENSG00000135638	0.126013
rs112476821	4	15003980	CPEB2	ENSG00000137449	0.141516
rs11247975	4	1171342	SPON2	ENSG00000159674	0.160083
rs112507608	1	1334108	TAS1R3	ENSG00000169962	0.187182
rs112516377	7	100960031	MUC3A	ENSG00000169894	0.137502
rs112542308	4	87616404	DSPP	ENSG00000152591	0.18357
rs112573747	17	58310741	TSPOAP1	ENSG00000005379	0.100809
rs112574008	16	11927495	NPIPB2	ENSG00000234719	0.143207
rs11259332	10	14774449	FAM107B	ENSG00000065809	0.163363
rs112596894	16	3589770	SLX4	ENSG00000188827	0.102177
rs112599163	16	547266	CAPN15	ENSG00000103326	0.127875
rs11260579	1	1286887	SCNN1D	ENSG00000162572	0.216667
rs112607697	14	106627448	IGHV4-59	ENSG00000224373	0.178196
rs112631554	1	1264812	UBE2J2	ENSG00000160087	0.130403
rs112636606	11	78107731	ALG8	ENSG00000159063	0.241238
rs11264498	1	156556595	IQGAP3	ENSG00000183856	0.160485
rs1126454	19	41625940	CEACAM4	ENSG00000105352	0.136831
rs11264581	1	156913701	PEAR1	ENSG00000187800	0.129466
rs1126477	3	46459778	LTF	ENSG00000012223	0.142008
rs1126478	3	46459723	LTF	ENSG00000012223	0.213547
rs1126504	6	33080680	HLA-DPB1	ENSG00000223865	0.114682
rs1126509	6	33080684	HLA-DPB1	ENSG00000223865	0.114682
rs1126533	6	33069863	HLA-DPA1	ENSG00000231389	0.276111
rs1126534	6	33069862	HLA-DPA1	ENSG00000231389	0.276111
rs1126542	6	33069647	HLA-DPA1	ENSG00000231389	0.165005
rs112656142	11	6557562	DNHD1	ENSG00000179532	0.16884
rs1126809	11	89284793	TYR	ENSG00000077498	0.129642
rs1126823	15	88874007	ACAN	ENSG00000157766	0.188119
rs1126931	8	22164420	SFTPC	ENSG00000168484	0.103728
rs1126933	16	68687630	CDH3	ENSG00000062038	0.148523
rs112722576	6	149451054	ZC3H12D	ENSG00000178199	0.266364
rs112723008	19	8907765	MUC16	ENSG00000181143	0.100151
rs112735000	22	46263081	PKDREJ	ENSG00000130943	0.303176
rs1127390	16	80976176	CMC2	ENSG00000103121	0.153698
rs1127920	16	5047946	C16orf89	ENSG00000153446	0.127699
rs112792995	14	106324375	IGHV4-28	ENSG00000211952	0.148595
rs1128127	22	23836945	DERL3	ENSG00000099958	0.191824
rs112816284	19	42902423	PSG6	ENSG00000170848	0.114339
rs1128272	2	68946438	GKN2	ENSG00000183607	0.116321
rs1128431	15	82163886	EFL1	ENSG00000140598	0.128042
rs1128646	19	54278553	LILRB2	ENSG00000131042	0.133369
rs1128864	4	76112437	ART3	ENSG00000156219	0.135819
rs1129055	3	122119472	CD86	ENSG00000114013	0.146549
rs1129167	12	122327956	CLIP1	ENSG00000130779	0.209938
rs112947134	1	231854820	DISC1	ENSG00000162946	0.195323
rs1129474	8	22727205	PEBP4	ENSG00000134020	0.125839
rs1129593	12	104986374	NOPCHAP1	ENSG00000151131	0.161185
rs112964636	7	100960511	MUC3A	ENSG00000169894	0.141532
rs1129771	7	26725977	SKAP2	ENSG00000005020	0.131216
rs1129942	1	172468452	C1orf105	ENSG00000180999	0.122637
rs112997158	14	103914588	ATP5MJ	ENSG00000156411	0.116919
rs113015820	19	52613696	ZNF83	ENSG00000167766	0.119535
rs1130429	6	32661433	HLA-DQB1	ENSG00000179344	0.104681
rs1130609	2	10122793	RRM2	ENSG00000171848	0.214407
rs1130643	4	87491654	SPARCL1	ENSG00000152583	0.190732
rs1130943	13	24453607	PARP4	ENSG00000102699	0.160757
rs1131012	17	64350416	PECAM1	ENSG00000261371	0.117107
rs1131262	3	134222476	RYK	ENSG00000163785	0.117862
rs1131293	2	241107370	PASK	ENSG00000115687	0.183211
rs1131356	3	58123435	FLNB	ENSG00000136068	0.212666
rs1131454	12	112911065	OAS1	ENSG00000089127	0.15284
rs1131600	17	2036938	DPH1	ENSG00000108963	0.116147
rs113169027	19	4511490	PLIN4	ENSG00000167676	0.139385
rs1131716	16	50677423	SNX20	ENSG00000167208	0.317757
rs1131773	9	93077974	SUSD3	ENSG00000157303	0.117676
rs1131877	14	102875712	TRAF3	ENSG00000131323	0.31411
rs1131882	19	3595925	TBXA2R	ENSG00000006638	0.220532
rs1132274	20	17615510	RRBP1	ENSG00000125844	0.173241
rs113243133	13	112547535	TUBGCP3	ENSG00000126216	0.145671
rs113248643	14	106622595	IGHV1-58	ENSG00000211968	0.216512
rs1132528	5	113593316	YTHDC2	ENSG00000047188	0.256185
rs113253337	7	94910228	PPP1R9A	ENSG00000158528	0.119064
rs1132610	19	54218381	LILRB3	ENSG00000204577	0.14642
rs113276942	16	17259233	XYLT1	ENSG00000103489	0.169137
rs1133028	12	28450179	CCDC91	ENSG00000123106	0.353912
rs1133076	8	133113438	TG	ENSG00000042832	0.119037
rs113338852	1	231854841	DISC1	ENSG00000162946	0.195323
rs113355349	16	564763	PRR35	ENSG00000161992	0.100326
rs1133690	12	132142123	DDX51	ENSG00000185163	0.192758
rs1133782	8	23144475	TNFRSF10D	ENSG00000173530	0.102352
rs1133833	11	8911517	AKIP1	ENSG00000166452	0.121701
rs1133891	1	74748757	TYW3	ENSG00000162623	0.194559
rs113425437	5	13701313	DNAH5	ENSG00000039139	0.133002
rs113429044	5	135446753	DCANP1	ENSG00000251380	0.232041
rs113462555	16	28495685	APOBR	ENSG00000184730	0.156146
rs1134647	1	214318943	SMYD2	ENSG00000143499	0.13343
rs1134648	4	106328087	AIMP1	ENSG00000164022	0.133031
rs1134760	16	67930300	CTRL	ENSG00000141086	0.117373
rs113493829	19	20197492	ZNF486	ENSG00000256229	0.108104
rs1134975	8	17554631	SLC7A2	ENSG00000003989	0.170673
rs1134986	3	197138371	DLG1	ENSG00000075711	0.121926
rs113502427	3	50292249	IFRD2	ENSG00000214706	0.11467
rs113502632	10	133198985	KNDC1	ENSG00000171798	0.104582
rs1135210	16	768559	MSLN	ENSG00000102854	0.111069
rs113527752	1	152948618	SPRR5	ENSG00000283227	0.181412
rs113527998	7	47885887	PKD1L1	ENSG00000158683	0.122426
rs113556810	7	101629048	MYL10	ENSG00000106436	0.111699
rs113562695	17	81251256	SLC38A10	ENSG00000157637	0.147243
rs1135640	17	75953459	ACOX1	ENSG00000161533	0.233758
rs113568525	14	23104907	LMLN2	ENSG00000283654	0.123979
rs1135688	17	75831124	UNC13D	ENSG00000092929	0.242654
rs113579706	9	39118208	CNTNAP3	ENSG00000106714	0.219252
rs1135816	12	9598073	KLRB1	ENSG00000111796	0.105624
rs1135983	1	161791522	ATF6	ENSG00000118217	0.112422
rs1136103	5	150392717	TCOF1	ENSG00000070814	0.116349
rs1136287	17	1769982	SERPINF1	ENSG00000132386	0.121912
rs1136410	1	226367601	PARP1	ENSG00000143799	0.164886
rs113649109	8	39021671	ADAM9	ENSG00000168615	0.13963
rs1136511	4	70033186	HTN3	ENSG00000205649	0.145551
rs113651966	6	108953324	ARMC2	ENSG00000118690	0.123043
rs113661528	12	130424272	RIMBP2	ENSG00000060709	0.128242
rs113663089	4	15003335	CPEB2	ENSG00000137449	0.127476
rs113689539	7	142038562	MGAM	ENSG00000257335	0.114675
rs1137100	1	65570758	LEPR	ENSG00000116678	0.317327
rs1137101	1	65592830	LEPR	ENSG00000116678	0.120553
rs113744930	7	75424216	POM121C	ENSG00000272391	0.107752
rs113762053	14	105855988	IGHM	ENSG00000211899	0.142227
rs113777401	11	35441499	PAMR1	ENSG00000149090	0.14216
rs113777592	1	47143311	CYP4A22	ENSG00000162365	0.134166
rs113785338	14	106324285	IGHV4-28	ENSG00000211952	0.148595
rs113820381	5	180950470	BTNL8	ENSG00000113303	0.211134
rs113821643	7	100959316	MUC3A	ENSG00000169894	0.181176
rs113823535	2	227724523	SCYGR6	ENSG00000284725	0.10868
rs1138294	1	27362142	MAP3K6	ENSG00000142733	0.124819
rs113835025	3	98264387	OR5H6	ENSG00000230301	0.122496
rs113904789	14	21081695	ARHGEF40	ENSG00000165801	0.120206
rs1139793	22	19880695	TXNRD2	ENSG00000184470	0.107611
rs113985803	17	67993855	C17orf58	ENSG00000186665	0.203612
rs1139897	16	670986	RHOT2	ENSG00000140983	0.228313
rs1139971	11	44618718	CD82	ENSG00000085117	0.117025
rs1140034	7	140674249	ADCK2	ENSG00000133597	0.294207
rs114013751	7	2220916	MAD1L1	ENSG00000002822	0.125203
rs114040533	19	49154325	HRC	ENSG00000130528	0.123162
rs114057537	2	29073583	PCARE	ENSG00000179270	0.117554
rs1140993	13	44989329	NUFIP1	ENSG00000083635	0.231543
rs114134433	6	106361071	CRYBG1	ENSG00000112297	0.104083
rs114189491	19	54217403	LILRB3	ENSG00000204577	0.144002
rs114200955	16	770903	MSLNL	ENSG00000162006	0.125663
rs114221733	12	133093456	ZNF140	ENSG00000196387	0.108347
rs114247060	19	3557154	MFSD12	ENSG00000161091	0.123448
rs114264815	19	8904995	MUC16	ENSG00000181143	0.101915
rs114279535	7	102300887	SH2B2	ENSG00000160999	0.129519
rs114280866	2	159987237	PLA2R1	ENSG00000153246	0.115479
rs1142881	19	54817538	KIR3DL1	ENSG00000167633	0.122373
rs114302881	22	46335774	TRMU	ENSG00000100416	0.100464
rs114305121	14	73491322	RIOX1	ENSG00000170468	0.124277
rs1143138	15	101724101	TARS3	ENSG00000185418	0.198012
rs114318320	15	29269662	NSMCE3	ENSG00000185115	0.256868
rs114335869	17	50517414	MYCBPAP	ENSG00000136449	0.110833
rs114339538	3	49317297	USP4	ENSG00000114316	0.101201
rs114347202	22	30428634	MTFP1	ENSG00000242114	0.10217
rs1143671	3	121928439	SLC15A2	ENSG00000163406	0.110921
rs1143672	3	121929321	SLC15A2	ENSG00000163406	0.110921
rs114397261	21	44637718	KRTAP10-10	ENSG00000221859	0.16781
rs114399408	14	93347380	COX8C	ENSG00000187581	0.102368
rs1144122	3	100635680	ADGRG7	ENSG00000144820	0.119411
rs114419891	11	1033055	MUC6	ENSG00000184956	0.150288
rs114461600	11	1029541	MUC6	ENSG00000184956	0.12191
rs114486517	16	367691	MRPL28	ENSG00000086504	0.166896
rs114510580	19	54217098	LILRB3	ENSG00000204577	0.123121
rs114548787	10	1200172	ADARB2	ENSG00000185736	0.178701
rs114563230	1	228360415	OBSCN	ENSG00000154358	0.114484
rs11458	12	48494811	C12orf54	ENSG00000177627	0.129924
rs11466655	4	38774449	TLR10	ENSG00000174123	0.140993
rs11466676	1	1206444	TNFRSF18	ENSG00000186891	0.145829
rs114669726	17	58544158	SEPTIN4	ENSG00000108387	0.102913
rs114703967	16	88818113	GALNS	ENSG00000141012	0.105786
rs1147238	3	196947647	PIGZ	ENSG00000119227	0.212682
rs114733417	6	42079741	TAF8	ENSG00000137413	0.195777
rs1147504	7	122013344	PTPRZ1	ENSG00000106278	0.12709
rs114751440	1	156593612	NAXE	ENSG00000163382	0.15328
rs1147990	1	54716627	TTC4	ENSG00000243725	0.154878
rs114802862	2	130141243	CCDC74B	ENSG00000152076	0.201776
rs114864695	14	70458238	ADAM21	ENSG00000139985	0.143046
rs11488569	1	37873123	INPP5B	ENSG00000204084	0.103609
rs114959091	11	58423105	OR5B2	ENSG00000172365	0.116208
rs1150781	6	34246545	SMIM29	ENSG00000186577	0.208407
rs1150789	6	37212579	TMEM217	ENSG00000172738	0.187086
rs1150912	1	228315976	OBSCN	ENSG00000154358	0.111983
rs115116507	11	62707136	BSCL2	ENSG00000168000	0.12133
rs115153265	22	22162597	IGLV4-60	ENSG00000211639	0.135908
rs1151640	1	247672648	OR13G1	ENSG00000197437	0.146161
rs115194400	1	13116106	HNRNPCL2	ENSG00000275774	0.109417
rs115224518	2	130764492	AMER3	ENSG00000178171	0.117872
rs115228116	10	133568135	SYCE1	ENSG00000171772	0.109882
rs1152530	14	57471542	CCDC198	ENSG00000100557	0.354252
rs11528010	10	86876022	BMPR1A	ENSG00000107779	0.186808
rs115282418	1	10948721	C1orf127	ENSG00000175262	0.101585
rs115289777	6	168310234	DACT2	ENSG00000164488	0.145097
rs115292032	4	99652145	C4orf54	ENSG00000248713	0.110551
rs115298124	21	44637719	KRTAP10-10	ENSG00000221859	0.16781
rs115336346	2	29033554	TOGARAM2	ENSG00000189350	0.101684
rs11537667	16	70269756	AARS1	ENSG00000090861	0.270221
rs11538171	14	20996776	METTL17	ENSG00000165792	0.108348
rs11538281	1	74738763	TYW3	ENSG00000162623	0.117872
rs1153850	15	45402785	SPATA5L1	ENSG00000171763	0.40887
rs11538868	17	47827054	MRPL10	ENSG00000159111	0.123239
rs11538927	17	28359393	TMEM199	ENSG00000244045	0.13084
rs11539202	11	34947565	PDHX	ENSG00000110435	0.151643
rs11539377	3	119500726	TIMMDC1	ENSG00000113845	0.376238
rs11539471	5	119525243	HSD17B4	ENSG00000133835	0.186386
rs11540014	1	205849976	PM20D1	ENSG00000162877	0.17238
rs11541017	2	71124357	MCEE	ENSG00000124370	0.147245
rs11541414	1	22001714	CELA3A	ENSG00000142789	0.114043
rs115414820	14	19920880	OR4K5	ENSG00000176281	0.12017
rs11542317	1	23558989	ID3	ENSG00000117318	0.14591
rs11542623	1	46280492	LRRC41	ENSG00000132128	0.13983
rs11542844	12	6355415	SCNN1A	ENSG00000111319	0.260163
rs11543349	20	62813587	OGFR	ENSG00000060491	0.165989
rs11544193	16	11915447	GSPT1	ENSG00000103342	0.15141
rs11544238	12	57476372	ARHGAP9	ENSG00000123329	0.133935
rs11544484	8	143324535	TOP1MT	ENSG00000184428	0.131636
rs11544968	9	129042506	MIGA2	ENSG00000148343	0.110292
rs11544989	8	143983700	PARP10	ENSG00000178685	0.258032
rs11545029	16	78386878	WWOX	ENSG00000186153	0.23281
rs11545163	17	4819530	PLD2	ENSG00000129219	0.136134
rs115451948	12	90954222	CCER1	ENSG00000197651	0.111119
rs11545725	11	1881563	LSP1	ENSG00000130592	0.110588
rs11546144	8	144106920	MAF1	ENSG00000179632	0.164593
rs11546406	2	223959767	MRPL44	ENSG00000135900	0.147778
rs11546871	12	131917021	ULK1	ENSG00000177169	0.1204
rs115477007	19	14742034	ADGRE2	ENSG00000127507	0.16428
rs11547882	19	50007803	VRK3	ENSG00000105053	0.206862
rs11547883	19	50007605	VRK3	ENSG00000105053	0.205686
rs11548193	19	48799813	BCAT2	ENSG00000105552	0.109429
rs11549448	8	54052660	LYPLA1	ENSG00000120992	0.124266
rs11550062	17	82752221	TBCD	ENSG00000141556	0.129105
rs11550169	8	109271027	NUDCD1	ENSG00000120526	0.126478
rs11551053	6	166326158	SFT2D1	ENSG00000198818	0.143139
rs11551421	6	33085832	HLA-DPB1	ENSG00000223865	0.236678
rs11552421	11	118559804	IFT46	ENSG00000118096	0.185153
rs11552445	10	22316469	COMMD3	ENSG00000148444	0.432351
rs11552449	1	113905767	DCLRE1B	ENSG00000118655	0.244995
rs11552953	16	67930458	CTRL	ENSG00000141086	0.172477
rs115529621	16	28925106	RABEP2	ENSG00000177548	0.206022
rs11553182	2	131484131	MZT2A	ENSG00000173272	0.252499
rs11553574	3	51703949	TEX264	ENSG00000164081	0.133754
rs11554130	3	16323447	RFTN1	ENSG00000131378	0.272389
rs11554671	7	128335899	RBM28	ENSG00000106344	0.111338
rs11554776	5	139481493	STING1	ENSG00000184584	0.121648
rs11554802	9	128428762	CERCAM	ENSG00000167123	0.178429
rs11555405	3	184982638	VPS8	ENSG00000156931	0.150391
rs115557358	8	143737850	FAM83H	ENSG00000180921	0.124771
rs11556087	19	9857463	OLFM2	ENSG00000105088	0.110536
rs11556093	13	25301873	NUP58	ENSG00000139496	0.152111
rs11556482	22	45327926	FAM118A	ENSG00000100376	0.171282
rs11556563	17	3449015	SPATA22	ENSG00000141255	0.199052
rs11556635	17	4892991	MINK1	ENSG00000141503	0.202769
rs11556643	20	349764	NRSN2	ENSG00000125841	0.149157
rs11556887	2	230212961	SP110	ENSG00000135899	0.104943
rs11556924	7	130023656	ZC3HC1	ENSG00000091732	0.140783
rs11557154	9	34107507	DCAF12	ENSG00000198876	0.254855
rs11557858	16	669592	RHOT2	ENSG00000140983	0.148781
rs11558719	10	72213199	ASCC1	ENSG00000138303	0.120716
rs11559007	17	38297242	MRPL45	ENSG00000278845	0.468431
rs11559136	19	42739086	PSG3	ENSG00000221826	0.103997
rs11559188	19	10110966	PPAN	ENSG00000130810	0.10841
rs11559290	4	158680524	ETFDH	ENSG00000171503	0.472043
rs115593063	11	1016581	MUC6	ENSG00000184956	0.141178
rs115597245	5	178932686	ZFP2	ENSG00000198939	0.436855
rs115598122	11	1031909	MUC6	ENSG00000184956	0.12046
rs11563246	2	233800222	MROH2A	ENSG00000185038	0.264811
rs115637224	8	144416204	SLC39A4	ENSG00000147804	0.170006
rs115641181	21	34521352	RCAN1	ENSG00000159200	0.100069
rs115666278	16	81174868	PKD1L2	ENSG00000166473	0.19427
rs11568364	2	168968473	ABCB11	ENSG00000073734	0.127316
rs11568367	2	168970082	ABCB11	ENSG00000073734	0.147855
rs11569046	4	109987777	EGF	ENSG00000138798	0.107346
rs11569321	20	46122724	CD40	ENSG00000101017	0.151337
rs11569679	19	47871532	SULT2A1	ENSG00000105398	0.127109
rs11570222	11	57815436	CTNND1	ENSG00000198561	0.170039
rs115709602	2	79027053	REG3G	ENSG00000143954	0.102256
rs11572076	10	95067393	CYP2C8	ENSG00000138115	0.147662
rs11572103	10	95058349	CYP2C8	ENSG00000138115	0.153529
rs115723025	4	70606241	AMBN	ENSG00000178522	0.109563
rs11574	1	23559007	ID3	ENSG00000117318	0.122889
rs11574441	3	46407684	CCRL2	ENSG00000121797	0.222665
rs11574479	15	73702832	CD276	ENSG00000103855	0.121422
rs11574806	19	18541711	FKBP8	ENSG00000105701	0.30126
rs115754126	8	39982739	IDO2	ENSG00000188676	0.110348
rs11575542	7	50463289	DDC	ENSG00000132437	0.118771
rs11575594	9	34662051	CCL27	ENSG00000213927	0.11977
rs11575948	5	141344493	PCDHGA3	ENSG00000254245	0.115731
rs11575949	5	141355648	PCDHGA4	ENSG00000262576	0.120064
rs11575951	5	141357247	PCDHGA4	ENSG00000262576	0.118289
rs115788299	2	234050993	SPP2	ENSG00000072080	0.148733
rs11579366	1	145872788	ANKRD35	ENSG00000198483	0.1644
rs115800217	11	113395002	ANKK1	ENSG00000170209	0.126716
rs11580170	1	15583249	AGMAT	ENSG00000116771	0.167984
rs115806492	7	76611481	POMZP3	ENSG00000146707	0.100809
rs11581433	1	152310760	FLG	ENSG00000143631	0.180073
rs115814340	8	22727214	PEBP4	ENSG00000134020	0.135673
rs115825639	13	42048793	DGKH	ENSG00000102780	0.104213
rs11584340	1	152313454	FLG	ENSG00000143631	0.176681
rs115855950	1	159809674	FCRL6	ENSG00000181036	0.17073
rs11586631	1	152310807	FLG	ENSG00000143631	0.234
rs11588170	1	152313556	FLG	ENSG00000143631	0.23412
rs11588392	1	16049015	CLCNKB	ENSG00000184908	0.157504
rs115891496	19	8904994	MUC16	ENSG00000181143	0.102416
rs11591349	10	100984574	SEMA4G	ENSG00000095539	0.161067
rs115933306	19	8885784	MUC16	ENSG00000181143	0.115623
rs11594560	10	127175956	INSYN2A	ENSG00000188916	0.112782
rs11594934	10	75058319	DUSP29	ENSG00000188716	0.116721
rs115958137	3	33093106	TMPPE	ENSG00000188167	0.122656
rs11596653	10	68148400	MYPN	ENSG00000138347	0.324161
rs115993362	17	45429583	ARHGAP27	ENSG00000159314	0.129695
rs116007597	19	45764096	MEIOSIN	ENSG00000237452	0.108645
rs11602499	11	4849031	OR51S1	ENSG00000176922	0.100765
rs116027944	19	54278539	LILRB2	ENSG00000131042	0.272693
rs11604671	11	113397337	ANKK1	ENSG00000170209	0.192374
rs11606499	11	56642127	OR5AP2	ENSG00000172464	0.102242
rs116074123	21	44601631	KRTAP10-7	ENSG00000272804	0.11992
rs116110066	6	138424185	NHSL1	ENSG00000135540	0.114345
rs11612427	12	6826812	GPR162	ENSG00000250510	0.160499
rs116131136	7	101163949	VGF	ENSG00000128564	0.184783
rs116166434	15	40807803	ZFYVE19	ENSG00000166140	0.108784
rs116201358	1	56867638	C8A	ENSG00000157131	0.127245
rs11625819	14	24441767	SDR39U1	ENSG00000100445	0.196377
rs116277008	1	159809675	FCRL6	ENSG00000181036	0.167131
rs11628722	14	94464768	SERPINA9	ENSG00000170054	0.187177
rs11628783	14	105587072	IGHA2	ENSG00000211890	0.215921
rs116344671	11	56375637	OR8U1	ENSG00000172199	0.137336
rs11634652	15	79457105	MINAR1	ENSG00000169330	0.140337
rs11636318	15	81333044	TMC3	ENSG00000188869	0.153629
rs11640794	16	88428568	ZNF469	ENSG00000225614	0.218801
rs11640851	16	56639315	MT1A	ENSG00000205362	0.10774
rs11640912	16	77326022	ADAMTS18	ENSG00000140873	0.27483
rs11642122	16	11390194	ENSG00000188897	ENSG00000188897	0.133399
rs11642546	16	651656	WDR90	ENSG00000161996	0.111997
rs11642955	16	5044705	C16orf89	ENSG00000153446	0.129195
rs116447143	3	49312414	USP4	ENSG00000114316	0.10461
rs11645197	16	88725050	PIEZO1	ENSG00000103335	0.129798
rs116462225	11	372169	B4GALNT4	ENSG00000182272	0.107654
rs11646374	16	89791527	FANCA	ENSG00000187741	0.160657
rs11649499	16	29897112	SEZ6L2	ENSG00000174938	0.180838
rs11649804	17	17793441	RAI1	ENSG00000108557	0.192261
rs11650915	17	40867144	KRT12	ENSG00000187242	0.131508
rs11651240	17	35265572	SLFN5	ENSG00000166750	0.15295
rs11651295	17	10452054	MYH4	ENSG00000264424	0.200632
rs1165196	6	25812922	SLC17A1	ENSG00000124568	0.13186
rs11655342	17	4453080	SPNS3	ENSG00000182557	0.166317
rs116580826	8	7860371	SPAG11A	ENSG00000178287	0.128869
rs116582004	2	240963569	CROCC2	ENSG00000226321	0.133262
rs116597278	16	770893	MSLNL	ENSG00000162006	0.124207
rs116650932	1	228273329	OBSCN	ENSG00000154358	0.101953
rs11666105	19	48942560	DHDH	ENSG00000104808	0.162018
rs1166698	1	77926761	NEXN	ENSG00000162614	0.153469
rs116676724	7	67083461	TYW1	ENSG00000198874	0.127209
rs11668530	19	51498231	SIGLEC12	ENSG00000254521	0.183743
rs11669576	19	11111624	LDLR	ENSG00000130164	0.127157
rs11670007	19	15741553	OR10H3	ENSG00000171936	0.121038
rs11671053	19	23654343	ZNF675	ENSG00000197372	0.130912
rs11672075	19	55403006	RPL28	ENSG00000108107	0.128177
rs116722283	17	80332189	RNF213	ENSG00000173821	0.114176
rs116731689	19	53407788	ZNF765	ENSG00000196417	0.101036
rs11676792	2	233823671	MROH2A	ENSG00000185038	0.157641
rs116802831	17	35866763	HEATR9	ENSG00000270379	0.105396
rs11680855	2	97701222	C2orf92	ENSG00000228486	0.201344
rs116868841	1	40861955	CITED4	ENSG00000179862	0.171037
rs116873148	11	62146788	INCENP	ENSG00000149503	0.231255
rs1168773	12	66196952	IRAK3	ENSG00000090376	0.245436
rs11689281	2	219537949	ASIC4	ENSG00000072182	0.127169
rs116897071	11	130462562	ADAMTS15	ENSG00000166106	0.103083
rs1169304	12	120999418	HNF1A	ENSG00000135100	0.1337
rs116954456	16	89645972	CHMP1A	ENSG00000131165	0.490322
rs11699009	20	33100435	BPIFB4	ENSG00000186191	0.102586
rs117004691	13	45596602	ERICH6B	ENSG00000165837	0.130181
rs11707167	3	187698931	RTP2	ENSG00000198471	0.281175
rs117078377	4	88008301	PKD2	ENSG00000118762	0.247034
rs11708527	3	108757127	RETNLB	ENSG00000163515	0.105765
rs117101774	7	64219755	ZNF735	ENSG00000223614	0.122026
rs11710339	3	44830013	KIF15	ENSG00000163808	0.129576
rs11710965	3	44448388	ZNF445	ENSG00000185219	0.100976
rs11712950	3	36856321	TRANK1	ENSG00000168016	0.13289
rs11713321	3	88465616	CSNKA2IP	ENSG00000283434	0.259954
rs117143733	9	36169897	CCIN	ENSG00000185972	0.105807
rs117147264	12	132717785	PGAM5	ENSG00000247077	0.118645
rs11715522	3	39281672	CX3CR1	ENSG00000168329	0.137363
rs11718898	3	12807323	CAND2	ENSG00000144712	0.288581
rs117189028	7	57120655	ZNF479	ENSG00000185177	0.145155
rs117194773	9	137218432	ENSG00000284976	ENSG00000284976	0.198339
rs117197409	9	136253611	CCDC187	ENSG00000260220	0.15756
rs11722476	4	94249688	SMARCAD1	ENSG00000163104	0.145825
rs117238468	15	78925349	CTSH	ENSG00000103811	0.170128
rs11734372	4	41671587	LIMCH1	ENSG00000064042	0.159087
rs117379881	14	104949408	AHNAK2	ENSG00000185567	0.196911
rs11746	1	161713346	FCRLA	ENSG00000132185	0.149054
rs117467773	22	20406902	ZNF74	ENSG00000185252	0.127884
rs11748963	5	139394348	PROB1	ENSG00000228672	0.136973
rs11751128	6	155240662	TIAM2	ENSG00000146426	0.139903
rs117532647	11	7252206	SYT9	ENSG00000170743	0.143138
rs11754288	6	25776721	SLC17A4	ENSG00000146039	0.136849
rs11755393	6	34856859	UHRF1BP1	ENSG00000065060	0.151994
rs117555004	16	89645966	CHMP1A	ENSG00000131165	0.489341
rs117560502	2	196729990	CCDC150	ENSG00000144395	0.100742
rs11756091	6	39315030	KCNK16	ENSG00000095981	0.132767
rs117568095	10	103612939	SH3PXD2A	ENSG00000107957	0.128286
rs11757700	6	54215170	MLIP	ENSG00000146147	0.21759
rs11765552	7	98192803	LMTK2	ENSG00000164715	0.170829
rs11765961	7	130368418	CPA5	ENSG00000158525	0.141771
rs11766024	7	101004538	MUC12	ENSG00000205277	0.121206
rs117660317	22	20406903	ZNF74	ENSG00000185252	0.127884
rs117660625	1	40862033	CITED4	ENSG00000179862	0.171037
rs117692754	11	60201569	MS4A4E	ENSG00000214787	0.109005
rs117698521	1	234478644	TARBP1	ENSG00000059588	0.32826
rs117699732	11	1016576	MUC6	ENSG00000184956	0.13009
rs11770052	7	73861235	TMEM270	ENSG00000175877	0.109328
rs117708804	14	103104017	EXOC3L4	ENSG00000205436	0.1134
rs117753855	19	52553212	ZNF808	ENSG00000198482	0.102535
rs1177573	12	121899792	PSMD9	ENSG00000110801	0.134473
rs117767867	17	7043011	SLC16A11	ENSG00000174326	0.149893
rs11778341	8	10607834	RP1L1	ENSG00000183638	0.131917
rs117786926	10	122593584	DMBT1	ENSG00000187908	0.133406
rs1178027	20	2965113	PTPRA	ENSG00000132670	0.314235
rs11781090	8	143789463	IQANK1	ENSG00000203499	0.269829
rs11782670	8	10607889	RP1L1	ENSG00000183638	0.145078
rs11783478	8	10608238	RP1L1	ENSG00000183638	0.171749
rs11785003	8	91124500	LRRC69	ENSG00000214954	0.131334
rs117860804	1	36098176	COL8A2	ENSG00000171812	0.157163
rs117931394	21	46132472	COL6A2	ENSG00000142173	0.111985
rs11793196	9	34500823	DNAI1	ENSG00000122735	0.11046
rs1179916	12	66129048	LLPH	ENSG00000139233	0.217347
rs117997391	16	89280366	ANKRD11	ENSG00000167522	0.110537
rs118006907	1	40861958	CITED4	ENSG00000179862	0.171037
rs11803731	1	152110849	TCHH	ENSG00000159450	0.111666
rs11804558	1	201207523	IGFN1	ENSG00000163395	0.380364
rs11805972	1	201386525	LAD1	ENSG00000159166	0.138936
rs11806371	1	3763322	CCDC27	ENSG00000162592	0.2193
rs11806980	1	31619260	HCRTR1	ENSG00000121764	0.1203
rs118070529	6	145922780	SHPRH	ENSG00000146414	0.116288
rs11809423	1	41510858	HIVEP3	ENSG00000127124	0.106893
rs11809582	1	247723313	OR14A2	ENSG00000241128	0.17047
rs118098064	3	129543234	H1-8	ENSG00000178804	0.100884
rs118113142	16	795742	CHTF18	ENSG00000127586	0.100332
rs11811736	1	214644678	CENPF	ENSG00000117724	0.137232
rs118121328	12	133058364	ZNF84	ENSG00000198040	0.101619
rs11812166	10	33206339	NRP1	ENSG00000099250	0.148139
rs11812475	10	71713202	CDH23	ENSG00000107736	0.112727
rs11815012	10	97771814	SFRP5	ENSG00000120057	0.169533
rs118171013	14	104949411	AHNAK2	ENSG00000185567	0.165081
rs118203576	9	132905818	TSC1	ENSG00000165699	0.123932
rs1182056382	1	13370686	PRAMEF19	ENSG00000204480	0.153703
rs11824660	11	62527101	AHNAK	ENSG00000124942	0.135452
rs11826041	11	6785162	OR2AG1	ENSG00000279486	0.12718
rs11826876	11	26309690	ANO3	ENSG00000134343	0.129429
rs11827702	11	46366474	DGKZ	ENSG00000149091	0.133515
rs11827830	11	1084323	MUC2	ENSG00000198788	0.10097
rs11832661	12	57310326	R3HDM2	ENSG00000179912	0.165694
rs11835716	12	55551474	OR6C4	ENSG00000179626	0.251076
rs1183768	9	132327844	SETX	ENSG00000107290	0.235369
rs11844594	14	77377471	SAMD15	ENSG00000100583	0.298023
rs11845046	14	39246997	MIA2	ENSG00000150527	0.115318
rs11845640	14	32822288	AKAP6	ENSG00000151320	0.113084
rs11845746	14	104948222	AHNAK2	ENSG00000185567	0.190601
rs11846740	14	73617164	ACOT6	ENSG00000205669	0.113259
rs11846918	14	104949132	AHNAK2	ENSG00000185567	0.123587
rs11847087	14	64053302	SYNE2	ENSG00000054654	0.121034
rs11848082	14	104950284	AHNAK2	ENSG00000185567	0.131651
rs11850175	14	77484553	ISM2	ENSG00000100593	0.124277
rs11850848	14	104949271	AHNAK2	ENSG00000185567	0.104777
rs11851005	14	104949893	AHNAK2	ENSG00000185567	0.105203
rs1185193	9	132328022	SETX	ENSG00000107290	0.167664
rs11854484	15	45253280	SLC28A2	ENSG00000137860	0.21074
rs11860295	16	67282331	PLEKHG4	ENSG00000196155	0.43505
rs11861325	16	84022837	SLC38A8	ENSG00000166558	0.106565
rs11862366	16	84029525	SLC38A8	ENSG00000166558	0.110656
rs11862754	16	88842751	GALNS	ENSG00000141012	0.330269
rs11863893	16	21971615	UQCRC2	ENSG00000140740	0.206022
rs11866302	16	2967853	KREMEN2	ENSG00000131650	0.304115
rs11866949	16	666273	WDR90	ENSG00000161996	0.316559
rs11867810	17	80067566	CCDC40	ENSG00000141519	0.238305
rs11868516	17	6637309	ENSG00000282936	ENSG00000282936	0.277077
rs11869057	17	76292863	QRICH2	ENSG00000129646	0.17362
rs11869901	17	81182003	PVALEF	ENSG00000225180	0.213061
rs11870245	17	74544797	CD300C	ENSG00000167850	0.226675
rs11870627	17	75524404	TSEN54	ENSG00000182173	0.21327
rs11870983	17	11822469	DNAH9	ENSG00000007174	0.176239
rs11871037	17	11822491	DNAH9	ENSG00000007174	0.176239
rs11871357	17	79086308	ENGASE	ENSG00000167280	0.15602
rs11880169	19	14054309	PALM3	ENSG00000187867	0.153039
rs11880184	19	15949848	OR10H4	ENSG00000176231	0.130913
rs11880330	19	44031822	ZNF222	ENSG00000159885	0.217682
rs11880551	19	42740333	PSG3	ENSG00000221826	0.330666
rs11880658	19	46411925	CCDC8	ENSG00000169515	0.138985
rs11880691	19	55954758	NLRP8	ENSG00000179709	0.180938
rs11881179	19	48231685	CARD8	ENSG00000105483	0.106967
rs11881285	19	48629763	SPHK2	ENSG00000063176	0.169222
rs11881580	19	33156473	WDR88	ENSG00000166359	0.18652
rs11881633	19	32791018	TDRD12	ENSG00000173809	0.108239
rs11882353	19	21933221	ZNF208	ENSG00000160321	0.125661
rs11883041	19	13918814	CC2D1A	ENSG00000132024	0.195046
rs1188729	1	228317967	OBSCN	ENSG00000154358	0.110189
rs1188732	1	228316771	OBSCN	ENSG00000154358	0.110189
rs11887722	2	178551932	TTN	ENSG00000155657	0.107675
rs11890468	2	215045888	ABCA12	ENSG00000144452	0.128644
rs11890512	2	215046000	ABCA12	ENSG00000144452	0.459098
rs11891778	2	215045850	ABCA12	ENSG00000144452	0.128644
rs11893183	2	219003255	CFAP65	ENSG00000181378	0.179081
rs11894115	2	201647726	MPP4	ENSG00000082126	0.192719
rs11894733	2	227885390	DAW1	ENSG00000123977	0.198112
rs11896637	2	178563334	TTN	ENSG00000155657	0.106218
rs11897929	2	152619042	FMNL2	ENSG00000157827	0.243189
rs11899555	2	240888381	MAB21L4	ENSG00000172478	0.197923
rs11900747	2	120346327	INHBB	ENSG00000163083	0.165684
rs1190145844	1	149554594	ENSG00000286185	ENSG00000286185	0.11146
rs11902811	2	68502860	APLF	ENSG00000169621	0.317551
rs11905552	20	3857753	MAVS	ENSG00000088888	0.116883
rs11907355	20	33034905	BPIFB6	ENSG00000167104	0.121282
rs11908032	20	3857752	MAVS	ENSG00000088888	0.116883
rs11908302	20	63239194	BIRC7	ENSG00000101197	0.101395
rs11908823	21	33551839	SON	ENSG00000159140	0.11178
rs11914085	22	40680966	MCHR1	ENSG00000128285	0.132187
rs11917468	3	138068331	DZIP1L	ENSG00000158163	0.163582
rs1191778	2	19931318	WDR35	ENSG00000118965	0.117461
rs11918974	3	157363535	VEPH1	ENSG00000197415	0.121492
rs11919970	3	185192345	EHHADH	ENSG00000113790	0.124327
rs11921769	3	130566801	COL6A6	ENSG00000206384	0.140249
rs11923495	3	195729674	MUC20	ENSG00000176945	0.103357
rs11926701	3	196509530	SMCO1	ENSG00000214097	0.311908
rs11938345	4	86891468	C4orf36	ENSG00000163633	0.151295
rs11939575	4	186706638	FAT1	ENSG00000083857	0.110101
rs1194099	11	65582378	EHBP1L1	ENSG00000173442	0.158112
rs11949133	5	148433450	FBXO38	ENSG00000145868	0.104976
rs11949577	5	143082	PLEKHG4B	ENSG00000153404	0.141768
rs11953478	5	113433962	TSSK1B	ENSG00000212122	0.146603
rs11954652	5	150718321	DCTN4	ENSG00000132912	0.260583
rs11955074	5	178867059	ZNF354B	ENSG00000178338	0.101662
rs11956147	5	178931737	ZFP2	ENSG00000198939	0.135242
rs11956837	5	111119059	WDR36	ENSG00000134987	0.109705
rs11960	20	17619712	RRBP1	ENSG00000125844	0.301056
rs11969595	6	56900543	DST	ENSG00000151914	0.116863
rs11970154	6	30952101	MUCL3	ENSG00000168631	0.145342
rs11972142	7	47890582	PKD1L1	ENSG00000158683	0.113212
rs11974345	7	150628089	GIMAP6	ENSG00000133561	0.111621
rs11976153	7	151437902	CRYGN	ENSG00000127377	0.119437
rs1197660	15	41853738	SPTBN5	ENSG00000137877	0.120851
rs1197665	15	41851335	SPTBN5	ENSG00000137877	0.249031
rs11977216	7	150627888	GIMAP6	ENSG00000133561	0.109882
rs11978404	7	143382967	ZYX	ENSG00000159840	0.245762
rs11980797	7	1438345	MICALL2	ENSG00000164877	0.233338
rs11984293	7	25142786	C7orf31	ENSG00000153790	0.109278
rs11984691	8	2942574	CSMD1	ENSG00000183117	0.102881
rs11990451	8	22120385	HR	ENSG00000168453	0.173906
rs11992195	8	102560814	ODF1	ENSG00000155087	0.241305
rs11993776	8	105801290	ZFPM2	ENSG00000169946	0.156235
rs11995900	8	102560858	ODF1	ENSG00000155087	0.201079
rs11998970	9	137107727	MAN1B1	ENSG00000177239	0.212923
rs12000	6	28259658	NKAPL	ENSG00000189134	0.123435
rs12005238	9	19286800	DENND4C	ENSG00000137145	0.140134
rs1200875	10	37216264	ANKRD30A	ENSG00000148513	0.102708
rs1200876	10	37216213	ANKRD30A	ENSG00000148513	0.104809
rs12015	13	43023729	DNAJC15	ENSG00000120675	0.100649
rs1201791	12	82896106	TMTC2	ENSG00000179104	0.108396
rs12030779	1	26354172	CRYBG2	ENSG00000176092	0.21238
rs12030806	1	1426261	TMEM88B	ENSG00000205116	0.370711
rs12031616	1	26354328	CRYBG2	ENSG00000176092	0.193893
rs12032332	1	32207331	IQCC	ENSG00000160051	0.124211
rs12035060	1	226909706	PSEN2	ENSG00000143801	0.12188
rs12036682	1	152313331	FLG	ENSG00000143631	0.110116
rs1203998	11	66025983	CATSPER1	ENSG00000175294	0.102853
rs12043423	1	36085057	TEKT2	ENSG00000092850	0.121645
rs12047252	1	48231554	SLC5A9	ENSG00000117834	0.13113
rs12048482	1	159440067	OR10J1	ENSG00000196184	0.103742
rs12048768	1	15114594	KAZN	ENSG00000189337	0.121195
rs12050367	14	106583565	IGHV8-51-1	ENSG00000254167	0.125471
rs12053674	21	30747177	KRTAP21-2	ENSG00000187026	0.177522
rs12057307	1	12256336	VPS13D	ENSG00000048707	0.116085
rs12057383	1	11661264	FBXO44	ENSG00000132879	0.224893
rs12059066	1	173627118	ANKRD45	ENSG00000183831	0.639182
rs12059562	1	206491719	IKBKE	ENSG00000263528	0.14143
rs12062114	1	207022992	C1orf116	ENSG00000182795	0.292827
rs12062278	1	93582596	BCAR3	ENSG00000137936	0.173698
rs12065791	1	156651459	BCAN	ENSG00000132692	0.143942
rs12066671	1	23089025	LUZP1	ENSG00000169641	0.230485
rs12069022	1	112526029	ST7L	ENSG00000007341	0.113259
rs12070387	1	6207471	RNF207	ENSG00000158286	0.10405
rs12072304	1	247606357	OR2G3	ENSG00000177476	0.166527
rs12073329	1	6212018	RNF207	ENSG00000158286	0.161624
rs12078586	1	157802614	FCRL1	ENSG00000163534	0.194805
rs1208	8	18400806	NAT2	ENSG00000156006	0.113952
rs12085009	1	1232800	B3GALT6	ENSG00000176022	0.165584
rs12088790	1	201386633	LAD1	ENSG00000159166	0.250215
rs12090314	1	158666434	SPTA1	ENSG00000163554	0.274948
rs12090411	1	160950641	ITLN2	ENSG00000158764	0.106127
rs12090808	1	156586027	TTC24	ENSG00000187862	0.166953
rs12091554	1	23093313	LUZP1	ENSG00000169641	0.144631
rs12091750	1	15716271	PLEKHM2	ENSG00000116786	0.326972
rs12096209	1	153347925	PGLYRP4	ENSG00000163218	0.123882
rs1209750	10	37199761	ANKRD30A	ENSG00000148513	0.114066
rs12097901	1	231421509	EGLN1	ENSG00000135766	0.130325
rs1209879	8	144851323	COMMD5	ENSG00000170619	0.116718
rs12099204	11	43391478	TTC17	ENSG00000052841	0.343521
rs12099555	12	18567038	PIK3C2G	ENSG00000139144	0.229715
rs12101263	14	100106991	EVL	ENSG00000196405	0.174313
rs12101559	15	42450266	ZNF106	ENSG00000103994	0.15618
rs12102004	15	73551046	REC114	ENSG00000183324	0.119179
rs12102580	16	67832054	CENPT	ENSG00000102901	0.108837
rs12107252	3	48653883	CELSR3	ENSG00000008300	0.210162
rs12108463	4	55600567	NMU	ENSG00000109255	0.145589
rs12114109	8	133113427	TG	ENSG00000042832	0.11457
rs12115274	9	96655271	PRXL2C	ENSG00000158122	0.202312
rs1211554	6	656143	HUS1B	ENSG00000188996	0.207786
rs12129872	1	26164357	C1orf232	ENSG00000282872	0.264669
rs12133381	1	118115329	SPAG17	ENSG00000155761	0.124775
rs12135078	1	247896154	OR2W3	ENSG00000238243	0.166675
rs12139390	1	247896174	OR2W3	ENSG00000238243	0.178247
rs12139527	1	201040054	CACNA1S	ENSG00000081248	0.309821
rs12145706	1	99709114	FRRS1	ENSG00000156869	0.251175
rs12150220	17	5582047	NLRP1	ENSG00000091592	0.204719
rs12150427	17	3198397	OR1A2	ENSG00000172150	0.147752
rs12151060	19	19933232	ZNF93	ENSG00000184635	0.126046
rs12151338	19	44429772	ZNF229	ENSG00000278318	0.15042
rs12165943	22	46365600	CELSR1	ENSG00000075275	0.53151
rs12170285	22	21634544	CCDC116	ENSG00000161180	0.113652
rs1217401	1	113896329	AP4B1	ENSG00000134262	0.305168
rs12184324	1	225340638	DNAH14	ENSG00000185842	0.117781
rs12185496	19	42739065	PSG3	ENSG00000221826	0.103585
rs12187913	5	146104281	PLAC8L1	ENSG00000173261	0.105886
rs1218825	13	27435783	MTIF3	ENSG00000122033	0.163293
rs12199580	6	36302353	PNPLA1	ENSG00000180316	0.109411
rs12200969	6	89217247	GABRR1	ENSG00000146276	0.126904
rs12204734	6	144531065	UTRN	ENSG00000152818	0.122626
rs12210538	6	110438805	SLC22A16	ENSG00000004809	0.112739
rs12212092	6	30160665	TRIM10	ENSG00000204613	0.104188
rs12223986	11	65053223	NAALADL1	ENSG00000168060	0.134417
rs12226919	12	10997434	TAS2R20	ENSG00000255837	0.255335
rs12226920	12	10997447	TAS2R20	ENSG00000255837	0.268826
rs12231744	12	112039251	NAA25	ENSG00000111300	0.349069
rs12233719	4	69096731	UGT2B7	ENSG00000171234	0.108176
rs12239356	1	214384342	PTPN14	ENSG00000152104	0.185857
rs1224329	6	37212461	TMEM217	ENSG00000172738	0.108769
rs12245627	10	89337452	IFIT3	ENSG00000119917	0.174261
rs12249258	10	15103918	RPP38	ENSG00000152464	0.152752
rs12250753	10	89337501	IFIT3	ENSG00000119917	0.174261
rs1225656816	1	13370989	PRAMEF19	ENSG00000204480	0.157908
rs12256834	10	93351735	MYOF	ENSG00000138119	0.142164
rs12256835	10	19498489	MALRD1	ENSG00000204740	0.172617
rs12257132	10	49165787	TMEM273	ENSG00000204161	0.163244
rs12261793	10	60055954	ANK3	ENSG00000151150	0.101707
rs12262099	10	84232634	LRIT1	ENSG00000148602	0.31628
rs1226475	6	47009076	ADGRF1	ENSG00000153292	0.210684
rs12270001	11	118111749	TMPRSS4	ENSG00000137648	0.123667
rs12272403	11	56376501	OR8U1	ENSG00000172199	0.115395
rs12272419	11	28088604	KIF18A	ENSG00000121621	0.156322
rs12273630	11	5343065	OR51B5	ENSG00000167355	0.205829
rs12278761	11	26678763	SLC5A12	ENSG00000148942	0.130619
rs12281503	11	62129826	INCENP	ENSG00000149503	0.117158
rs12282107	11	124669377	SIAE	ENSG00000110013	0.151289
rs12284579	11	27372339	LGR4	ENSG00000205213	0.123546
rs12286850	11	35619880	FJX1	ENSG00000179431	0.242325
rs12291017	11	18137446	MRGPRX3	ENSG00000179826	0.252788
rs12293826	11	64913888	ATG2A	ENSG00000110046	0.150032
rs12294600	11	6319186	CAVIN3	ENSG00000170955	0.127264
rs12295710	11	3228754	MRGPRE	ENSG00000184350	0.13489
rs12298022	12	112033286	NAA25	ENSG00000111300	0.147502
rs1229984	4	99318162	ADH1B	ENSG00000196616	0.585251
rs12299908	12	49599983	FAM186B	ENSG00000135436	0.253894
rs12304169	12	80302695	OTOGL	ENSG00000165899	0.103028
rs12313670	12	26230901	SSPN	ENSG00000123096	0.141296
rs12313736	12	26231026	SSPN	ENSG00000123096	0.184623
rs12319376	12	1444631	ERC1	ENSG00000082805	0.402305
rs12323556	14	106165363	IGHV3-16	ENSG00000211944	0.248018
rs12323939	15	40844979	SPINT1	ENSG00000166145	0.118284
rs12326301	18	37067460	KIAA1328	ENSG00000150477	0.104685
rs12331141	4	68229479	TMPRSS11B	ENSG00000185873	0.240637
rs12331663	4	163166601	NAF1	ENSG00000145414	0.104874
rs12335014	8	51820490	PCMTD1	ENSG00000168300	0.238533
rs12337871	9	34622466	ARID3C	ENSG00000205143	0.26272
rs12342214	9	26861108	CAAP1	ENSG00000120159	0.17111
rs12343465	9	87647320	DAPK1	ENSG00000196730	0.318326
rs12352254	9	2729686	KCNV2	ENSG00000168263	0.173385
rs12352313	9	730054	KANK1	ENSG00000107104	0.205096
rs12352819	9	130396276	HMCN2	ENSG00000148357	0.175248
rs12363944	11	77216980	GDPD4	ENSG00000178795	0.105384
rs12365	14	105855485	IGHM	ENSG00000211899	0.255184
rs12372726	12	96644276	CFAP54	ENSG00000188596	0.109315
rs12379	12	51049161	LETMD1	ENSG00000050426	0.150279
rs12403630	1	54608046	ACOT11	ENSG00000162390	0.117298
rs12403634	1	182391180	GLUL	ENSG00000135821	0.108772
rs12405241	1	152309472	FLG	ENSG00000143631	0.235087
rs12405278	1	152309791	FLG	ENSG00000143631	0.234554
rs12407807	1	152309835	FLG	ENSG00000143631	0.211763
rs12407929	1	40463059	ZFP69B	ENSG00000187801	0.15685
rs12408617	1	225351661	DNAH14	ENSG00000185842	0.117164
rs12415486	10	133466300	SCART1	ENSG00000214279	0.116547
rs12421620	11	66509105	DPP3	ENSG00000254986	0.236386
rs12421995	11	44309759	ALX4	ENSG00000052850	0.216842
rs12423651	12	132718767	PGAM5	ENSG00000247077	0.292396
rs12424159	12	128705396	TMEM132C	ENSG00000181234	0.137509
rs12425518	12	48526223	OR8S1	ENSG00000284723	0.137472
rs12434929	14	92652887	RIN3	ENSG00000100599	0.108513
rs12437434	14	24409164	NYNRIN	ENSG00000205978	0.154809
rs12442525	15	41857308	SPTBN5	ENSG00000137877	0.374213
rs12442879	15	57232784	TCF12	ENSG00000140262	0.16757
rs12448432	16	728820	HAGHL	ENSG00000103253	0.212975
rs12449858	17	78125237	TMC6	ENSG00000141524	0.106106
rs12453150	17	35363447	SLFN11	ENSG00000172716	0.101313
rs12454500	18	14542649	POTEC	ENSG00000183206	0.17407
rs12459008	19	52951536	ZNF816	ENSG00000180257	0.109789
rs12459419	19	51225221	CD33	ENSG00000105383	0.145342
rs12460170	19	53166239	ZNF665	ENSG00000197497	0.195487
rs12460501	19	54631706	LILRB1	ENSG00000104972	0.16163
rs12462608	19	52290075	ZNF766	ENSG00000196214	0.230554
rs12462974	19	18265970	IQCN	ENSG00000130518	0.258564
rs12463674	2	178567458	TTN	ENSG00000155657	0.129342
rs1246414746	1	13370911	PRAMEF19	ENSG00000204480	0.153703
rs12465491	2	240045372	OR6B3	ENSG00000178586	0.107206
rs12470152	2	219027568	CFAP65	ENSG00000181378	0.139174
rs12471771	2	178632291	TTN	ENSG00000155657	0.115108
rs12476284	2	96861050	SEMA4C	ENSG00000168758	0.142515
rs12480322	20	31848838	DUSP15	ENSG00000149599	0.172709
rs12484684	22	17108904	IL17RA	ENSG00000177663	0.133861
rs12489170	3	122635945	PARP15	ENSG00000173200	0.130712
rs12493789	3	122262368	CASR	ENSG00000036828	0.172452
rs12500437	4	154323323	DCHS2	ENSG00000197410	0.271365
rs1250259	2	215435759	FN1	ENSG00000115414	0.125266
rs12507582	4	168448769	DDX60L	ENSG00000181381	0.217173
rs12515587	5	141869398	PCDH1	ENSG00000156453	0.426304
rs12516846	5	140417	PLEKHG4B	ENSG00000153404	0.202759
rs12519352	5	181615	PLEKHG4B	ENSG00000153404	0.153181
rs12520591	5	52933915	ITGA1	ENSG00000213949	0.100415
rs12520809	5	135446820	DCANP1	ENSG00000251380	0.124653
rs12523814	6	122789392	SMPDL3A	ENSG00000172594	0.10111
rs12524680	6	43132823	PTK7	ENSG00000112655	0.133531
rs12529	10	5094459	AKR1C3	ENSG00000196139	0.12963
rs1253234083	1	13370693	PRAMEF19	ENSG00000204480	0.153703
rs12535	2	158807104	DAPL1	ENSG00000163331	0.119968
rs12535348	7	25155134	C7orf31	ENSG00000153790	0.161845
rs12540098	7	1442465	MICALL2	ENSG00000164877	0.175762
rs12543080	8	144115537	WDR97	ENSG00000179698	0.369129
rs1254319	14	60437039	C14orf39	ENSG00000179008	0.130871
rs12549973	8	8319038	PRAG1	ENSG00000275342	0.124724
rs12552812	9	21228041	IFNA17	ENSG00000234829	0.104706
rs1255953	14	64084970	ESR2	ENSG00000140009	0.130716
rs12563610	1	46342370	NSUN4	ENSG00000117481	0.159047
rs12572862	10	27033374	ANKRD26	ENSG00000107890	0.103625
rs12579181	12	55493303	OR6C68	ENSG00000205327	0.139221
rs1258236	10	49708438	C10orf53	ENSG00000178645	0.235968
rs12586711	14	60466034	C14orf39	ENSG00000179008	0.214426
rs12586727	14	37749138	TTC6	ENSG00000139865	0.117329
rs12588974	14	105986603	IGHV1-2	ENSG00000211934	0.132396
rs12590500	14	46957434	MDGA2	ENSG00000139915	0.111182
rs12593397	15	41874302	SPTBN5	ENSG00000137877	0.225185
rs12594944	15	23442067	GOLGA6L2	ENSG00000174450	0.255134
rs12601265	17	8393122	RNF222	ENSG00000189051	0.143993
rs12601317	17	81457490	BAHCC1	ENSG00000266074	0.126544
rs12607385	18	50251567	CFAP53	ENSG00000172361	0.254809
rs12607773	18	36174544	ELP2	ENSG00000134759	0.138646
rs12608849	19	8095450	FBN3	ENSG00000142449	0.147714
rs12608919	19	3543399	C19orf71	ENSG00000183397	0.318441
rs12609217	19	53490510	ZNF813	ENSG00000198346	0.169048
rs12610545	19	51481473	CEACAM18	ENSG00000213822	0.264076
rs12610859	19	44386639	ZNF285	ENSG00000267508	0.116163
rs12611491	2	65069523	CEP68	ENSG00000011523	0.135745
rs12612916	2	46480747	TMEM247	ENSG00000284701	0.186247
rs12615112	2	106834069	ST6GAL2	ENSG00000144057	0.126785
rs12620556	2	158340259	CCDC148	ENSG00000153237	0.157677
rs12624954	20	158815	DEFB127	ENSG00000088782	0.150502
rs12630073	3	18417696	SATB1	ENSG00000182568	0.138043
rs12632456	3	58132828	FLNB	ENSG00000136068	0.24885
rs12634646	3	195122182	XXYLT1	ENSG00000173950	0.112516
rs12638212	3	108441130	MYH15	ENSG00000144821	0.272596
rs12642536	4	83462657	ABRAXAS1	ENSG00000163322	0.168769
rs12645577	4	128179488	LARP1B	ENSG00000138709	0.113677
rs12646270	4	89936328	MMRN1	ENSG00000138722	0.148351
rs12648093	4	122917603	NUDT6	ENSG00000170917	0.302007
rs1265891	9	114347832	AKNA	ENSG00000106948	0.537762
rs1266787	6	52479101	EFHC1	ENSG00000096093	0.140564
rs12670788	7	131510953	PODXL	ENSG00000128567	0.199046
rs12671708	7	5370794	TNRC18	ENSG00000182095	0.129291
rs12691830	2	132783881	NCKAP5	ENSG00000176771	0.114763
rs12695036	3	194617694	TMEM44	ENSG00000145014	0.125064
rs12701034	7	30791466	MINDY4	ENSG00000106125	0.19779
rs12707447	7	139483317	KLRG2	ENSG00000188883	0.139131
rs1270764	14	24207292	TSSK4	ENSG00000139908	0.148114
rs12711521	1	11030859	MASP2	ENSG00000009724	0.266826
rs12717	6	170553212	PSMB1	ENSG00000008018	0.136434
rs12719734	15	100573657	LINS1	ENSG00000140471	0.225217
rs12720061	2	219575104	INHA	ENSG00000123999	0.117158
rs12721613	3	119807329	NR1I2	ENSG00000144852	0.148365
rs12722106	6	32666505	HLA-DQB1	ENSG00000179344	0.116397
rs12722107	6	32665056	HLA-DQB1	ENSG00000179344	0.128365
rs12723437	1	53600105	GLIS1	ENSG00000174332	0.367382
rs12723684	1	77219357	PIGK	ENSG00000142892	0.208594
rs12723875	1	53600158	GLIS1	ENSG00000174332	0.36628
rs12723911	1	53600251	GLIS1	ENSG00000174332	0.367382
rs12737248	1	225367900	DNAH14	ENSG00000185842	0.105022
rs12737742	1	110167098	SLC6A17	ENSG00000197106	0.129045
rs12742169	1	201083182	CACNA1S	ENSG00000081248	0.156934
rs12745228	1	248295415	OR2T12	ENSG00000177201	0.251297
rs1274971	3	39119973	TTC21A	ENSG00000168026	0.224968
rs1274972	3	39119965	TTC21A	ENSG00000168026	0.225542
rs12750774	1	154544001	TDRD10	ENSG00000163239	0.133956
rs1275533	2	27212382	ATRAID	ENSG00000138085	0.254661
rs12761	17	5422825	RPAIN	ENSG00000129197	0.221031
rs1276286	11	102696476	MMP27	ENSG00000137675	0.116998
rs12764004	10	42823749	BMS1	ENSG00000165733	0.125953
rs1279138	10	12069091	DHTKD1	ENSG00000181192	0.100233
rs12793731	11	71837446	DEFB108B	ENSG00000184276	0.174585
rs12801277	11	7038729	NLRP14	ENSG00000158077	0.112853
rs1281012	1	10949646	C1orf127	ENSG00000175262	0.125072
rs1281016	1	10948537	C1orf127	ENSG00000175262	0.124407
rs1281018	1	10948045	C1orf127	ENSG00000175262	0.145305
rs1281149	4	8228047	SH3TC1	ENSG00000125089	0.197716
rs12822449	12	125856	IQSEC3	ENSG00000120645	0.111299
rs12833456	12	52592403	KRT72	ENSG00000170486	0.114049
rs12855785	13	102758564	CCDC168	ENSG00000175820	0.119628
rs12872889	13	28100491	FLT3	ENSG00000122025	0.152573
rs1288386	1	53069806	PODN	ENSG00000174348	0.101925
rs1288389	1	53078925	PODN	ENSG00000174348	0.198064
rs1288401	1	53088082	SLC1A7	ENSG00000162383	0.193502
rs1288775	15	45369480	GATM	ENSG00000171766	0.242299
rs12889267	14	21074607	ARHGEF40	ENSG00000165801	0.136655
rs12890621	14	105769791	IGHG3	ENSG00000211897	0.318753
rs1289658	1	117113466	TRIM45	ENSG00000134253	0.124184
rs12907128	15	65329103	IGDCC3	ENSG00000174498	0.170778
rs12907196	15	69035886	NOX5	ENSG00000290203	0.145224
rs12909056	15	90916245	MAN2A2	ENSG00000196547	0.134342
rs12911738	15	40611486	KNL1	ENSG00000137812	0.22048
rs12912620	15	90253326	TTLL13P	ENSG00000213471	0.152638
rs12915981	15	52609236	FAM214A	ENSG00000047346	0.254563
rs12917189	15	42731284	CDAN1	ENSG00000140326	0.396609
rs12921440	16	30397444	ZNF48	ENSG00000180035	0.148826
rs12923138	16	67199363	ELMO3	ENSG00000102890	0.203728
rs12925933	16	90074947	PRDM7	ENSG00000126856	0.204035
rs12928528	16	5089185	EEF2KMT	ENSG00000118894	0.195093
rs12932948	16	11450817	ENSG00000188897	ENSG00000188897	0.113107
rs12933808	16	76498686	CNTNAP4	ENSG00000152910	0.12688
rs12934922	16	81268089	BCO1	ENSG00000135697	0.108278
rs1293746	12	113007963	OAS2	ENSG00000111335	0.131724
rs1293767	12	112987349	OAS2	ENSG00000111335	0.102583
rs12941494	17	78437816	DNAH17	ENSG00000187775	0.146207
rs12943505	17	8340151	ODF4	ENSG00000184650	0.166415
rs12948870	17	43012203	IFI35	ENSG00000068079	0.150361
rs12951399	17	40755111	KRT25	ENSG00000204897	0.207435
rs12952981	17	81442163	BAHCC1	ENSG00000266074	0.10408
rs12953	17	64356203	PECAM1	ENSG00000261371	0.116932
rs12971352	19	41709853	CEACAM5	ENSG00000105388	0.201287
rs12975751	19	21973680	ZNF208	ENSG00000160321	0.158742
rs12977303	19	43873517	ZNF404	ENSG00000176222	0.160727
rs12980632	19	3590707	GIPC3	ENSG00000179855	0.101493
rs12981076	19	35511479	DMKN	ENSG00000161249	0.11286
rs12983721	19	17726703	MAP1S	ENSG00000130479	0.128641
rs12985294	19	38949817	ENSG00000269547	ENSG00000269547	0.183205
rs12995673	2	97792583	TMEM131	ENSG00000075568	0.166575
rs12996352	2	97183482	ANKRD36	ENSG00000135976	0.225475
rs13001728	2	97547721	ANKRD36B	ENSG00000196912	0.216719
rs13002673	2	26576025	FAM166C	ENSG00000173557	0.171387
rs13006916	2	235852752	AGAP1	ENSG00000157985	0.241329
rs13009279	2	28999204	TOGARAM2	ENSG00000189350	0.121615
rs13013209	2	151643935	NEB	ENSG00000183091	0.144378
rs13014733	2	235670673	AGAP1	ENSG00000157985	0.111976
rs13029846	2	15534562	NBAS	ENSG00000151779	0.206537
rs13031859	2	26519093	OTOF	ENSG00000115155	0.198324
rs13037496	20	32878728	EFCAB8	ENSG00000215529	0.214857
rs13037781	20	32917486	EFCAB8	ENSG00000215529	0.119569
rs13042941	20	62333913	LAMA5	ENSG00000130702	0.32464
rs13043	3	138629146	FAIM	ENSG00000158234	0.535993
rs13045	2	88595605	EIF2AK3	ENSG00000172071	0.110385
rs13048804	21	34670193	CLIC6	ENSG00000159212	0.13221
rs13051	4	87495036	SPARCL1	ENSG00000152583	0.151519
rs13058434	22	25768446	MYO18B	ENSG00000133454	0.111232
rs13059238	3	45966333	FYCO1	ENSG00000163820	0.199949
rs13060847	3	349417	CHL1	ENSG00000134121	0.478858
rs13064905	3	31990123	ZNF860	ENSG00000197385	0.189791
rs13065048	3	31990151	ZNF860	ENSG00000197385	0.189791
rs13079478	3	45966331	FYCO1	ENSG00000163820	0.212608
rs13081859	3	44565521	ZKSCAN7	ENSG00000196345	0.141085
rs13087612	3	31990130	ZNF860	ENSG00000197385	0.17837
rs13088	10	49107848	VSTM4	ENSG00000165633	0.148907
rs13090	19	868115	MED16	ENSG00000175221	0.121933
rs1309353	14	102428256	TECPR2	ENSG00000196663	0.158674
rs13096373	3	154122600	ARHGEF26	ENSG00000114790	0.107283
rs13100173	3	50295266	HYAL3	ENSG00000186792	0.122849
rs13110927	4	168378377	DDX60L	ENSG00000181381	0.101977
rs13119384	4	99522625	C4orf17	ENSG00000138813	0.239802
rs13119545	4	118352557	PRSS12	ENSG00000164099	0.155384
rs13131525	4	188139952	TRIML1	ENSG00000184108	0.186383
rs13147012	4	105659183	ARHGEF38	ENSG00000236699	0.37824
rs13151	2	101281950	RNF149	ENSG00000163162	0.162057
rs13153461	5	139472784	SMIM33	ENSG00000283288	0.245702
rs13169133	5	178185982	GMCL2	ENSG00000244234	0.173459
rs1317826	11	46366318	DGKZ	ENSG00000149091	0.349868
rs1318165	11	64349371	CCDC88B	ENSG00000168071	0.119756
rs13184406	5	178186167	GMCL2	ENSG00000244234	0.159638
rs1318648	12	53276761	ESPL1	ENSG00000135476	0.115588
rs1320308	5	76875427	S100Z	ENSG00000171643	0.102217
rs1320571	1	1185051	TTLL10	ENSG00000162571	0.116838
rs13235235	7	143936064	OR2F2	ENSG00000221910	0.134699
rs13250446	8	144109944	WDR97	ENSG00000179698	0.142424
rs13255110	8	143871624	EPPK1	ENSG00000261150	0.110042
rs13260439	8	143872650	EPPK1	ENSG00000261150	0.168034
rs1326331	10	92935860	EXOC6	ENSG00000138190	0.149641
rs132653	22	36160775	APOL3	ENSG00000128284	0.284441
rs13267180	8	10608972	RP1L1	ENSG00000183638	0.148135
rs13273814	8	127416411	POU5F1B	ENSG00000212993	0.196537
rs13277	12	66392311	GRIP1	ENSG00000155974	0.276144
rs13277542	8	144522536	LRRC24	ENSG00000254402	0.186529
rs13283456	9	128122474	PTGES2	ENSG00000148334	0.103625
rs13290	17	7426313	SPEM2	ENSG00000184560	0.185741
rs13291830	9	137383374	EXD3	ENSG00000187609	0.116254
rs13295305	9	89363482	SEMA4D	ENSG00000187764	0.107283
rs1329957	9	122615226	OR1Q1	ENSG00000165202	0.120411
rs13302979	1	978953	PERM1	ENSG00000187642	0.172239
rs13303368	1	979472	PERM1	ENSG00000187642	0.168445
rs13306194	2	21029662	APOB	ENSG00000084674	0.117233
rs13306334	1	169540901	F5	ENSG00000198734	0.384699
rs13306731	1	179351443	SOAT1	ENSG00000057252	0.100828
rs13314309	3	75737803	ZNF717	ENSG00000227124	0.133871
rs13322315	3	184104357	HTR3E	ENSG00000186038	0.113645
rs13324468	3	184106610	HTR3E	ENSG00000186038	0.140681
rs13330462	16	30353484	CD2BP2	ENSG00000169217	0.242053
rs13331553	16	1940993	MSRB1	ENSG00000198736	0.120232
rs13331643	16	2530911	CEMP1	ENSG00000205923	0.225572
rs1333218251	1	13370850	PRAMEF19	ENSG00000204480	0.153703
rs13333358	16	88736716	PIEZO1	ENSG00000103335	0.116686
rs1333342	9	74887244	TRPM6	ENSG00000119121	0.127515
rs133335	22	42020052	WBP2NL	ENSG00000183066	0.14153
rs13333553	16	2103413	PKD1	ENSG00000008710	0.163252
rs13337123	16	2102864	PKD1	ENSG00000008710	0.163252
rs13337278	16	650644	WDR90	ENSG00000161996	0.112022
rs13338056	16	89873824	TCF25	ENSG00000141002	0.113282
rs13338940	16	87417701	ZCCHC14	ENSG00000140948	0.136001
rs13342692	17	7042968	SLC16A11	ENSG00000174326	0.197106
rs13360277	5	176943401	UIMC1	ENSG00000087206	0.206689
rs1336459	10	96032004	CC2D2B	ENSG00000188649	0.122913
rs13374146	1	1180851	TTLL10	ENSG00000162571	0.152693
rs13374149	1	201043356	CACNA1S	ENSG00000081248	0.168257
rs13375867	1	100110377	SASS6	ENSG00000156876	0.178397
rs13381941	18	21574182	ESCO1	ENSG00000141446	0.103753
rs13382164	19	52801310	ZNF28	ENSG00000198538	0.175368
rs133885	22	25763322	MYO18B	ENSG00000133454	0.160684
rs13389745	2	65071523	CEP68	ENSG00000011523	0.237368
rs13390659	2	130915923	ARHGEF4	ENSG00000136002	0.21007
rs13391909	2	187385548	CALCRL	ENSG00000064989	0.129327
rs13392669	2	241223317	ANO7	ENSG00000146205	0.226036
rs13393659	2	86106252	PTCD3	ENSG00000132300	0.143907
rs1339374	9	35660993	CCDC107	ENSG00000159884	0.141475
rs13394	19	49447041	PIH1D1	ENSG00000104872	0.153917
rs13401538	2	158366049	CCDC148	ENSG00000153237	0.176189
rs1340472	1	74109498	LRRIQ3	ENSG00000162620	0.227326
rs1340623	6	106512124	CRYBG1	ENSG00000112297	0.147019
rs1341023	20	38304258	BPI	ENSG00000101425	0.111824
rs13411834	2	195808809	DNAH7	ENSG00000118997	0.121974
rs13414011	2	27277792	DNAJC5G	ENSG00000163793	0.149317
rs13420401	2	74370810	DCTN1	ENSG00000204843	0.144784
rs13421084	2	159229957	TANC1	ENSG00000115183	0.106399
rs13421193	2	115791099	DPP10	ENSG00000175497	0.129066
rs13424561	2	73641319	NAT8	ENSG00000144035	0.110198
rs13428956	2	113499804	FOXD4L1	ENSG00000184492	0.197072
rs13431173	2	1496098	TPO	ENSG00000115705	0.194577
rs13436090	5	143419	PLEKHG4B	ENSG00000153404	0.193484
rs1344642	2	218690539	STK36	ENSG00000163482	0.168041
rs1345658	19	34944102	ZNF30	ENSG00000168661	0.164054
rs1351419	4	70335671	CABS1	ENSG00000145309	0.126453
rs1352714	4	154322452	DCHS2	ENSG00000197410	0.152151
rs13538	2	73641201	NAT8	ENSG00000144035	0.264848
rs1358577	1	13893691	KAZN	ENSG00000189337	0.127924
rs1359992	9	114668331	TEX48	ENSG00000230601	0.113157
rs1361365	1	181089507	IER5	ENSG00000162783	0.10022
rs1361754	1	205832744	PM20D1	ENSG00000162877	0.171608
rs1363048400	1	120805675	NBPF26	ENSG00000273136	0.124154
rs136468	22	32190888	RFPL2	ENSG00000128253	0.232227
rs136472	22	32191040	RFPL2	ENSG00000128253	0.258139
rs1365776	2	230207994	SP110	ENSG00000135899	0.112419
rs13660	2	131532891	CCDC74A	ENSG00000163040	0.120933
rs1366271	5	79729811	CMYA5	ENSG00000164309	0.180906
rs1366842	2	184937516	ZNF804A	ENSG00000170396	0.306916
rs1367580	14	45175386	FANCM	ENSG00000187790	0.10319
rs136853	22	39662181	CACNA1I	ENSG00000100346	0.152347
rs13706	17	40300899	CDC6	ENSG00000094804	0.168047
rs13707	14	105469487	MTA1	ENSG00000182979	0.498754
rs1372000	13	72795504	PIBF1	ENSG00000083535	0.112371
rs137203	22	26292865	SEZ6L	ENSG00000100095	0.172756
rs1375719	13	102758432	CCDC168	ENSG00000175820	0.121724
rs1376251	12	10986253	TAS2R50	ENSG00000212126	0.273213
rs1377016	18	46483635	LOXHD1	ENSG00000167210	0.164178
rs1377210	4	108752960	ETNPPL	ENSG00000164089	0.128728
rs13787	4	105396272	PPA2	ENSG00000138777	0.186213
rs137875112	1	18482857	KLHDC7A	ENSG00000179023	0.170562
rs137978188	16	2109340	PKD1	ENSG00000008710	0.149324
rs138152757	19	49154252	HRC	ENSG00000130528	0.129252
rs13817	11	65860863	MUS81	ENSG00000172732	0.143652
rs138198721	1	6448812	ESPN	ENSG00000187017	0.414371
rs1382602	1	34197607	C1orf94	ENSG00000142698	0.246042
rs138395797	17	7847585	KDM6B	ENSG00000132510	0.10973
rs138409078	19	52439282	ZNF534	ENSG00000198633	0.112722
rs138430875	19	4198189	ANKRD24	ENSG00000089847	0.149243
rs138454333	9	6644629	GLDC	ENSG00000178445	0.10694
rs138476210	1	144423164	NBPF15	ENSG00000266338	0.208833
rs13859	11	67434685	RPS6KB2	ENSG00000175634	0.1987
rs138696758	16	70251324	EXOSC6	ENSG00000223496	0.253397
rs138828463	2	227746120	SCYGR8	ENSG00000284635	0.108529
rs138986942	4	56478422	SRP72	ENSG00000174780	0.115487
rs138993	22	43214201	SCUBE1	ENSG00000159307	0.210422
rs139058318	19	43198032	PSG4	ENSG00000243137	0.104966
rs139078925	19	54773372	KIR2DL1	ENSG00000125498	0.100956
rs13926	16	3674464	TRAP1	ENSG00000126602	0.12635
rs139285983	3	195789479	MUC4	ENSG00000145113	0.201894
rs139297	22	39101399	APOBEC3H	ENSG00000100298	0.187849
rs139298	22	39101447	APOBEC3H	ENSG00000100298	0.185416
rs139299	22	39101449	APOBEC3H	ENSG00000100298	0.185416
rs139302	22	39102033	APOBEC3H	ENSG00000100298	0.17257
rs139345781	13	32443732	N4BP2L2	ENSG00000244754	0.104798
rs1393495851	11	72139112	FOLR3	ENSG00000110203	0.140004
rs139357095	4	5892671	CRMP1	ENSG00000072832	0.17352
rs139413052	14	105769392	IGHG3	ENSG00000211897	0.18481
rs139476473	1	152307871	FLG	ENSG00000143631	0.138898
rs13949	17	82101720	CCDC57	ENSG00000176155	0.118103
rs1395	2	27201768	SLC5A6	ENSG00000138074	0.249803
rs1395063	18	5145610	AKAIN1	ENSG00000231824	0.104914
rs139584333	19	49154270	HRC	ENSG00000130528	0.13481
rs13963	3	45035631	CLEC3B	ENSG00000163815	0.161855
rs139747400	9	131554587	PRRT1B	ENSG00000283526	0.146562
rs1399078	15	33154746	FMN1	ENSG00000248905	0.113324
rs140078	22	31714177	PRR14L	ENSG00000183530	0.112971
rs14008	1	58576509	TACSTD2	ENSG00000184292	0.119124
rs140081	22	31716475	PRR14L	ENSG00000183530	0.112078
rs140230284	19	4512624	PLIN4	ENSG00000167676	0.107497
rs14024	12	52675230	KRT1	ENSG00000167768	0.185668
rs1402467	2	108378352	SULT1C4	ENSG00000198075	0.374477
rs1403625	3	66500332	LRIG1	ENSG00000144749	0.542179
rs1403626	3	66500338	LRIG1	ENSG00000144749	0.542179
rs140504	22	23285182	BCR	ENSG00000186716	0.153943
rs140567799	1	12847995	HNRNPCL1	ENSG00000179172	0.122026
rs140591462	15	23441534	GOLGA6L2	ENSG00000174450	0.157243
rs140598	15	48487333	FBN1	ENSG00000166147	0.151899
rs140693	3	129436608	MBD4	ENSG00000129071	0.275892
rs1407	14	105707924	IGHA1	ENSG00000211895	0.10019
rs140701631	1	248145481	OR2M5	ENSG00000162727	0.106475
rs140743460	1	121168806	FAM72B	ENSG00000188610	0.126737
rs1407856	9	7046901	KDM4C	ENSG00000107077	0.127439
rs140870505	3	75737201	ZNF717	ENSG00000227124	0.100504
rs141126990	9	137352624	EXD3	ENSG00000187609	0.112366
rs141509525	1	12795695	PRAMEF1	ENSG00000116721	0.105897
rs141868904	22	41910000	SHISA8	ENSG00000234965	0.250217
rs141892263	1	248273663	OR2T33	ENSG00000177212	0.180346
rs142241633	14	104952184	AHNAK2	ENSG00000185567	0.124418
rs1422698	5	75147307	ANKRD31	ENSG00000145700	0.168821
rs1422795	5	157509356	ADAM19	ENSG00000135074	0.139443
rs142280693	22	23160968	RAB36	ENSG00000100228	0.128139
rs142326775	10	30845496	ZNF438	ENSG00000183621	0.149087
rs1424627561	1	13370713	PRAMEF19	ENSG00000204480	0.153703
rs142488738	6	169572500	WDR27	ENSG00000184465	0.244338
rs14259	12	121915890	PSMD9	ENSG00000110801	0.115962
rs142608913	17	78168698	SYNGR2	ENSG00000108639	0.145575
rs142629386	15	99132240	SYNM	ENSG00000182253	0.110676
rs1426310	18	31318331	DSG1	ENSG00000134760	0.1343
rs1426654	15	48134287	SLC24A5	ENSG00000188467	0.61981
rs1427463	17	64496464	POLG2	ENSG00000256525	0.479758
rs1428225	5	79733926	CMYA5	ENSG00000164309	0.271372
rs142955741	6	41342967	NCR2	ENSG00000096264	0.117008
rs142980721	1	112467556	WNT2B	ENSG00000134245	0.148589
rs143073995	9	128258533	GOLGA2	ENSG00000167110	0.110038
rs143235232	15	40356211	PHGR1	ENSG00000233041	0.137026
rs143246503	17	8096731	ALOXE3	ENSG00000179148	0.122683
rs143373193	7	77167786	CCDC146	ENSG00000135205	0.250886
rs1434579	19	44428797	ZNF229	ENSG00000278318	0.132397
rs14362	6	33085204	HLA-DPB1	ENSG00000223865	0.100012
rs143814844	14	104944754	AHNAK2	ENSG00000185567	0.243372
rs143834145	7	38330528	TRGV8	ENSG00000211696	0.142022
rs1438391	4	68072467	TMPRSS11F	ENSG00000198092	0.100182
rs14408	11	308314	IFITM2	ENSG00000185201	0.199479
rs144084340	19	49154273	HRC	ENSG00000130528	0.13481
rs144306051	17	7855927	TMEM88	ENSG00000167874	0.122768
rs144440136	19	1000666	GRIN3B	ENSG00000116032	0.108645
rs144454089	12	133219299	ANHX	ENSG00000227059	0.12864
rs1445240326	1	13322044	PRAMEF15	ENSG00000204501	0.114582
rs1445404	8	71354848	EYA1	ENSG00000104313	0.190227
rs144569478	19	5844173	FUT3	ENSG00000171124	0.154427
rs1445898	5	35910427	CAPSL	ENSG00000152611	0.178827
rs1446585	2	135649909	R3HDM1	ENSG00000048991	0.281366
rs144882371	11	124145352	VWA5A	ENSG00000110002	0.11833
rs144934754	2	130463597	POTEI	ENSG00000196834	0.147363
rs144986629	17	82726556	FN3KRP	ENSG00000141560	0.155082
rs145027071	8	112287124	CSMD3	ENSG00000164796	0.109961
rs145088108	1	32274765	LCK	ENSG00000182866	0.193207
rs1451568	13	24793144	RNF17	ENSG00000132972	0.124286
rs145181683	22	31611151	SFI1	ENSG00000198089	0.135855
rs145326846	19	54853865	KIR3DL2	ENSG00000240403	0.178682
rs1453543	11	59457247	OR4D6	ENSG00000166884	0.110817
rs1454121	17	4142807	ZZEF1	ENSG00000074755	0.279895
rs145446071	15	20534954	GOLGA6L6	ENSG00000277322	0.142667
rs145570841	10	28120369	MPP7	ENSG00000150054	0.112387
rs145598498	18	49853525	MYO5B	ENSG00000167306	0.112644
rs145602591	1	31661071	COL16A1	ENSG00000084636	0.104926
rs1456235	15	41857274	SPTBN5	ENSG00000137877	0.365296
rs145771385	4	87615540	DSPP	ENSG00000152591	0.167607
rs145781170	4	4197180	OTOP1	ENSG00000163982	0.103038
rs145840950	19	4512636	PLIN4	ENSG00000167676	0.106473
rs146055882	22	38986409	APOBEC3B	ENSG00000179750	0.118299
rs146073998	1	206685381	MAPKAPK2	ENSG00000162889	0.141404
rs146145988	9	88132594	SPATA31C2	ENSG00000177910	0.22353
rs146149554	7	2314399	SNX8	ENSG00000106266	0.102288
rs146159281	3	66236632	SLC25A26	ENSG00000144741	0.162394
rs146190802	19	8302540	CD320	ENSG00000167775	0.185223
rs146216760	2	219448648	SPEG	ENSG00000072195	0.123743
rs146296802	9	39118199	CNTNAP3	ENSG00000106714	0.219187
rs1462983	11	6108607	OR56B4	ENSG00000180919	0.3125
rs146355838	14	104944759	AHNAK2	ENSG00000185567	0.24188
rs146385966	17	41097553	KRTAP4-8	ENSG00000204880	0.137839
rs146497662	20	18588100	DTD1	ENSG00000125821	0.104874
rs1465384	22	18145732	TUBA8	ENSG00000183785	0.139771
rs146573098	12	113437960	SDSL	ENSG00000139410	0.164149
rs1465789	19	58434689	ZNF132	ENSG00000131849	0.135088
rs1465896	13	72727590	MZT1	ENSG00000204899	0.311588
rs146679364	19	4512617	PLIN4	ENSG00000167676	0.109229
rs146760398	17	38510616	ARHGAP23	ENSG00000275832	0.111621
rs146778012	6	169572501	WDR27	ENSG00000184465	0.246019
rs1469087	19	58061611	ZNF135	ENSG00000176293	0.159677
rs146916743	19	49154274	HRC	ENSG00000130528	0.13481
rs146932154	17	5521756	NLRP1	ENSG00000091592	0.128169
rs147302393	21	33552998	SON	ENSG00000159140	0.107914
rs1474419	7	6652974	ZNF316	ENSG00000205903	0.209577
rs147485112	4	55371797	ENSG00000288695	ENSG00000288695	0.12403
rs1474907	1	173851884	DARS2	ENSG00000117593	0.355369
rs14752	14	22565126	DAD1	ENSG00000129562	0.177832
rs1476858	9	122628747	OR1B1	ENSG00000280094	0.216808
rs147815679	17	81960804	NOTUM	ENSG00000185269	0.157168
rs148092413	1	248273664	OR2T33	ENSG00000177212	0.108168
rs148094095	7	72925168	POM121	ENSG00000196313	0.122301
rs148134118	4	183322036	CLDN24	ENSG00000185758	0.115897
rs148156289	3	52807756	ITIH3	ENSG00000162267	0.13935
rs148307270	10	49945053	TIMM23B	ENSG00000204152	0.100397
rs1483979	14	22519994	TRAJ24	ENSG00000211865	0.183004
rs148607252	4	99529894	C4orf17	ENSG00000138813	0.119791
rs148608573	1	36172605	MAP7D1	ENSG00000116871	0.164796
rs148620104	1	45341096	TOE1	ENSG00000132773	0.133813
rs148890217	4	114668285	UGT8	ENSG00000174607	0.107972
rs148896466	19	53267593	VN1R4	ENSG00000228567	0.161603
rs148969251	11	120480110	ARHGEF12	ENSG00000196914	0.123084
rs148985097	10	73141429	ECD	ENSG00000122882	0.162427
rs149022148	16	2116537	PKD1	ENSG00000008710	0.127109
rs149024826	10	23289914	C10orf67	ENSG00000179133	0.128376
rs149089631	10	121965348	NSMCE4A	ENSG00000107672	0.101168
rs1491170	3	56593570	CCDC66	ENSG00000180376	0.112847
rs149179638	17	3433385	OR1E2	ENSG00000127780	0.134131
rs149216711	18	13008498	CEP192	ENSG00000101639	0.105558
rs1494555	5	35871088	IL7R	ENSG00000168685	0.135588
rs149483591	17	41105465	KRTAP4-9	ENSG00000212722	0.17609
rs149566660	5	180949249	BTNL8	ENSG00000113303	0.157388
rs149653267	14	105769405	IGHG3	ENSG00000211897	0.12416
rs149655365	1	12859290	PRAMEF2	ENSG00000120952	0.137903
rs149718343	1	47144393	CYP4A22	ENSG00000162365	0.113953
rs149840830	14	104950949	AHNAK2	ENSG00000185567	0.192564
rs149844405	16	721422	ANTKMT	ENSG00000103254	0.119791
rs1498486	11	5440761	OR51I1	ENSG00000167359	0.150369
rs149855214	17	81845074	P4HB	ENSG00000185624	0.102459
rs149900655	2	89176347	IGKV2-24	ENSG00000241294	0.122827
rs149922116	7	38353900	TRGV4	ENSG00000211698	0.170299
rs150089782	3	179334022	ZNF639	ENSG00000121864	0.12053
rs150221772	12	52450594	KRT6B	ENSG00000185479	0.11021
rs150482	21	10602110	TPTE	ENSG00000274391	0.177132
rs150617757	14	104949204	AHNAK2	ENSG00000185567	0.174789
rs150688	14	60115335	PCNX4	ENSG00000126773	0.178178
rs150857	17	3623343	SHPK	ENSG00000197417	0.109986
rs150865923	10	122621160	DMBT1	ENSG00000187908	0.111364
rs150868248	3	195726486	MUC20	ENSG00000176945	0.145515
rs1510068	17	40983969	KRT40	ENSG00000204889	0.181726
rs1510069	17	40984165	KRT40	ENSG00000204889	0.181726
rs1515442	3	173117335	SPATA16	ENSG00000144962	0.141048
rs1521484	15	98968564	PGPEP1L	ENSG00000183571	0.125279
rs1523678	9	104598570	OR13C5	ENSG00000277556	0.168156
rs1525626	7	123452915	IQUB	ENSG00000164675	0.158352
rs1527263	7	77362618	GSAP	ENSG00000186088	0.136302
rs1530496	5	13931231	DNAH5	ENSG00000039139	0.108427
rs1530498	5	13902111	DNAH5	ENSG00000039139	0.202051
rs1533594	3	187371138	RTP4	ENSG00000136514	0.111625
rs1534282	12	53307064	MYG1	ENSG00000139637	0.103028
rs1534283	12	53299749	MYG1	ENSG00000139637	0.176623
rs1534284	12	53299748	MYG1	ENSG00000139637	0.176623
rs1534443	6	144548649	UTRN	ENSG00000152818	0.100589
rs153478	5	151259878	GM2A	ENSG00000196743	0.121145
rs1535500	6	39316274	KCNK16	ENSG00000095981	0.142004
rs1536929	9	122629090	OR1B1	ENSG00000280094	0.110264
rs1545620	19	17192965	MYO9B	ENSG00000099331	0.109506
rs1550094	2	232520686	PRSS56	ENSG00000237412	0.113103
rs1550931	4	86888234	C4orf36	ENSG00000163633	0.134744
rs1551118	12	80367650	OTOGL	ENSG00000165899	0.146479
rs1553885689	1	146966643	NBPF12	ENSG00000268043	0.143963
rs1555498	6	137004710	IL20RA	ENSG00000016402	0.467297
rs1556189	9	122628595	OR1B1	ENSG00000280094	0.113676
rs1558526	12	8857224	A2ML1	ENSG00000166535	0.116886
rs1560058	5	112184043	EPB41L4A	ENSG00000129595	0.175083
rs1560099	19	53109467	ZNF415	ENSG00000170954	0.114444
rs156265	3	38129319	ACAA1	ENSG00000060971	0.100494
rs1563102	15	24676624	NPAP1	ENSG00000185823	0.131159
rs1563632	17	18317456	SMCR8	ENSG00000176994	0.104883
rs1566245	11	36648228	IFTAP	ENSG00000166352	0.117851
rs156631	19	48095566	PLA2G4C	ENSG00000105499	0.168775
rs156697	10	104279427	GSTO2	ENSG00000065621	0.20469
rs1572912	9	128803275	TBC1D13	ENSG00000107021	0.278249
rs1573536	11	67311706	SSH3	ENSG00000172830	0.160173
rs15736	21	42853748	WDR4	ENSG00000160193	0.207681
rs15772	10	15103856	RPP38	ENSG00000152464	0.408385
rs158551	20	54028627	BCAS1	ENSG00000064787	0.106563
rs1592624	8	112228859	CSMD3	ENSG00000164796	0.120662
rs1607017	15	76434124	SCAPER	ENSG00000140386	0.157737
rs161350	17	3650232	CTNS	ENSG00000040531	0.344127
rs1613931	12	52383794	KRT84	ENSG00000161849	0.138793
rs161400	17	3658102	CTNS	ENSG00000040531	0.254311
rs161931	19	52511093	ZNF578	ENSG00000258405	0.102658
rs162036	5	7885846	MTRR	ENSG00000124275	0.10061
rs1627354	7	108037539	LAMB4	ENSG00000091128	0.393837
rs162832	19	52574158	ZNF701	ENSG00000167562	0.153948
rs1632144	15	45175342	SHF	ENSG00000138606	0.100047
rs1632245	11	74048209	C2CD3	ENSG00000168014	0.161324
rs1638559	11	67451776	GPR152	ENSG00000175514	0.429576
rs1639122	12	6601981	CHD4	ENSG00000111642	0.184315
rs164075	5	141956699	PCDH12	ENSG00000113555	0.121741
rs164181	1	162375301	SPATA46	ENSG00000171722	0.175658
rs1642515	5	39202809	FYB1	ENSG00000082074	0.120075
rs164365	12	101166550	SLC5A8	ENSG00000256870	0.138324
rs1648348	15	50182569	SLC27A2	ENSG00000140284	0.106648
rs1650017	12	11186007	TAS2R42	ENSG00000186136	0.265404
rs1650983	19	53050822	ERVV-2	ENSG00000268964	0.104966
rs1654412	19	55014228	GP6	ENSG00000088053	0.101384
rs1655518	1	54653873	MROH7	ENSG00000184313	0.157002
rs165815	22	19971950	ARVCF	ENSG00000099889	0.108073
rs1661715	17	75571765	LLGL2	ENSG00000073350	0.152967
rs166451	19	1475392	C19orf25	ENSG00000119559	0.33631
rs166452	19	1469531	APC2	ENSG00000115266	0.397344
rs166453	19	1469372	APC2	ENSG00000115266	0.117835
rs1669413	12	11186175	TAS2R42	ENSG00000186136	0.265404
rs1669885	12	42446034	PPHLN1	ENSG00000134283	0.128466
rs1671021	17	75569090	LLGL2	ENSG00000073350	0.285528
rs1671036	17	75556104	LLGL2	ENSG00000073350	0.151362
rs1671064	11	66560202	ACTN3	ENSG00000248746	0.119584
rs1673607	3	138570379	CEP70	ENSG00000114107	0.11347
rs167437	14	60125169	PCNX4	ENSG00000126773	0.178099
rs167479	19	11416089	RGL3	ENSG00000205517	0.124076
rs1675953	3	194653103	LSG1	ENSG00000041802	0.175369
rs1676015	6	106553539	CRYBG1	ENSG00000112297	0.187251
rs1678868	19	5892943	NDUFA11	ENSG00000174886	0.11322
rs168107	1	108937356	CLCC1	ENSG00000121940	0.215932
rs16823264	2	227147467	COL4A4	ENSG00000081052	0.33464
rs16827563	3	157381189	VEPH1	ENSG00000197415	0.116568
rs16829071	1	24067073	MYOM3	ENSG00000142661	0.106326
rs16831424	1	43921681	ST3GAL3	ENSG00000126091	0.185233
rs16832645	3	121993511	ILDR1	ENSG00000145103	0.127845
rs16833336	1	151524242	CGN	ENSG00000143375	0.126484
rs16833517	3	122777781	HSPBAP1	ENSG00000169087	0.15739
rs16833835	1	152087104	TCHHL1	ENSG00000182898	0.109825
rs16833974	1	152354040	FLG2	ENSG00000143520	0.206407
rs16834603	1	192659493	RGS13	ENSG00000127074	0.137715
rs16834786	1	152972023	SPRR4	ENSG00000184148	0.121814
rs16836099	1	33935852	CSMD2	ENSG00000121904	0.341431
rs16836525	1	154926423	PMVK	ENSG00000163344	0.198197
rs16837147	1	34987385	ZMYM6	ENSG00000163867	0.182952
rs1683723	12	128415460	TMEM132C	ENSG00000181234	0.139088
rs16837598	4	5729347	EVC	ENSG00000072840	0.147461
rs16838078	1	157099469	ETV3L	ENSG00000253831	0.106392
rs16838413	2	137233108	THSD7B	ENSG00000144229	0.146636
rs16839611	3	98283743	OR5H2	ENSG00000197938	0.1731
rs16840544	1	158681604	SPTA1	ENSG00000163554	0.108281
rs16840892	4	7714334	SORCS2	ENSG00000184985	0.152544
rs16840974	1	158754932	OR6K6	ENSG00000180433	0.111435
rs16840976	1	158754960	OR6K6	ENSG00000180433	0.243927
rs16840980	1	158755054	OR6K6	ENSG00000180433	0.243927
rs16840991	1	158755216	OR6K6	ENSG00000180433	0.242458
rs16841009	1	158755404	OR6K6	ENSG00000180433	0.243927
rs16841017	1	158755447	OR6K6	ENSG00000180433	0.243927
rs16841018	2	195855981	DNAH7	ENSG00000118997	0.121411
rs16841038	1	158755555	OR6K6	ENSG00000180433	0.244661
rs16841042	1	158755597	OR6K6	ENSG00000180433	0.131044
rs16841045	1	158755774	OR6K6	ENSG00000180433	0.243927
rs16841081	1	197124231	ASPM	ENSG00000066279	0.14488
rs16843254	1	198529104	ATP6V1G3	ENSG00000151418	0.105669
rs16843643	2	241413353	FARP2	ENSG00000006607	0.127401
rs16843852	2	159275578	WDSUB1	ENSG00000196151	0.169479
rs16846206	1	173547732	SLC9C2	ENSG00000162753	0.17352
rs16846784	3	98264820	OR5H6	ENSG00000230301	0.249336
rs16852652	1	230779043	CAPN9	ENSG00000135773	0.116763
rs16852683	1	230792891	CAPN9	ENSG00000135773	0.197173
rs16853149	2	215019344	ABCA12	ENSG00000144452	0.141622
rs16853238	2	215049722	ABCA12	ENSG00000144452	0.217038
rs16855059	1	205084022	TMEM81	ENSG00000174529	0.127587
rs16857524	1	161871030	ATF6	ENSG00000118217	0.100082
rs16862578	1	19173066	UBR4	ENSG00000127481	0.106366
rs16862795	3	150703873	ERICH6	ENSG00000163645	0.170996
rs16864314	1	171282057	FMO1	ENSG00000010932	0.151598
rs16866391	2	178549435	TTN	ENSG00000155657	0.109908
rs16866406	2	178592420	TTN	ENSG00000155657	0.133454
rs16866531	2	178778905	TTN	ENSG00000155657	0.12499
rs16866538	2	178795185	TTN	ENSG00000155657	0.24669
rs16867256	2	9961339	GRHL1	ENSG00000134317	0.20221
rs16867510	2	181916090	ITPRID2	ENSG00000138434	0.114339
rs16870908	6	32822312	TAP2	ENSG00000204267	0.120102
rs16871494	8	104491173	LRP12	ENSG00000147650	0.116314
rs16871612	6	44177326	CAPN11	ENSG00000137225	0.173595
rs16873741	8	105803246	ZFPM2	ENSG00000169946	0.19317
rs16876563	8	30132559	MBOAT4	ENSG00000177669	0.148218
rs16876805	8	86048614	PSKH2	ENSG00000147613	0.135022
rs16877109	5	79728956	CMYA5	ENSG00000164309	0.271512
rs16877124	5	79730537	CMYA5	ENSG00000164309	0.260988
rs16877133	5	79732690	CMYA5	ENSG00000164309	0.143604
rs16877135	5	79732763	CMYA5	ENSG00000164309	0.143604
rs16877141	5	79733903	CMYA5	ENSG00000164309	0.145113
rs16877147	5	79734389	CMYA5	ENSG00000164309	0.160492
rs16877150	5	79734515	CMYA5	ENSG00000164309	0.160962
rs16877151	5	79734523	CMYA5	ENSG00000164309	0.265567
rs16877591	4	25804657	SEL1L3	ENSG00000091490	0.214262
rs16879089	6	87348857	C6orf163	ENSG00000203872	0.102666
rs16879427	8	86064422	PSKH2	ENSG00000147613	0.2976
rs16879534	8	109425214	PKHD1L1	ENSG00000205038	0.328133
rs1688005	19	35157462	FXYD5	ENSG00000089327	0.186648
rs16880853	8	33389373	FUT10	ENSG00000172728	0.137609
rs16881490	7	47442030	TNS3	ENSG00000136205	0.121665
rs16885	6	16306520	ATXN1	ENSG00000124788	0.123297
rs16887092	8	37872499	RAB11FIP1	ENSG00000156675	0.306366
rs16888728	8	116771736	UTP23	ENSG00000147679	0.208487
rs16889318	6	36963588	PI16	ENSG00000164530	0.108129
rs16889320	6	158993867	RSPH3	ENSG00000130363	0.129036
rs16890979	4	9920543	SLC2A9	ENSG00000109667	0.165871
rs16891281	5	33527202	ADAMTS12	ENSG00000151388	0.218212
rs16891982	5	33951588	SLC45A2	ENSG00000164175	0.670115
rs16893053	5	64690636	SHISAL2B	ENSG00000145642	0.11252
rs16894812	5	66053554	ERBIN	ENSG00000112851	0.148699
rs16894945	6	34856330	UHRF1BP1	ENSG00000065060	0.1121
rs16895067	6	29553739	OR2I1P	ENSG00000237988	0.201412
rs16895070	6	29553780	OR2I1P	ENSG00000237988	0.201988
rs16895927	4	17873607	LCORL	ENSG00000178177	0.141519
rs16900532	5	83542036	VCAN	ENSG00000038427	0.169355
rs16902871	5	36256916	RANBP3L	ENSG00000164188	0.142838
rs16902872	5	36257032	RANBP3L	ENSG00000164188	0.278061
rs169068	16	1079872	SSTR5	ENSG00000162009	0.12652
rs16909422	11	6170013	OR52B2	ENSG00000255307	0.144139
rs16911679	9	94760318	AOPEP	ENSG00000148120	0.154272
rs16912096	9	122675446	OR1L3	ENSG00000171481	0.128842
rs16912099	9	122675490	OR1L3	ENSG00000171481	0.311396
rs16912752	9	128261226	GOLGA2	ENSG00000167110	0.308013
rs16914640	12	9669791	CLEC2D	ENSG00000069493	0.264146
rs16914996	9	110406836	SVEP1	ENSG00000165124	0.126888
rs16915277	11	6546627	DNHD1	ENSG00000179532	0.10634
rs16916235	8	51423622	PXDNL	ENSG00000147485	0.134698
rs16916632	8	86668054	CNGB3	ENSG00000170289	0.165929
rs16917409	11	92353496	FAT3	ENSG00000165323	0.122301
rs16918863	10	19491534	MALRD1	ENSG00000204740	0.304896
rs16919049	11	6877383	OR10A4	ENSG00000170782	0.106413
rs16919127	12	31983984	RESF1	ENSG00000174718	0.167684
rs16929093	11	36593291	RAG2	ENSG00000175097	0.100935
rs16930982	11	5441144	OR51I1	ENSG00000167359	0.156969
rs16932300	9	14801740	FREM1	ENSG00000164946	0.111043
rs16933182	8	67161902	CSPP1	ENSG00000104218	0.159181
rs16933529	11	16841676	PLEKHA7	ENSG00000166689	0.196636
rs16933949	9	113462172	RGS3	ENSG00000138835	0.187256
rs1693482	4	99342808	ADH1C	ENSG00000248144	0.10434
rs16937251	11	19933648	NAV2	ENSG00000166833	0.171759
rs16939743	15	45150698	DUOX1	ENSG00000137857	0.107052
rs16940029	12	109179923	ACACB	ENSG00000076555	0.143695
rs16940558	15	45198776	SHF	ENSG00000138606	0.117366
rs16940680	12	109914556	TCHP	ENSG00000139437	0.17773
rs16941888	15	88465686	MRPL46	ENSG00000259494	0.210375
rs16941904	15	88467745	MRPS11	ENSG00000181991	0.216341
rs16942318	15	88838898	ACAN	ENSG00000157766	0.107261
rs16944267	15	90358940	ZNF774	ENSG00000196391	0.183585
rs16944397	18	3084009	MYOM1	ENSG00000101605	0.18201
rs16945138	17	11652931	DNAH9	ENSG00000007174	0.172473
rs16945816	16	48117287	ABCC12	ENSG00000140798	0.109255
rs16945874	16	48141324	ABCC12	ENSG00000140798	0.269823
rs16945901	16	48146400	ABCC12	ENSG00000140798	0.128957
rs16945916	16	48167521	ABCC11	ENSG00000121270	0.15132
[truncated: 5,664 more rows]
