# Supplementary material for: Immune gene diversity and STING1 variants in shaping cancer immunity across different genetic ancestry populations
Source: Cell Rep. Author manuscript; Available in PMC 2026 Mar 26. (PMC13019158; doi:10.1016/j.celrep.2025.116882)
Supplement: 14 [file NIHMS2151699-supplement-14.xlsx]

## Sheet: Table S5
Table S5: List of KEGG pathways utilized in this study.
KEGG ID	Pathway	Category Class I	Category Class II	Category Class III
hsa00010	Glycolysis / Gluconeogenesis	Physiological oathways	Metabolism	Carbohydrate metabolism
hsa00020	Citrate cycle (TCA cycle)	Physiological oathways	Metabolism	Carbohydrate metabolism
hsa00030	Pentose phosphate pathway	Physiological oathways	Metabolism	Carbohydrate metabolism
hsa00040	Pentose and glucuronate interconversions	Physiological oathways	Metabolism	Carbohydrate metabolism
hsa00051	Fructose and mannose metabolism	Physiological oathways	Metabolism	Carbohydrate metabolism
hsa00052	Galactose metabolism	Physiological oathways	Metabolism	Carbohydrate metabolism
hsa00053	Ascorbate and aldarate metabolism	Physiological oathways	Metabolism	Carbohydrate metabolism
hsa00061	Fatty acid biosynthesis	Physiological oathways	Metabolism	Lipid metabolism
hsa00062	Fatty acid elongation	Physiological oathways	Metabolism	Lipid metabolism
hsa00071	Fatty acid degradation	Physiological oathways	Metabolism	Lipid metabolism
hsa00100	Steroid biosynthesis	Physiological oathways	Metabolism	Lipid metabolism
hsa00120	Primary bile acid biosynthesis	Physiological oathways	Metabolism	Lipid metabolism
hsa00130	Ubiquinone and other terpenoid-quinone biosynthesis	Physiological oathways	Metabolism	Metabolism of cofactors and vitamins
hsa00140	Steroid hormone biosynthesis	Physiological oathways	Metabolism	Lipid metabolism
hsa00190	Oxidative phosphorylation	Physiological oathways	Metabolism	Energy metabolism
hsa00220	Arginine biosynthesis	Physiological oathways	Metabolism	Amino acid metabolism
hsa00230	Purine metabolism	Physiological oathways	Metabolism	Nucleotide metabolism
hsa00232	Caffeine metabolism	Physiological oathways	Metabolism	Biosynthesis of other secondary metabolites
hsa00240	Pyrimidine metabolism	Physiological oathways	Metabolism	Nucleotide metabolism
hsa00250	Alanine, aspartate and glutamate metabolism	Physiological oathways	Metabolism	Amino acid metabolism
hsa00260	Glycine, serine and threonine metabolism	Physiological oathways	Metabolism	Amino acid metabolism
hsa00270	Cysteine and methionine metabolism	Physiological oathways	Metabolism	Amino acid metabolism
hsa00280	Valine, leucine and isoleucine degradation	Physiological oathways	Metabolism	Amino acid metabolism
hsa00290	Valine, leucine and isoleucine biosynthesis	Physiological oathways	Metabolism	Amino acid metabolism
hsa00310	Lysine degradation	Physiological oathways	Metabolism	Amino acid metabolism
hsa00330	Arginine and proline metabolism	Physiological oathways	Metabolism	Amino acid metabolism
hsa00340	Histidine metabolism	Physiological oathways	Metabolism	Amino acid metabolism
hsa00350	Tyrosine metabolism	Physiological oathways	Metabolism	Amino acid metabolism
hsa00360	Phenylalanine metabolism	Physiological oathways	Metabolism	Amino acid metabolism
hsa00380	Tryptophan metabolism	Physiological oathways	Metabolism	Amino acid metabolism
hsa00400	Phenylalanine, tyrosine and tryptophan biosynthesis	Physiological oathways	Metabolism	Amino acid metabolism
hsa00410	beta-Alanine metabolism	Physiological oathways	Metabolism	Metabolism of other amino acids
hsa00430	Taurine and hypotaurine metabolism	Physiological oathways	Metabolism	Metabolism of other amino acids
hsa00440	Phosphonate and phosphinate metabolism	Physiological oathways	Metabolism	Metabolism of other amino acids
hsa00450	Selenocompound metabolism	Physiological oathways	Metabolism	Metabolism of other amino acids
hsa00470	D-Amino acid metabolism	Physiological oathways	Metabolism	Metabolism of other amino acids
hsa00480	Glutathione metabolism	Physiological oathways	Metabolism	Metabolism of other amino acids
hsa00500	Starch and sucrose metabolism	Physiological oathways	Metabolism	Carbohydrate metabolism
hsa00510	N-Glycan biosynthesis	Physiological oathways	Metabolism	Glycan biosynthesis and metabolism
hsa00511	Other glycan degradation	Physiological oathways	Metabolism	Glycan biosynthesis and metabolism
hsa00512	Mucin type O-glycan biosynthesis	Physiological oathways	Metabolism	Glycan biosynthesis and metabolism
hsa00513	Various types of N-glycan biosynthesis	Physiological oathways	Metabolism	Glycan biosynthesis and metabolism
hsa00514	Other types of O-glycan biosynthesis	Physiological oathways	Metabolism	Glycan biosynthesis and metabolism
hsa00515	Mannose type O-glycan biosynthesis	Physiological oathways	Metabolism	Glycan biosynthesis and metabolism
hsa00520	Amino sugar and nucleotide sugar metabolism	Physiological oathways	Metabolism	Carbohydrate metabolism
hsa00524	Neomycin, kanamycin and gentamicin biosynthesis	Physiological oathways	Metabolism	Biosynthesis of other secondary metabolites
hsa00531	Glycosaminoglycan degradation	Physiological oathways	Metabolism	Glycan biosynthesis and metabolism
hsa00532	Glycosaminoglycan biosynthesis - chondroitin sulfate / dermatan sulfate	Physiological oathways	Metabolism	Glycan biosynthesis and metabolism
hsa00533	Glycosaminoglycan biosynthesis - keratan sulfate	Physiological oathways	Metabolism	Glycan biosynthesis and metabolism
hsa00534	Glycosaminoglycan biosynthesis - heparan sulfate / heparin	Physiological oathways	Metabolism	Glycan biosynthesis and metabolism
hsa00561	Glycerolipid metabolism	Physiological oathways	Metabolism	Lipid metabolism
hsa00562	Inositol phosphate metabolism	Physiological oathways	Metabolism	Carbohydrate metabolism
hsa00563	Glycosylphosphatidylinositol (GPI)-anchor biosynthesis	Physiological oathways	Metabolism	Glycan biosynthesis and metabolism
hsa00564	Glycerophospholipid metabolism	Physiological oathways	Metabolism	Lipid metabolism
hsa00565	Ether lipid metabolism	Physiological oathways	Metabolism	Lipid metabolism
hsa00590	Arachidonic acid metabolism	Physiological oathways	Metabolism	Lipid metabolism
hsa00591	Linoleic acid metabolism	Physiological oathways	Metabolism	Lipid metabolism
hsa00592	alpha-Linolenic acid metabolism	Physiological oathways	Metabolism	Lipid metabolism
hsa00600	Sphingolipid metabolism	Physiological oathways	Metabolism	Lipid metabolism
hsa00601	Glycosphingolipid biosynthesis - lacto and neolacto series	Physiological oathways	Metabolism	Glycan biosynthesis and metabolism
hsa00603	Glycosphingolipid biosynthesis - globo and isoglobo series	Physiological oathways	Metabolism	Glycan biosynthesis and metabolism
hsa00604	Glycosphingolipid biosynthesis - ganglio series	Physiological oathways	Metabolism	Glycan biosynthesis and metabolism
hsa00620	Pyruvate metabolism	Physiological oathways	Metabolism	Carbohydrate metabolism
hsa00630	Glyoxylate and dicarboxylate metabolism	Physiological oathways	Metabolism	Carbohydrate metabolism
hsa00640	Propanoate metabolism	Physiological oathways	Metabolism	Carbohydrate metabolism
hsa00650	Butanoate metabolism	Physiological oathways	Metabolism	Carbohydrate metabolism
hsa00670	One carbon pool by folate	Physiological oathways	Metabolism	Metabolism of cofactors and vitamins
hsa00730	Thiamine metabolism	Physiological oathways	Metabolism	Metabolism of cofactors and vitamins
hsa00740	Riboflavin metabolism	Physiological oathways	Metabolism	Metabolism of cofactors and vitamins
hsa00750	Vitamin B6 metabolism	Physiological oathways	Metabolism	Metabolism of cofactors and vitamins
hsa00760	Nicotinate and nicotinamide metabolism	Physiological oathways	Metabolism	Metabolism of cofactors and vitamins
hsa00770	Pantothenate and CoA biosynthesis	Physiological oathways	Metabolism	Metabolism of cofactors and vitamins
hsa00780	Biotin metabolism	Physiological oathways	Metabolism	Metabolism of cofactors and vitamins
hsa00785	Lipoic acid metabolism	Physiological oathways	Metabolism	Metabolism of cofactors and vitamins
hsa00790	Folate biosynthesis	Physiological oathways	Metabolism	Metabolism of cofactors and vitamins
hsa00830	Retinol metabolism	Physiological oathways	Metabolism	Metabolism of cofactors and vitamins
hsa00860	Porphyrin metabolism	Physiological oathways	Metabolism	Metabolism of cofactors and vitamins
hsa00900	Terpenoid backbone biosynthesis	Physiological oathways	Metabolism	Metabolism of terpenoids and polyketides
hsa00910	Nitrogen metabolism	Physiological oathways	Metabolism	Energy metabolism
hsa00920	Sulfur metabolism	Physiological oathways	Metabolism	Energy metabolism
hsa00970	Aminoacyl-tRNA biosynthesis	Physiological oathways	Genetic Information Processing	Translation
hsa00980	Metabolism of xenobiotics by cytochrome P450	Physiological oathways	Metabolism	Xenobiotics biodegradation and metabolism
hsa00982	Drug metabolism - cytochrome P450	Physiological oathways	Metabolism	Xenobiotics biodegradation and metabolism
hsa00983	Drug metabolism - other enzymes	Physiological oathways	Metabolism	Xenobiotics biodegradation and metabolism
hsa01040	Biosynthesis of unsaturated fatty acids	Physiological oathways	Metabolism	Lipid metabolism
hsa02010	ABC transporters	Physiological oathways	Environmental Information Processing	Membrane transport
hsa03008	Ribosome biogenesis in eukaryotes	Physiological oathways	Genetic Information Processing	Translation
hsa03010	Ribosome	Physiological oathways	Genetic Information Processing	Translation
hsa03013	Nucleocytoplasmic transport	Physiological oathways	Genetic Information Processing	Translation
hsa03015	mRNA surveillance pathway	Physiological oathways	Genetic Information Processing	Translation
hsa03018	RNA degradation	Physiological oathways	Genetic Information Processing	Folding, sorting and degradation
hsa03020	RNA polymerase	Physiological oathways	Genetic Information Processing	Transcription
hsa03022	Basal transcription factors	Physiological oathways	Genetic Information Processing	Transcription
hsa03030	DNA replication	Physiological oathways	Genetic Information Processing	Replication and repair
hsa03040	Spliceosome	Physiological oathways	Genetic Information Processing	Transcription
hsa03050	Proteasome	Physiological oathways	Genetic Information Processing	Folding, sorting and degradation
hsa03060	Protein export	Physiological oathways	Genetic Information Processing	Folding, sorting and degradation
hsa03250	Viral life cycle - HIV-1	Physiological oathways	Genetic Information Processing	Information processing in viruses
hsa03260	Virion - Human immunodeficiency virus	Physiological oathways	Genetic Information Processing	Information processing in viruses
hsa03264	Virion - Flavivirus	Physiological oathways	Genetic Information Processing	Information processing in viruses
hsa03265	Virion - Lyssavirus	Physiological oathways	Genetic Information Processing	Information processing in viruses
hsa03266	Virion - Herpesvirus	Physiological oathways	Genetic Information Processing	Information processing in viruses
hsa03267	Virion - Adenovirus	Physiological oathways	Genetic Information Processing	Information processing in viruses
hsa03320	PPAR signaling pathway	Physiological oathways	Organismal Systems	Endocrine system
hsa03410	Base excision repair	Physiological oathways	Genetic Information Processing	Replication and repair
hsa03420	Nucleotide excision repair	Physiological oathways	Genetic Information Processing	Replication and repair
hsa03430	Mismatch repair	Physiological oathways	Genetic Information Processing	Replication and repair
hsa03440	Homologous recombination	Physiological oathways	Genetic Information Processing	Replication and repair
hsa03450	Non-homologous end-joining	Physiological oathways	Genetic Information Processing	Replication and repair
hsa03460	Fanconi anemia pathway	Physiological oathways	Genetic Information Processing	Replication and repair
hsa04010	MAPK signaling pathway	Physiological oathways	Environmental Information Processing	Signal transduction
hsa04012	ErbB signaling pathway	Physiological oathways	Environmental Information Processing	Signal transduction
hsa04014	Ras signaling pathway	Physiological oathways	Environmental Information Processing	Signal transduction
hsa04015	Rap1 signaling pathway	Physiological oathways	Environmental Information Processing	Signal transduction
hsa04020	Calcium signaling pathway	Physiological oathways	Environmental Information Processing	Signal transduction
hsa04022	cGMP-PKG signaling pathway	Physiological oathways	Environmental Information Processing	Signal transduction
hsa04024	cAMP signaling pathway	Physiological oathways	Environmental Information Processing	Signal transduction
hsa04060	Cytokine-cytokine receptor interaction	Physiological oathways	Environmental Information Processing	Signaling molecules and interaction
hsa04061	Viral protein interaction with cytokine and cytokine receptor	Physiological oathways	Environmental Information Processing	Signaling molecules and interaction
hsa04062	Chemokine signaling pathway	Physiological oathways	Organismal Systems	Immune system
hsa04064	NF-kappa B signaling pathway	Physiological oathways	Environmental Information Processing	Signal transduction
hsa04066	HIF-1 signaling pathway	Physiological oathways	Environmental Information Processing	Signal transduction
hsa04068	FoxO signaling pathway	Physiological oathways	Environmental Information Processing	Signal transduction
hsa04070	Phosphatidylinositol signaling system	Physiological oathways	Environmental Information Processing	Signal transduction
hsa04071	Sphingolipid signaling pathway	Physiological oathways	Environmental Information Processing	Signal transduction
hsa04072	Phospholipase D signaling pathway	Physiological oathways	Environmental Information Processing	Signal transduction
hsa04080	Neuroactive ligand-receptor interaction	Physiological oathways	Environmental Information Processing	Signaling molecules and interaction
hsa04110	Cell cycle	Physiological oathways	Cellular Processes	Cell growth and death
hsa04114	Oocyte meiosis	Physiological oathways	Cellular Processes	Cell growth and death
hsa04115	p53 signaling pathway	Physiological oathways	Cellular Processes	Cell growth and death
hsa04120	Ubiquitin mediated proteolysis	Physiological oathways	Genetic Information Processing	Folding, sorting and degradation
hsa04122	Sulfur relay system	Physiological oathways	Genetic Information Processing	Folding, sorting and degradation
hsa04130	SNARE interactions in vesicular transport	Physiological oathways	Genetic Information Processing	Folding, sorting and degradation
hsa04136	Autophagy - other	Physiological oathways	Cellular Processes	Transport and catabolism
hsa04137	Mitophagy - animal	Physiological oathways	Cellular Processes	Transport and catabolism
hsa04140	Autophagy - animal	Physiological oathways	Cellular Processes	Transport and catabolism
hsa04141	Protein processing in endoplasmic reticulum	Physiological oathways	Genetic Information Processing	Folding, sorting and degradation
hsa04142	Lysosome	Physiological oathways	Cellular Processes	Transport and catabolism
hsa04144	Endocytosis	Physiological oathways	Cellular Processes	Transport and catabolism
hsa04145	Phagosome	Physiological oathways	Cellular Processes	Transport and catabolism
hsa04146	Peroxisome	Physiological oathways	Cellular Processes	Transport and catabolism
hsa04150	mTOR signaling pathway	Physiological oathways	Environmental Information Processing	Signal transduction
hsa04151	PI3K-Akt signaling pathway	Physiological oathways	Environmental Information Processing	Signal transduction
hsa04152	AMPK signaling pathway	Physiological oathways	Environmental Information Processing	Signal transduction
hsa04210	Apoptosis	Physiological oathways	Cellular Processes	Cell growth and death
hsa04211	Longevity regulating pathway	Physiological oathways	Organismal Systems	Aging
hsa04213	Longevity regulating pathway - multiple species	Physiological oathways	Organismal Systems	Aging
hsa04215	Apoptosis - multiple species	Physiological oathways	Cellular Processes	Cell growth and death
hsa04216	Ferroptosis	Physiological oathways	Cellular Processes	Cell growth and death
hsa04217	Necroptosis	Physiological oathways	Cellular Processes	Cell growth and death
hsa04218	Cellular senescence	Physiological oathways	Cellular Processes	Cell growth and death
hsa04260	Cardiac muscle contraction	Physiological oathways	Organismal Systems	Circulatory system
hsa04261	Adrenergic signaling in cardiomyocytes	Physiological oathways	Organismal Systems	Circulatory system
hsa04270	Vascular smooth muscle contraction	Physiological oathways	Organismal Systems	Circulatory system
hsa04310	Wnt signaling pathway	Physiological oathways	Environmental Information Processing	Signal transduction
hsa04330	Notch signaling pathway	Physiological oathways	Environmental Information Processing	Signal transduction
hsa04340	Hedgehog signaling pathway	Physiological oathways	Environmental Information Processing	Signal transduction
hsa04350	TGF-beta signaling pathway	Physiological oathways	Environmental Information Processing	Signal transduction
hsa04360	Axon guidance	Physiological oathways	Organismal Systems	Development and regeneration
hsa04370	VEGF signaling pathway	Physiological oathways	Environmental Information Processing	Signal transduction
hsa04371	Apelin signaling pathway	Physiological oathways	Environmental Information Processing	Signal transduction
hsa04380	Osteoclast differentiation	Physiological oathways	Organismal Systems	Development and regeneration
hsa04390	Hippo signaling pathway	Physiological oathways	Environmental Information Processing	Signal transduction
hsa04392	Hippo signaling pathway - multiple species	Physiological oathways	Environmental Information Processing	Signal transduction
hsa04510	Focal adhesion	Physiological oathways	Cellular Processes	Cellular community - eukaryotes
hsa04512	ECM-receptor interaction	Physiological oathways	Environmental Information Processing	Signaling molecules and interaction
hsa04514	Cell adhesion molecules	Physiological oathways	Environmental Information Processing	Signaling molecules and interaction
hsa04520	Adherens junction	Physiological oathways	Cellular Processes	Cellular community - eukaryotes
hsa04530	Tight junction	Physiological oathways	Cellular Processes	Cellular community - eukaryotes
hsa04540	Gap junction	Physiological oathways	Cellular Processes	Cellular community - eukaryotes
hsa04550	Signaling pathways regulating pluripotency of stem cells	Physiological oathways	Cellular Processes	Cellular community - eukaryotes
hsa04610	Complement and coagulation cascades	Physiological oathways	Organismal Systems	Immune system
hsa04611	Platelet activation	Physiological oathways	Organismal Systems	Immune system
hsa04612	Antigen processing and presentation	Physiological oathways	Organismal Systems	Immune system
hsa04613	Neutrophil extracellular trap formation	Physiological oathways	Organismal Systems	Immune system
hsa04614	Renin-angiotensin system	Physiological oathways	Organismal Systems	Endocrine system
hsa04620	Toll-like receptor signaling pathway	Physiological oathways	Organismal Systems	Immune system
hsa04621	NOD-like receptor signaling pathway	Physiological oathways	Organismal Systems	Immune system
hsa04622	RIG-I-like receptor signaling pathway	Physiological oathways	Organismal Systems	Immune system
hsa04623	Cytosolic DNA-sensing pathway	Physiological oathways	Organismal Systems	Immune system
hsa04625	C-type lectin receptor signaling pathway	Physiological oathways	Organismal Systems	Immune system
hsa04630	JAK-STAT signaling pathway	Physiological oathways	Environmental Information Processing	Signal transduction
hsa04640	Hematopoietic cell lineage	Physiological oathways	Organismal Systems	Immune system
hsa04650	Natural killer cell mediated cytotoxicity	Physiological oathways	Organismal Systems	Immune system
hsa04657	IL-17 signaling pathway	Physiological oathways	Organismal Systems	Immune system
hsa04658	Th1 and Th2 cell differentiation	Physiological oathways	Organismal Systems	Immune system
hsa04659	Th17 cell differentiation	Physiological oathways	Organismal Systems	Immune system
hsa04660	T cell receptor signaling pathway	Physiological oathways	Organismal Systems	Immune system
hsa04662	B cell receptor signaling pathway	Physiological oathways	Organismal Systems	Immune system
hsa04664	Fc epsilon RI signaling pathway	Physiological oathways	Organismal Systems	Immune system
hsa04666	Fc gamma R-mediated phagocytosis	Physiological oathways	Organismal Systems	Immune system
hsa04668	TNF signaling pathway	Physiological oathways	Environmental Information Processing	Signal transduction
hsa04670	Leukocyte transendothelial migration	Physiological oathways	Organismal Systems	Immune system
hsa04672	Intestinal immune network for IgA production	Physiological oathways	Organismal Systems	Immune system
hsa04710	Circadian rhythm	Physiological oathways	Organismal Systems	Environmental adaptation
hsa04713	Circadian entrainment	Physiological oathways	Organismal Systems	Environmental adaptation
hsa04714	Thermogenesis	Physiological oathways	Organismal Systems	Environmental adaptation
hsa04720	Long-term potentiation	Physiological oathways	Organismal Systems	Nervous system
hsa04721	Synaptic vesicle cycle	Physiological oathways	Organismal Systems	Nervous system
hsa04722	Neurotrophin signaling pathway	Physiological oathways	Organismal Systems	Nervous system
hsa04723	Retrograde endocannabinoid signaling	Physiological oathways	Organismal Systems	Nervous system
hsa04724	Glutamatergic synapse	Physiological oathways	Organismal Systems	Nervous system
hsa04725	Cholinergic synapse	Physiological oathways	Organismal Systems	Nervous system
hsa04726	Serotonergic synapse	Physiological oathways	Organismal Systems	Nervous system
hsa04727	GABAergic synapse	Physiological oathways	Organismal Systems	Nervous system
hsa04728	Dopaminergic synapse	Physiological oathways	Organismal Systems	Nervous system
hsa04730	Long-term depression	Physiological oathways	Organismal Systems	Nervous system
hsa04740	Olfactory transduction	Physiological oathways	Organismal Systems	Sensory system
hsa04742	Taste transduction	Physiological oathways	Organismal Systems	Sensory system
hsa04744	Phototransduction	Physiological oathways	Organismal Systems	Sensory system
hsa04750	Inflammatory mediator regulation of TRP channels	Physiological oathways	Organismal Systems	Sensory system
hsa04810	Regulation of actin cytoskeleton	Physiological oathways	Cellular Processes	Cell motility
hsa04814	Motor proteins	Physiological oathways	Cellular Processes	Cell motility
hsa04910	Insulin signaling pathway	Physiological oathways	Organismal Systems	Endocrine system
hsa04911	Insulin secretion	Physiological oathways	Organismal Systems	Endocrine system
hsa04912	GnRH signaling pathway	Physiological oathways	Organismal Systems	Endocrine system
hsa04913	Ovarian steroidogenesis	Physiological oathways	Organismal Systems	Endocrine system
hsa04914	Progesterone-mediated oocyte maturation	Physiological oathways	Organismal Systems	Endocrine system
hsa04915	Estrogen signaling pathway	Physiological oathways	Organismal Systems	Endocrine system
hsa04916	Melanogenesis	Physiological oathways	Organismal Systems	Endocrine system
hsa04917	Prolactin signaling pathway	Physiological oathways	Organismal Systems	Endocrine system
hsa04918	Thyroid hormone synthesis	Physiological oathways	Organismal Systems	Endocrine system
hsa04919	Thyroid hormone signaling pathway	Physiological oathways	Organismal Systems	Endocrine system
hsa04920	Adipocytokine signaling pathway	Physiological oathways	Organismal Systems	Endocrine system
hsa04921	Oxytocin signaling pathway	Physiological oathways	Organismal Systems	Endocrine system
hsa04922	Glucagon signaling pathway	Physiological oathways	Organismal Systems	Endocrine system
hsa04923	Regulation of lipolysis in adipocytes	Physiological oathways	Organismal Systems	Endocrine system
hsa04924	Renin secretion	Physiological oathways	Organismal Systems	Endocrine system
hsa04925	Aldosterone synthesis and secretion	Physiological oathways	Organismal Systems	Endocrine system
hsa04926	Relaxin signaling pathway	Physiological oathways	Organismal Systems	Endocrine system
hsa04927	Cortisol synthesis and secretion	Physiological oathways	Organismal Systems	Endocrine system
hsa04928	Parathyroid hormone synthesis, secretion and action	Physiological oathways	Organismal Systems	Endocrine system
hsa04929	GnRH secretion	Physiological oathways	Organismal Systems	Endocrine system
hsa04930	Type II diabetes mellitus	Phathological pathways	Human Diseases	Endocrine and metabolic disease
hsa04931	Insulin resistance	Phathological pathways	Human Diseases	Endocrine and metabolic disease
hsa04932	Non-alcoholic fatty liver disease	Phathological pathways	Human Diseases	Endocrine and metabolic disease
hsa04933	AGE-RAGE signaling pathway in diabetic complications	Phathological pathways	Human Diseases	Endocrine and metabolic disease
hsa04934	Cushing syndrome	Phathological pathways	Human Diseases	Endocrine and metabolic disease
hsa04935	Growth hormone synthesis, secretion and action	Physiological oathways	Organismal Systems	Endocrine system
hsa04936	Alcoholic liver disease	Phathological pathways	Human Diseases	Endocrine and metabolic disease
hsa04940	Type I diabetes mellitus	Phathological pathways	Human Diseases	Endocrine and metabolic disease
hsa04950	Maturity onset diabetes of the young	Phathological pathways	Human Diseases	Endocrine and metabolic disease
hsa04960	Aldosterone-regulated sodium reabsorption	Physiological oathways	Organismal Systems	Excretory system
hsa04961	Endocrine and other factor-regulated calcium reabsorption	Physiological oathways	Organismal Systems	Excretory system
hsa04962	Vasopressin-regulated water reabsorption	Physiological oathways	Organismal Systems	Excretory system
hsa04964	Proximal tubule bicarbonate reclamation	Physiological oathways	Organismal Systems	Excretory system
hsa04966	Collecting duct acid secretion	Physiological oathways	Organismal Systems	Excretory system
hsa04970	Salivary secretion	Physiological oathways	Organismal Systems	Digestive system
hsa04971	Gastric acid secretion	Physiological oathways	Organismal Systems	Digestive system
hsa04972	Pancreatic secretion	Physiological oathways	Organismal Systems	Digestive system
hsa04973	Carbohydrate digestion and absorption	Physiological oathways	Organismal Systems	Digestive system
hsa04974	Protein digestion and absorption	Physiological oathways	Organismal Systems	Digestive system
hsa04975	Fat digestion and absorption	Physiological oathways	Organismal Systems	Digestive system
hsa04976	Bile secretion	Physiological oathways	Organismal Systems	Digestive system
hsa04977	Vitamin digestion and absorption	Physiological oathways	Organismal Systems	Digestive system
hsa04978	Mineral absorption	Physiological oathways	Organismal Systems	Digestive system
hsa04979	Cholesterol metabolism	Physiological oathways	Organismal Systems	Digestive system
hsa05010	Alzheimer disease	Phathological pathways	Human Diseases	Neurodegenerative disease
hsa05012	Parkinson disease	Phathological pathways	Human Diseases	Neurodegenerative disease
hsa05014	Amyotrophic lateral sclerosis	Phathological pathways	Human Diseases	Neurodegenerative disease
hsa05016	Huntington disease	Phathological pathways	Human Diseases	Neurodegenerative disease
hsa05017	Spinocerebellar ataxia	Phathological pathways	Human Diseases	Neurodegenerative disease
hsa05020	Prion disease	Phathological pathways	Human Diseases	Neurodegenerative disease
hsa05022	Pathways of neurodegeneration - multiple diseases	Phathological pathways	Human Diseases	Neurodegenerative disease
hsa05030	Cocaine addiction	Phathological pathways	Human Diseases	Substance dependence
hsa05031	Amphetamine addiction	Phathological pathways	Human Diseases	Substance dependence
hsa05032	Morphine addiction	Phathological pathways	Human Diseases	Substance dependence
hsa05033	Nicotine addiction	Phathological pathways	Human Diseases	Substance dependence
hsa05034	Alcoholism	Phathological pathways	Human Diseases	Substance dependence
hsa05100	Bacterial invasion of epithelial cells	Phathological pathways	Human Diseases	Infectious disease: bacterial
hsa05110	Vibrio cholerae infection	Phathological pathways	Human Diseases	Infectious disease: bacterial
hsa05120	Epithelial cell signaling in Helicobacter pylori infection	Phathological pathways	Human Diseases	Infectious disease: bacterial
hsa05130	Pathogenic Escherichia coli infection	Phathological pathways	Human Diseases	Infectious disease: bacterial
hsa05131	Shigellosis	Phathological pathways	Human Diseases	Infectious disease: bacterial
hsa05132	Salmonella infection	Phathological pathways	Human Diseases	Infectious disease: bacterial
hsa05133	Pertussis	Phathological pathways	Human Diseases	Infectious disease: bacterial
hsa05134	Legionellosis	Phathological pathways	Human Diseases	Infectious disease: bacterial
hsa05135	Yersinia infection	Phathological pathways	Human Diseases	Infectious disease: bacterial
hsa05140	Leishmaniasis	Phathological pathways	Human Diseases	Infectious disease: parasitic
hsa05142	Chagas disease	Phathological pathways	Human Diseases	Infectious disease: parasitic
hsa05143	African trypanosomiasis	Phathological pathways	Human Diseases	Infectious disease: parasitic
hsa05144	Malaria	Phathological pathways	Human Diseases	Infectious disease: parasitic
hsa05145	Toxoplasmosis	Phathological pathways	Human Diseases	Infectious disease: parasitic
hsa05146	Amoebiasis	Phathological pathways	Human Diseases	Infectious disease: parasitic
hsa05150	Staphylococcus aureus infection	Phathological pathways	Human Diseases	Infectious disease: bacterial
hsa05152	Tuberculosis	Phathological pathways	Human Diseases	Infectious disease: bacterial
hsa05160	Hepatitis C	Phathological pathways	Human Diseases	Infectious disease: viral
hsa05161	Hepatitis B	Phathological pathways	Human Diseases	Infectious disease: viral
hsa05162	Measles	Phathological pathways	Human Diseases	Infectious disease: viral
hsa05163	Human cytomegalovirus infection	Phathological pathways	Human Diseases	Infectious disease: viral
hsa05164	Influenza A	Phathological pathways	Human Diseases	Infectious disease: viral
hsa05165	Human papillomavirus infection	Phathological pathways	Human Diseases	Infectious disease: viral
hsa05166	Human T-cell leukemia virus 1 infection	Phathological pathways	Human Diseases	Infectious disease: viral
hsa05167	Kaposi sarcoma-associated herpesvirus infection	Phathological pathways	Human Diseases	Infectious disease: viral
hsa05168	Herpes simplex virus 1 infection	Phathological pathways	Human Diseases	Infectious disease: viral
hsa05169	Epstein-Barr virus infection	Phathological pathways	Human Diseases	Infectious disease: viral
hsa05170	Human immunodeficiency virus 1 infection	Phathological pathways	Human Diseases	Infectious disease: viral
hsa05171	Coronavirus disease - COVID-19	Phathological pathways	Human Diseases	Infectious disease: viral
hsa05200	Pathways in cancer	Phathological pathways	Human Diseases	Cancer: overview
hsa05202	Transcriptional misregulation in cancer	Phathological pathways	Human Diseases	Cancer: overview
hsa05203	Viral carcinogenesis	Phathological pathways	Human Diseases	Cancer: overview
hsa05204	Chemical carcinogenesis - DNA adducts	Phathological pathways	Human Diseases	Cancer: overview
hsa05205	Proteoglycans in cancer	Phathological pathways	Human Diseases	Cancer: overview
hsa05206	MicroRNAs in cancer	Phathological pathways	Human Diseases	Cancer: overview
hsa05207	Chemical carcinogenesis - receptor activation	Phathological pathways	Human Diseases	Cancer: overview
hsa05208	Chemical carcinogenesis - reactive oxygen species	Phathological pathways	Human Diseases	Cancer: overview
hsa05210	Colorectal cancer	Phathological pathways	Human Diseases	Cancer: specific types
hsa05211	Renal cell carcinoma	Phathological pathways	Human Diseases	Cancer: specific types
hsa05212	Pancreatic cancer	Phathological pathways	Human Diseases	Cancer: specific types
hsa05213	Endometrial cancer	Phathological pathways	Human Diseases	Cancer: specific types
hsa05214	Glioma	Phathological pathways	Human Diseases	Cancer: specific types
hsa05215	Prostate cancer	Phathological pathways	Human Diseases	Cancer: specific types
hsa05216	Thyroid cancer	Phathological pathways	Human Diseases	Cancer: specific types
hsa05217	Basal cell carcinoma	Phathological pathways	Human Diseases	Cancer: specific types
hsa05218	Melanoma	Phathological pathways	Human Diseases	Cancer: specific types
hsa05219	Bladder cancer	Phathological pathways	Human Diseases	Cancer: specific types
hsa05220	Chronic myeloid leukemia	Phathological pathways	Human Diseases	Cancer: specific types
hsa05221	Acute myeloid leukemia	Phathological pathways	Human Diseases	Cancer: specific types
hsa05222	Small cell lung cancer	Phathological pathways	Human Diseases	Cancer: specific types
hsa05223	Non-small cell lung cancer	Phathological pathways	Human Diseases	Cancer: specific types
hsa05224	Breast cancer	Phathological pathways	Human Diseases	Cancer: specific types
hsa05225	Hepatocellular carcinoma	Phathological pathways	Human Diseases	Cancer: specific types
hsa05226	Gastric cancer	Phathological pathways	Human Diseases	Cancer: specific types
hsa05230	Central carbon metabolism in cancer	Phathological pathways	Human Diseases	Cancer: overview
hsa05231	Choline metabolism in cancer	Phathological pathways	Human Diseases	Cancer: overview
hsa05235	PD-L1 expression and PD-1 checkpoint pathway in cancer	Phathological pathways	Human Diseases	Cancer: overview
hsa05310	Asthma	Phathological pathways	Human Diseases	Immune disease
hsa05320	Autoimmune thyroid disease	Phathological pathways	Human Diseases	Immune disease
hsa05321	Inflammatory bowel disease	Phathological pathways	Human Diseases	Immune disease
hsa05322	Systemic lupus erythematosus	Phathological pathways	Human Diseases	Immune disease
hsa05323	Rheumatoid arthritis	Phathological pathways	Human Diseases	Immune disease
hsa05330	Allograft rejection	Phathological pathways	Human Diseases	Immune disease
hsa05332	Graft-versus-host disease	Phathological pathways	Human Diseases	Immune disease
hsa05340	Primary immunodeficiency	Phathological pathways	Human Diseases	Immune disease
hsa05410	Hypertrophic cardiomyopathy	Phathological pathways	Human Diseases	Cardiovascular disease
hsa05412	Arrhythmogenic right ventricular cardiomyopathy	Phathological pathways	Human Diseases	Cardiovascular disease
hsa05414	Dilated cardiomyopathy	Phathological pathways	Human Diseases	Cardiovascular disease
hsa05415	Diabetic cardiomyopathy	Phathological pathways	Human Diseases	Cardiovascular disease
hsa05416	Viral myocarditis	Phathological pathways	Human Diseases	Cardiovascular disease
hsa05417	Lipid and atherosclerosis	Phathological pathways	Human Diseases	Cardiovascular disease
hsa05418	Fluid shear stress and atherosclerosis	Phathological pathways	Human Diseases	Cardiovascular disease
