# Supplementary material for: Immune gene diversity and STING1 variants in shaping cancer immunity across different genetic ancestry populations
Source: Cell Rep. Author manuscript; Available in PMC 2026 Mar 26. (PMC13019158; doi:10.1016/j.celrep.2025.116882)
Supplement: 15 [file NIHMS2151699-supplement-15.xlsx]

## Sheet: Table S6
Table S6: Summary of genomic profiles in the TCGA dataset utilized in this study.
Abbreviations	Primary Site	Cancer Type	RNA-seq		SNP Arry	Exome-seq	Transcript fusion
			Adjacent	Tumor
ACC	Adrenal Gland	Adrenocortical carcinoma	0	77	90	92	79
BLCA	Bladder	Bladder Urothelial Carcinoma	19	407	408	411	408
BRCA	Breast	Breast invasive carcinoma	113	1099	1080	1020	1095
CESC	Cervix	Cervical squamous cell carcinoma and endocervical adenocarcinoma	3	306	295	289	304
CHOL	Bile Duct	Cholangiocarcinoma	9	36	36	36	36
COAD	Colon	Colon adenocarcinoma	41	290	451	406	290
DLBC	Lymph Nodes	Lymphoid Neoplasm Diffuse Large B-cell Lymphoma	0	47	48	37	48
ESCA	Esophagus	Esophageal carcinoma	13	182	184	184	184
GBM	Brain	Glioblastoma multiforme	5	166	577	393	172
HNSC	Head and Neck	Head and Neck squamous cell carcinoma	44	520	522	507	520
KICH	Kidney	Kidney Chromophobe	25	66	66	66	66
KIRC	Kidney	Kidney renal clear cell carcinoma	72	531	528	369	533
KIRP	Kidney	Kidney renal papillary cell carcinoma	32	289	288	281	290
LAML	Bone Marrow	Acute Myeloid Leukemia	0	173	191	141	179
LGG	Brain	Brain Lower Grade Glioma	0	523	513	512	516
LIHC	Liver	Liver hepatocellular carcinoma	50	371	370	363	371
LUAD	Lung	Lung adenocarcinoma	59	515	516	567	516
LUSC	Lung	Lung squamous cell carcinoma	50	498	501	485	501
MESO	Pleura	Mesothelioma	0	87	87	82	87
OV	Ovary	Ovarian serous cystadenocarcinoma	0	427	582	412	422
PAAD	Pancreas	Pancreatic adenocarcinoma	4	179	184	177	178
PCPG	Adrenal Gland	Pheochromocytoma and Paraganglioma	3	182	162	179	179
PRAD	Prostate	Prostate adenocarcinoma	52	496	492	497	497
READ	Rectal	Rectum adenocarcinoma	10	93	165	150	94
SARC	Soft Tissue	Sarcoma	2	262	257	236	259
SKCM	Skin	Skin Cutaneous Melanoma	1	469	469	466	469
STAD	Stomach	Stomach adenocarcinoma	36	414	441	439	414
TGCT	Testis	Testicular Germ Cell Tumors	0	154	150	145	150
THCA	Thyroid	Thyroid carcinoma	59	512	499	492	505
THYM	Thymus	Thymoma	2	119	123	123	120
UCEC	Uterine	Uterine Corpus Endometrial Carcinoma	23	181	539	530	180
UCS	Uterine	Uterine Carcinosarcoma	0	57	56	57	57
UVM	Eye	Uveal Melanoma	0	79	80	80	80
Total			727	9807	10950	10224	9799
