# Supplementary material for: Immune gene diversity and STING1 variants in shaping cancer immunity across different genetic ancestry populations
Source: Cell Rep. Author manuscript; Available in PMC 2026 Mar 26. (PMC13019158; doi:10.1016/j.celrep.2025.116882)
Supplement: 16 [file NIHMS2151699-supplement-16.xlsx]

## Sheet: Table S7
Table S7: Genes encoding proteins in the PRR pathways within the human genome
Gene	Gene ID	Class	Pathway
ADAR	ENSG00000160710	regulator	Cytosolic DNA-sensing pathway
AIM2	ENSG00000163568	sensor	NOD-like receptor signaling pathway;Cytosolic DNA-sensing pathway
AKT1	ENSG00000142208	signal transducer	Toll-like receptor signaling pathway;C-type lectin receptor signaling pathway
AKT2	ENSG00000105221	signal transducer	Toll-like receptor signaling pathway;C-type lectin receptor signaling pathway
AKT3	ENSG00000117020	signal transducer	Toll-like receptor signaling pathway;C-type lectin receptor signaling pathway
ANTXR1	ENSG00000169604	sensor	NOD-like receptor signaling pathway
ANTXR2	ENSG00000163297	sensor	NOD-like receptor signaling pathway
ARHGEF12	ENSG00000196914	signal transducer	C-type lectin receptor signaling pathway
ATG12	ENSG00000145782	regulator	NOD-like receptor signaling pathway;RIG-I-like receptor signaling pathway
ATG16L1	ENSG00000085978	regulator	NOD-like receptor signaling pathway
ATG5	ENSG00000057663	regulator	NOD-like receptor signaling pathway;RIG-I-like receptor signaling pathway
AZI2	ENSG00000163512	adaptor	RIG-I-like receptor signaling pathway
BCL10	ENSG00000142867	signal transducer	C-type lectin receptor signaling pathway
BCL2	ENSG00000171791	signal transducer	NOD-like receptor signaling pathway
BCL2L1	ENSG00000171552	regulator	NOD-like receptor signaling pathway
BCL3	ENSG00000069399	signal transducer	C-type lectin receptor signaling pathway
BIRC2	ENSG00000110330	regulator	NOD-like receptor signaling pathway
BIRC3	ENSG00000023445	regulator	NOD-like receptor signaling pathway
CALM1	ENSG00000198668	sensor	C-type lectin receptor signaling pathway
CALM2	ENSG00000143933	sensor	C-type lectin receptor signaling pathway
CALM3	ENSG00000160014	sensor	C-type lectin receptor signaling pathway
CALML3	ENSG00000178363	sensor	C-type lectin receptor signaling pathway
CALML4	ENSG00000129007	sensor	C-type lectin receptor signaling pathway
CALML5	ENSG00000178372	sensor	C-type lectin receptor signaling pathway
CALML6	ENSG00000169885	sensor	C-type lectin receptor signaling pathway
CAMP	ENSG00000164047	effector	NOD-like receptor signaling pathway
CARD16	ENSG00000204397	regulator	NOD-like receptor signaling pathway
CARD18	ENSG00000255501	regulator	NOD-like receptor signaling pathway
CARD6	ENSG00000132357	regulator	NOD-like receptor signaling pathway
CARD8	ENSG00000105483	adaptor	NOD-like receptor signaling pathway
CARD9	ENSG00000187796	adaptor	NOD-like receptor signaling pathway;C-type lectin receptor signaling pathway
CASP1	ENSG00000137752	signal transducer	NOD-like receptor signaling pathway;Cytosolic DNA-sensing pathway;C-type lectin receptor signaling pathway
CASP10	ENSG00000003400	signal transducer	RIG-I-like receptor signaling pathway
CASP12	ENSG00000204403	signal transducer	NOD-like receptor signaling pathway
CASP4	ENSG00000196954	signal transducer	NOD-like receptor signaling pathway
CASP5	ENSG00000137757	signal transducer	NOD-like receptor signaling pathway
CASP8	ENSG00000064012	signal transducer	Toll-like receptor signaling pathway;NOD-like receptor signaling pathway;RIG-I-like receptor signaling pathway;C-type lectin receptor signaling pathway
CASR	ENSG00000036828	sensor	NOD-like receptor signaling pathway
CBLB	ENSG00000114423	regulator	C-type lectin receptor signaling pathway
CCL17	ENSG00000102970	effector	C-type lectin receptor signaling pathway
CCL2	ENSG00000108691	effector	NOD-like receptor signaling pathway
CCL22	ENSG00000102962	effector	C-type lectin receptor signaling pathway
CCL3	ENSG00000277632	effector	Toll-like receptor signaling pathway
CCL3L1	ENSG00000277336	effector	Toll-like receptor signaling pathway
CCL3L3	ENSG00000276085	effector	Toll-like receptor signaling pathway
CCL4	ENSG00000275302	effector	Toll-like receptor signaling pathway;Cytosolic DNA-sensing pathway
CCL4L2	ENSG00000276070	effector	Toll-like receptor signaling pathway;Cytosolic DNA-sensing pathway
CCL5	ENSG00000271503	effector	Toll-like receptor signaling pathway;NOD-like receptor signaling pathway;Cytosolic DNA-sensing pathway
CD14	ENSG00000170458	sensor	Toll-like receptor signaling pathway
CD209	ENSG00000090659	sensor	C-type lectin receptor signaling pathway
CD40	ENSG00000101017	effector	Toll-like receptor signaling pathway
CD80	ENSG00000121594	effector	Toll-like receptor signaling pathway
CD86	ENSG00000114013	effector	Toll-like receptor signaling pathway
CGAS	ENSG00000164430	sensor	Cytosolic DNA-sensing pathway
CHUK	ENSG00000213341	signal transducer	Toll-like receptor signaling pathway;NOD-like receptor signaling pathway;RIG-I-like receptor signaling pathway;Cytosolic DNA-sensing pathway;C-type lectin receptor signaling pathway
CLEC1B	ENSG00000165682	sensor	C-type lectin receptor signaling pathway
CLEC4D	ENSG00000166527	sensor	C-type lectin receptor signaling pathway
CLEC4E	ENSG00000166523	sensor	C-type lectin receptor signaling pathway
CLEC4M	ENSG00000104938	sensor	C-type lectin receptor signaling pathway
CLEC6A	ENSG00000205846	sensor	C-type lectin receptor signaling pathway
CLEC7A	ENSG00000172243	sensor	C-type lectin receptor signaling pathway
CTSB	ENSG00000164733	accessory molecule	NOD-like receptor signaling pathway
CTSK	ENSG00000143387	accessory molecule	Toll-like receptor signaling pathway
CXCL1	ENSG00000163739	effector	NOD-like receptor signaling pathway
CXCL10	ENSG00000169245	effector	Toll-like receptor signaling pathway;RIG-I-like receptor signaling pathway;Cytosolic DNA-sensing pathway
CXCL11	ENSG00000169248	effector	Toll-like receptor signaling pathway
CXCL2	ENSG00000081041	effector	NOD-like receptor signaling pathway
CXCL3	ENSG00000163734	effector	NOD-like receptor signaling pathway
CXCL8	ENSG00000169429	effector	Toll-like receptor signaling pathway;NOD-like receptor signaling pathway;RIG-I-like receptor signaling pathway
CXCL9	ENSG00000138755	effector	Toll-like receptor signaling pathway
CYBA	ENSG00000051523	effector	NOD-like receptor signaling pathway
CYLD	ENSG00000083799	regulator	RIG-I-like receptor signaling pathway;C-type lectin receptor signaling pathway
DEFA1	ENSG00000206047	effector	NOD-like receptor signaling pathway
DEFA1B	ENSG00000240247	effector	NOD-like receptor signaling pathway
DEFA3	ENSG00000239839	effector	NOD-like receptor signaling pathway
DEFA4	ENSG00000164821	effector	NOD-like receptor signaling pathway
DEFA5	ENSG00000164816	effector	NOD-like receptor signaling pathway
DEFA6	ENSG00000164822	effector	NOD-like receptor signaling pathway
DEFB103A	ENSG00000176797	effector	NOD-like receptor signaling pathway
DEFB103B	ENSG00000177243	effector	NOD-like receptor signaling pathway
DEFB4A	ENSG00000171711	effector	NOD-like receptor signaling pathway
DEFB4B	ENSG00000177257	effector	NOD-like receptor signaling pathway
DHX33	ENSG00000005100	sensor	NOD-like receptor signaling pathway
DHX58	ENSG00000108771	sensor	RIG-I-like receptor signaling pathway
DNM1L	ENSG00000087470	effector	NOD-like receptor signaling pathway
EGR2	ENSG00000122877	effector	C-type lectin receptor signaling pathway
EGR3	ENSG00000179388	effector	C-type lectin receptor signaling pathway
ERBIN	ENSG00000112851	regulator	NOD-like receptor signaling pathway
FADD	ENSG00000168040	signal transducer	Toll-like receptor signaling pathway;NOD-like receptor signaling pathway;RIG-I-like receptor signaling pathway
FCER1G	ENSG00000158869	sensor	C-type lectin receptor signaling pathway
FOS	ENSG00000170345	transcription	Toll-like receptor signaling pathway
GABARAP	ENSG00000170296	accessory molecule	NOD-like receptor signaling pathway
GABARAPL1	ENSG00000139112	effector	NOD-like receptor signaling pathway
GABARAPL2	ENSG00000034713	effector	NOD-like receptor signaling pathway
GBP1	ENSG00000117228	effector	NOD-like receptor signaling pathway
GBP2	ENSG00000162645	signal transducer	NOD-like receptor signaling pathway
GBP3	ENSG00000117226	signal transducer	NOD-like receptor signaling pathway
GBP4	ENSG00000162654	signal transducer	NOD-like receptor signaling pathway
GBP5	ENSG00000154451	regulator	NOD-like receptor signaling pathway
GBP7	ENSG00000213512	effector	NOD-like receptor signaling pathway
GPRC6A	ENSG00000173612	sensor	NOD-like receptor signaling pathway
GSDMD	ENSG00000104518	effector	NOD-like receptor signaling pathway
HRAS	ENSG00000174775	adaptor	C-type lectin receptor signaling pathway
HSP90AA1	ENSG00000080824	accessory molecule	NOD-like receptor signaling pathway
HSP90AB1	ENSG00000096384	accessory molecule	NOD-like receptor signaling pathway
IFI16	ENSG00000163565	sensor	NOD-like receptor signaling pathway
IFIH1	ENSG00000115267	sensor	RIG-I-like receptor signaling pathway
IFNA1	ENSG00000197919	effector	Toll-like receptor signaling pathway;NOD-like receptor signaling pathway;RIG-I-like receptor signaling pathway;Cytosolic DNA-sensing pathway
IFNA10	ENSG00000186803	effector	Toll-like receptor signaling pathway;NOD-like receptor signaling pathway;RIG-I-like receptor signaling pathway;Cytosolic DNA-sensing pathway
IFNA13	ENSG00000233816	effector	Toll-like receptor signaling pathway;NOD-like receptor signaling pathway;RIG-I-like receptor signaling pathway;Cytosolic DNA-sensing pathway
IFNA14	ENSG00000228083	effector	Toll-like receptor signaling pathway;NOD-like receptor signaling pathway;RIG-I-like receptor signaling pathway;Cytosolic DNA-sensing pathway
IFNA16	ENSG00000147885	effector	Toll-like receptor signaling pathway;NOD-like receptor signaling pathway;RIG-I-like receptor signaling pathway;Cytosolic DNA-sensing pathway
IFNA17	ENSG00000234829	effector	Toll-like receptor signaling pathway;NOD-like receptor signaling pathway;RIG-I-like receptor signaling pathway;Cytosolic DNA-sensing pathway
IFNA2	ENSG00000188379	effector	Toll-like receptor signaling pathway;NOD-like receptor signaling pathway;RIG-I-like receptor signaling pathway;Cytosolic DNA-sensing pathway
IFNA21	ENSG00000137080	effector	Toll-like receptor signaling pathway;NOD-like receptor signaling pathway;RIG-I-like receptor signaling pathway;Cytosolic DNA-sensing pathway
IFNA4	ENSG00000236637	effector	Toll-like receptor signaling pathway;NOD-like receptor signaling pathway;RIG-I-like receptor signaling pathway;Cytosolic DNA-sensing pathway
IFNA5	ENSG00000147873	effector	Toll-like receptor signaling pathway;NOD-like receptor signaling pathway;RIG-I-like receptor signaling pathway;Cytosolic DNA-sensing pathway
IFNA6	ENSG00000120235	effector	Toll-like receptor signaling pathway;NOD-like receptor signaling pathway;RIG-I-like receptor signaling pathway;Cytosolic DNA-sensing pathway
IFNA7	ENSG00000214042	effector	Toll-like receptor signaling pathway;NOD-like receptor signaling pathway;RIG-I-like receptor signaling pathway;Cytosolic DNA-sensing pathway
IFNA8	ENSG00000120242	effector	Toll-like receptor signaling pathway;NOD-like receptor signaling pathway;RIG-I-like receptor signaling pathway;Cytosolic DNA-sensing pathway
IFNAR1	ENSG00000142166	secondary receptor	Toll-like receptor signaling pathway;NOD-like receptor signaling pathway
IFNAR2	ENSG00000159110	secondary receptor	Toll-like receptor signaling pathway;NOD-like receptor signaling pathway
IFNB1	ENSG00000171855	effector	Toll-like receptor signaling pathway;NOD-like receptor signaling pathway;RIG-I-like receptor signaling pathway;Cytosolic DNA-sensing pathway
IFNE	ENSG00000184995	effector	RIG-I-like receptor signaling pathway
IFNK	ENSG00000147896	effector	RIG-I-like receptor signaling pathway
IFNW1	ENSG00000177047	effector	RIG-I-like receptor signaling pathway
IKBKB	ENSG00000104365	signal transducer	Toll-like receptor signaling pathway;NOD-like receptor signaling pathway;RIG-I-like receptor signaling pathway;Cytosolic DNA-sensing pathway;C-type lectin receptor signaling pathway
IKBKE	ENSG00000263528	signal transducer	Toll-like receptor signaling pathway;NOD-like receptor signaling pathway;RIG-I-like receptor signaling pathway;Cytosolic DNA-sensing pathway;C-type lectin receptor signaling pathway
IL10	ENSG00000136634	effector	C-type lectin receptor signaling pathway
IL12A	ENSG00000168811	effector	Toll-like receptor signaling pathway;RIG-I-like receptor signaling pathway;C-type lectin receptor signaling pathway
IL12B	ENSG00000113302	effector	Toll-like receptor signaling pathway;RIG-I-like receptor signaling pathway;C-type lectin receptor signaling pathway
IL17D	ENSG00000172458	effector	C-type lectin receptor signaling pathway
IL18	ENSG00000150782	effector	NOD-like receptor signaling pathway;Cytosolic DNA-sensing pathway
IL1B	ENSG00000125538	effector	Toll-like receptor signaling pathway;NOD-like receptor signaling pathway;Cytosolic DNA-sensing pathway;C-type lectin receptor signaling pathway
IL2	ENSG00000109471	effector	C-type lectin receptor signaling pathway
IL23A	ENSG00000110944	effector	C-type lectin receptor signaling pathway
IL33	ENSG00000137033	effector	Cytosolic DNA-sensing pathway
IL6	ENSG00000136244	effector	Toll-like receptor signaling pathway;NOD-like receptor signaling pathway;Cytosolic DNA-sensing pathway;C-type lectin receptor signaling pathway
IRAK4	ENSG00000198001	signal transducer	Toll-like receptor signaling pathway;NOD-like receptor signaling pathway
IRF1	ENSG00000125347	transcription	C-type lectin receptor signaling pathway
IRF3	ENSG00000126456	transcription	Toll-like receptor signaling pathway;NOD-like receptor signaling pathway;RIG-I-like receptor signaling pathway;Cytosolic DNA-sensing pathway
IRF5	ENSG00000128604	transcription	Toll-like receptor signaling pathway
IRF7	ENSG00000185507	transcription	Toll-like receptor signaling pathway;NOD-like receptor signaling pathway;RIG-I-like receptor signaling pathway;Cytosolic DNA-sensing pathway
IRF9	ENSG00000213928	transcription	NOD-like receptor signaling pathway;C-type lectin receptor signaling pathway
ISG15	ENSG00000187608	regulator	RIG-I-like receptor signaling pathway
ITPR1	ENSG00000150995	sensor	NOD-like receptor signaling pathway;C-type lectin receptor signaling pathway
ITPR2	ENSG00000123104	sensor	NOD-like receptor signaling pathway;C-type lectin receptor signaling pathway
ITPR3	ENSG00000096433	sensor	NOD-like receptor signaling pathway;C-type lectin receptor signaling pathway
JAK1	ENSG00000162434	signal transducer	NOD-like receptor signaling pathway
JUN	ENSG00000177606	transcription	Toll-like receptor signaling pathway;NOD-like receptor signaling pathway;C-type lectin receptor signaling pathway
KRAS	ENSG00000133703	signal transducer	C-type lectin receptor signaling pathway
KSR1	ENSG00000141068	adaptor	C-type lectin receptor signaling pathway
LBP	ENSG00000129988	sensor	Toll-like receptor signaling pathway
LSP1	ENSG00000130592	adaptor	C-type lectin receptor signaling pathway
LY96	ENSG00000154589	sensor	Toll-like receptor signaling pathway
MALT1	ENSG00000172175	signal transducer	C-type lectin receptor signaling pathway
MAP1LC3A	ENSG00000101460	effector	NOD-like receptor signaling pathway
MAP1LC3B	ENSG00000140941	effector	NOD-like receptor signaling pathway
MAP1LC3B2	ENSG00000258102	effector	NOD-like receptor signaling pathway
MAP1LC3C	ENSG00000197769	effector	NOD-like receptor signaling pathway
MAP2K1	ENSG00000169032	signal transducer	Toll-like receptor signaling pathway
MAP2K2	ENSG00000126934	signal transducer	Toll-like receptor signaling pathway
MAP2K3	ENSG00000034152	signal transducer	Toll-like receptor signaling pathway
MAP2K4	ENSG00000065559	signal transducer	Toll-like receptor signaling pathway
MAP2K6	ENSG00000108984	signal transducer	Toll-like receptor signaling pathway
MAP2K7	ENSG00000076984	signal transducer	Toll-like receptor signaling pathway
MAP3K1	ENSG00000095015	signal transducer	RIG-I-like receptor signaling pathway
MAP3K14	ENSG00000006062	signal transducer	C-type lectin receptor signaling pathway
MAP3K7	ENSG00000135341	signal transducer	Toll-like receptor signaling pathway;NOD-like receptor signaling pathway;RIG-I-like receptor signaling pathway
MAP3K8	ENSG00000107968	signal transducer	Toll-like receptor signaling pathway
MAPK1	ENSG00000100030	signal transducer	Toll-like receptor signaling pathway;NOD-like receptor signaling pathway;C-type lectin receptor signaling pathway
MAPK10	ENSG00000109339	signal transducer	Toll-like receptor signaling pathway;NOD-like receptor signaling pathway;RIG-I-like receptor signaling pathway;C-type lectin receptor signaling pathway
MAPK11	ENSG00000185386	signal transducer	Toll-like receptor signaling pathway;NOD-like receptor signaling pathway;RIG-I-like receptor signaling pathway;C-type lectin receptor signaling pathway
MAPK12	ENSG00000188130	signal transducer	Toll-like receptor signaling pathway;NOD-like receptor signaling pathway;RIG-I-like receptor signaling pathway;C-type lectin receptor signaling pathway
MAPK13	ENSG00000156711	signal transducer	Toll-like receptor signaling pathway;NOD-like receptor signaling pathway;RIG-I-like receptor signaling pathway;C-type lectin receptor signaling pathway
MAPK14	ENSG00000112062	signal transducer	Toll-like receptor signaling pathway;NOD-like receptor signaling pathway;RIG-I-like receptor signaling pathway;C-type lectin receptor signaling pathway
MAPK3	ENSG00000102882	signal transducer	Toll-like receptor signaling pathway;NOD-like receptor signaling pathway;C-type lectin receptor signaling pathway
MAPK8	ENSG00000107643	signal transducer	Toll-like receptor signaling pathway;NOD-like receptor signaling pathway;RIG-I-like receptor signaling pathway;C-type lectin receptor signaling pathway
MAPK9	ENSG00000050748	signal transducer	Toll-like receptor signaling pathway;NOD-like receptor signaling pathway;RIG-I-like receptor signaling pathway;C-type lectin receptor signaling pathway
MAPKAPK2	ENSG00000162889	regulator	C-type lectin receptor signaling pathway
MAVS	ENSG00000088888	adaptor	NOD-like receptor signaling pathway;RIG-I-like receptor signaling pathway;Cytosolic DNA-sensing pathway
MCU	ENSG00000156026	effector	NOD-like receptor signaling pathway
MDM2	ENSG00000135679	regulator	C-type lectin receptor signaling pathway
MEFV	ENSG00000103313	regulator	NOD-like receptor signaling pathway
MFN1	ENSG00000171109	accessory molecule	NOD-like receptor signaling pathway
MFN2	ENSG00000116688	accessory molecule	NOD-like receptor signaling pathway
MRAS	ENSG00000158186	signal transducer	C-type lectin receptor signaling pathway
MYD88	ENSG00000172936	adaptor	Toll-like receptor signaling pathway;NOD-like receptor signaling pathway
NAIP	ENSG00000249437	sensor	NOD-like receptor signaling pathway
NAMPT	ENSG00000105835	effector	NOD-like receptor signaling pathway
NEK7	ENSG00000151414	regulator	NOD-like receptor signaling pathway
NFATC1	ENSG00000131196	transcription	C-type lectin receptor signaling pathway
NFATC2	ENSG00000101096	transcription	C-type lectin receptor signaling pathway
NFATC3	ENSG00000072736	transcription	C-type lectin receptor signaling pathway
NFATC4	ENSG00000100968	transcription	C-type lectin receptor signaling pathway
NFKB1	ENSG00000109320	transcription	Toll-like receptor signaling pathway;NOD-like receptor signaling pathway;RIG-I-like receptor signaling pathway;Cytosolic DNA-sensing pathway;C-type lectin receptor signaling pathway
NFKB2	ENSG00000077150	transcription	C-type lectin receptor signaling pathway
NFKBIA	ENSG00000100906	signal transducer	Toll-like receptor signaling pathway;NOD-like receptor signaling pathway;RIG-I-like receptor signaling pathway;Cytosolic DNA-sensing pathway;C-type lectin receptor signaling pathway
NFKBIB	ENSG00000104825	signal transducer	NOD-like receptor signaling pathway;RIG-I-like receptor signaling pathway;Cytosolic DNA-sensing pathway
NLRC4	ENSG00000091106	sensor	NOD-like receptor signaling pathway
NLRP1	ENSG00000091592	sensor	NOD-like receptor signaling pathway
NLRP12	ENSG00000142405	sensor	NOD-like receptor signaling pathway
NLRP3	ENSG00000162711	sensor	NOD-like receptor signaling pathway;C-type lectin receptor signaling pathway
NLRP6	ENSG00000174885	sensor	NOD-like receptor signaling pathway
NLRP7	ENSG00000167634	sensor	NOD-like receptor signaling pathway
NLRX1	ENSG00000160703	signal transducer	NOD-like receptor signaling pathway;RIG-I-like receptor signaling pathway
NOD1	ENSG00000106100	sensor	NOD-like receptor signaling pathway
NOD2	ENSG00000167207	sensor	NOD-like receptor signaling pathway
NRAS	ENSG00000213281	signal transducer	C-type lectin receptor signaling pathway
OAS1	ENSG00000089127	sensor	NOD-like receptor signaling pathway
OAS2	ENSG00000111335	sensor	NOD-like receptor signaling pathway
OAS3	ENSG00000111331	sensor	NOD-like receptor signaling pathway
P2RX7	ENSG00000089041	sensor	NOD-like receptor signaling pathway
PAK1	ENSG00000149269	signal transducer	C-type lectin receptor signaling pathway
PANX1	ENSG00000110218	sensor	NOD-like receptor signaling pathway
PIK3CA	ENSG00000121879	signal transducer	Toll-like receptor signaling pathway;C-type lectin receptor signaling pathway
PIK3CB	ENSG00000051382	signal transducer	Toll-like receptor signaling pathway;C-type lectin receptor signaling pathway
PIK3CD	ENSG00000171608	signal transducer	Toll-like receptor signaling pathway;C-type lectin receptor signaling pathway
PIK3R1	ENSG00000145675	signal transducer	Toll-like receptor signaling pathway;C-type lectin receptor signaling pathway
PIK3R2	ENSG00000105647	signal transducer	Toll-like receptor signaling pathway;C-type lectin receptor signaling pathway
PIK3R3	ENSG00000117461	signal transducer	Toll-like receptor signaling pathway;C-type lectin receptor signaling pathway
PIN1	ENSG00000127445	regulator	RIG-I-like receptor signaling pathway
PKN1	ENSG00000123143	signal transducer	NOD-like receptor signaling pathway
PKN2	ENSG00000065243	signal transducer	NOD-like receptor signaling pathway
PLCB1	ENSG00000182621	signal transducer	NOD-like receptor signaling pathway
PLCB2	ENSG00000137841	signal transducer	NOD-like receptor signaling pathway
PLCB3	ENSG00000149782	signal transducer	NOD-like receptor signaling pathway
PLCB4	ENSG00000101333	signal transducer	NOD-like receptor signaling pathway
PLCG2	ENSG00000197943	signal transducer	C-type lectin receptor signaling pathway
PLK3	ENSG00000173846	signal transducer	C-type lectin receptor signaling pathway
POLR1C	ENSG00000171453	sensor	Cytosolic DNA-sensing pathway
POLR1D	ENSG00000186184	sensor	Cytosolic DNA-sensing pathway
POLR2E	ENSG00000099817	sensor	Cytosolic DNA-sensing pathway
POLR2F	ENSG00000100142	transcription	Cytosolic DNA-sensing pathway
POLR2H	ENSG00000163882	sensor	Cytosolic DNA-sensing pathway
POLR2K	ENSG00000147669	sensor	Cytosolic DNA-sensing pathway
POLR2L	ENSG00000177700	sensor	Cytosolic DNA-sensing pathway
POLR3A	ENSG00000148606	sensor	Cytosolic DNA-sensing pathway
POLR3B	ENSG00000013503	sensor	Cytosolic DNA-sensing pathway
POLR3C	ENSG00000186141	sensor	Cytosolic DNA-sensing pathway
POLR3D	ENSG00000168495	sensor	Cytosolic DNA-sensing pathway
POLR3E	ENSG00000058600	sensor	Cytosolic DNA-sensing pathway
POLR3F	ENSG00000132664	sensor	Cytosolic DNA-sensing pathway
POLR3G	ENSG00000113356	sensor	Cytosolic DNA-sensing pathway
POLR3GL	ENSG00000121851	sensor	Cytosolic DNA-sensing pathway
POLR3H	ENSG00000100413	sensor	Cytosolic DNA-sensing pathway
POLR3K	ENSG00000161980	sensor	Cytosolic DNA-sensing pathway
PPP3CA	ENSG00000138814	signal transducer	C-type lectin receptor signaling pathway
PPP3CB	ENSG00000107758	signal transducer	C-type lectin receptor signaling pathway
PPP3CC	ENSG00000120910	signal transducer	C-type lectin receptor signaling pathway
PPP3R1	ENSG00000221823	signal transducer	C-type lectin receptor signaling pathway
PPP3R2	ENSG00000188386	signal transducer	C-type lectin receptor signaling pathway
PRKCD	ENSG00000163932	signal transducer	NOD-like receptor signaling pathway;C-type lectin receptor signaling pathway
PSTPIP1	ENSG00000140368	adaptor	NOD-like receptor signaling pathway
PTGS2	ENSG00000073756	effector	C-type lectin receptor signaling pathway
PTPN11	ENSG00000179295	regulator	C-type lectin receptor signaling pathway
PYCARD	ENSG00000103490	adaptor	NOD-like receptor signaling pathway;Cytosolic DNA-sensing pathway;C-type lectin receptor signaling pathway
PYDC1	ENSG00000169900	regulator	NOD-like receptor signaling pathway
PYDC2	ENSG00000253548	regulator	NOD-like receptor signaling pathway
PYDC5	ENSG00000289721	regulator	NOD-like receptor signaling pathway
RAC1	ENSG00000136238	regulator	Toll-like receptor signaling pathway
RAF1	ENSG00000132155	signal transducer	C-type lectin receptor signaling pathway
RBCK1	ENSG00000125826	accessory molecule	NOD-like receptor signaling pathway
RELA	ENSG00000173039	transcription	Toll-like receptor signaling pathway;NOD-like receptor signaling pathway;RIG-I-like receptor signaling pathway;Cytosolic DNA-sensing pathway;C-type lectin receptor signaling pathway
RELB	ENSG00000104856	transcription	C-type lectin receptor signaling pathway
RHOA	ENSG00000067560	signal transducer	NOD-like receptor signaling pathway;C-type lectin receptor signaling pathway
RIGI	ENSG00000107201	sensor	RIG-I-like receptor signaling pathway;Cytosolic DNA-sensing pathway
RIPK1	ENSG00000137275	signal transducer	Toll-like receptor signaling pathway;NOD-like receptor signaling pathway;RIG-I-like receptor signaling pathway;Cytosolic DNA-sensing pathway
RIPK2	ENSG00000104312	adaptor	NOD-like receptor signaling pathway
RIPK3	ENSG00000129465	signal transducer	NOD-like receptor signaling pathway;Cytosolic DNA-sensing pathway
RNASEL	ENSG00000135828	signal transducer	NOD-like receptor signaling pathway
RNF125	ENSG00000101695	regulator	RIG-I-like receptor signaling pathway
RNF31	ENSG00000092098	accessory molecule	NOD-like receptor signaling pathway
RRAS	ENSG00000126458	signal transducer	C-type lectin receptor signaling pathway
RRAS2	ENSG00000133818	signal transducer	C-type lectin receptor signaling pathway
SHARPIN	ENSG00000179526	signal transducer	NOD-like receptor signaling pathway
SIKE1	ENSG00000052723	regulator	RIG-I-like receptor signaling pathway
SPP1	ENSG00000118785	effector	Toll-like receptor signaling pathway
SRC	ENSG00000197122	adaptor	C-type lectin receptor signaling pathway
STAT1	ENSG00000115415	transcription	Toll-like receptor signaling pathway;NOD-like receptor signaling pathway;C-type lectin receptor signaling pathway
STAT2	ENSG00000170581	transcription	NOD-like receptor signaling pathway;C-type lectin receptor signaling pathway
STING1	ENSG00000184584	signal transducer	NOD-like receptor signaling pathway;RIG-I-like receptor signaling pathway;Cytosolic DNA-sensing pathway
SUGT1	ENSG00000165416	regulator	NOD-like receptor signaling pathway
SYK	ENSG00000165025	adaptor	C-type lectin receptor signaling pathway
TAB1	ENSG00000100324	signal transducer	Toll-like receptor signaling pathway;NOD-like receptor signaling pathway
TAB2	ENSG00000055208	signal transducer	Toll-like receptor signaling pathway;NOD-like receptor signaling pathway
TANK	ENSG00000136560	signal transducer	NOD-like receptor signaling pathway;RIG-I-like receptor signaling pathway
TBK1	ENSG00000183735	signal transducer	Toll-like receptor signaling pathway;NOD-like receptor signaling pathway;RIG-I-like receptor signaling pathway;Cytosolic DNA-sensing pathway
TBKBP1	ENSG00000198933	adaptor	RIG-I-like receptor signaling pathway
TICAM1	ENSG00000127666	adaptor	Toll-like receptor signaling pathway;NOD-like receptor signaling pathway
TICAM2	ENSG00000243414	adaptor	Toll-like receptor signaling pathway
TIRAP	ENSG00000150455	adaptor	Toll-like receptor signaling pathway
TKFC	ENSG00000149476	regulator	RIG-I-like receptor signaling pathway
TLR1	ENSG00000174125	sensor	Toll-like receptor signaling pathway
TLR2	ENSG00000137462	sensor	Toll-like receptor signaling pathway
TLR3	ENSG00000164342	sensor	Toll-like receptor signaling pathway
TLR4	ENSG00000136869	sensor	Toll-like receptor signaling pathway;NOD-like receptor signaling pathway
TLR5	ENSG00000187554	sensor	Toll-like receptor signaling pathway
TLR6	ENSG00000174130	sensor	Toll-like receptor signaling pathway
TLR9	ENSG00000239732	sensor	Toll-like receptor signaling pathway
TNF	ENSG00000232810	effector	Toll-like receptor signaling pathway;NOD-like receptor signaling pathway;RIG-I-like receptor signaling pathway;C-type lectin receptor signaling pathway
TNFAIP3	ENSG00000118503	regulator	NOD-like receptor signaling pathway
TOLLIP	ENSG00000078902	regulator	Toll-like receptor signaling pathway
TP53BP1	ENSG00000067369	regulator	NOD-like receptor signaling pathway
TRADD	ENSG00000102871	signal transducer	RIG-I-like receptor signaling pathway
TRAF2	ENSG00000127191	signal transducer	NOD-like receptor signaling pathway;RIG-I-like receptor signaling pathway
TRAF3	ENSG00000131323	signal transducer	Toll-like receptor signaling pathway;NOD-like receptor signaling pathway;RIG-I-like receptor signaling pathway
TRAF5	ENSG00000082512	signal transducer	NOD-like receptor signaling pathway
TRAF6	ENSG00000175104	signal transducer	Toll-like receptor signaling pathway;NOD-like receptor signaling pathway;RIG-I-like receptor signaling pathway
TREX1	ENSG00000213689	sensor	Cytosolic DNA-sensing pathway
TRIM25	ENSG00000121060	regulator	RIG-I-like receptor signaling pathway
TRIP6	ENSG00000087077	adaptor	NOD-like receptor signaling pathway
TRPM2	ENSG00000142185	sensor	NOD-like receptor signaling pathway
TRPM7	ENSG00000092439	sensor	NOD-like receptor signaling pathway
TRPV2	ENSG00000187688	sensor	NOD-like receptor signaling pathway
TXN	ENSG00000136810	regulator	NOD-like receptor signaling pathway
TXN2	ENSG00000100348	signal transducer	NOD-like receptor signaling pathway
TXNIP	ENSG00000265972	signal transducer	NOD-like receptor signaling pathway
TYK2	ENSG00000105397	signal transducer	NOD-like receptor signaling pathway
VDAC1	ENSG00000213585	sensor	NOD-like receptor signaling pathway
VDAC2	ENSG00000165637	sensor	NOD-like receptor signaling pathway
VDAC3	ENSG00000078668	sensor	NOD-like receptor signaling pathway
YWHAE	ENSG00000108953	signal transducer	NOD-like receptor signaling pathway
ZBP1	ENSG00000124256	sensor	Cytosolic DNA-sensing pathway
