# Supplementary material for: Immune gene diversity and STING1 variants in shaping cancer immunity across different genetic ancestry populations
Source: Cell Rep. Author manuscript; Available in PMC 2026 Mar 26. (PMC13019158; doi:10.1016/j.celrep.2025.116882)
Supplement: 17 [file NIHMS2151699-supplement-17.xlsx]

## Sheet: Table S8
Table S8: Cancer cell lines utilized in this study.
ModelID	Data type	Cell line name	Cell line lineage	RRID	Age	AgeCategory	Sex	PatientRace
ACH-000001	SNP array	NIHOVCAR3	Ovary/Fallopian Tube	CVCL_0465	60	Adult	Female	caucasian
ACH-000002	SNP array	HL60	Myeloid	CVCL_0002	36	Adult	Female	caucasian
ACH-000004	SNP array	HEL	Myeloid	CVCL_0001	30	Adult	Male	caucasian
ACH-000005	SNP array	HEL9217	Myeloid	CVCL_2481	30	Adult	Male	caucasian
ACH-000006	SNP array	MONOMAC6	Myeloid	CVCL_1426	64	Adult	Male
ACH-000007	SNP array	LS513	Bowel	CVCL_1386	63	Adult	Male	caucasian
ACH-000008	SNP array	A101D	Skin	CVCL_1057	56	Adult	Male	caucasian
ACH-000009	SNP array	C2BBE1	Bowel	CVCL_1096	72	Adult	Male	caucasian
ACH-000011	WXS	253J	Bladder/Urinary Tract	CVCL_7935	53	Adult	Male
ACH-000012	SNP array	HCC827	Lung	CVCL_2063	39	Adult	Female	caucasian
ACH-000013	WXS/SNP array	ONCODG1	Ovary/Fallopian Tube	CVCL_1882	60	Adult	Female	caucasian
ACH-000014	SNP array	HS294T	Skin	CVCL_0331	56	Adult	Male	caucasian
ACH-000015	SNP array	NCIH1581	Lung	CVCL_1479	44	Adult	Male	caucasian
ACH-000016	SNP array	SLR21	Kidney	CVCL_V607		Unknown	Unknown
ACH-000017	SNP array	SKBR3	Breast	CVCL_0033	43	Adult	Female	caucasian
ACH-000018	SNP array	T24	Bladder/Urinary Tract	CVCL_0554	82	Adult	Female	caucasian
ACH-000019	SNP array	MCF7	Breast	CVCL_0031	69	Adult	Female	caucasian
ACH-000020	WXS/SNP array	MHHCALL2	Lymphoid	CVCL_1409	15	Pediatric	Female	caucasian
ACH-000021	SNP array	NCIH1693	Lung	CVCL_1488	55	Adult	Female	caucasian
ACH-000022	SNP array	PATU8988S	Pancreas	CVCL_1846	64	Adult	Female
ACH-000023	SNP array	PATU8988T	Pancreas	CVCL_1847	64	Adult	Female
ACH-000024	SNP array	OPM2	Lymphoid	CVCL_1625	56	Adult	Female
ACH-000026	WXS	253JBV	Bladder/Urinary Tract	CVCL_7937	53	Adult	Male
ACH-000027	WXS/SNP array	GOS3	CNS/Brain	CVCL_2050	64	Adult	Male
ACH-000028	SNP array	KPL1	Breast	CVCL_2094	69	Adult	Female	caucasian
ACH-000030	SNP array	PC14	Lung	CVCL_1640	45	Adult	Male	asian
ACH-000031	WXS/SNP array	PANC0213	Pancreas	CVCL_1634	64	Adult	Female	caucasian
ACH-000032	WXS/SNP array	MHHCALL3	Lymphoid	CVCL_0089	11	Pediatric	Female
ACH-000035	SNP array	NCIH1650	Lung	CVCL_1483	27	Adult	Male	caucasian
ACH-000037	SNP array	S117	Soft Tissue	CVCL_1674	47	Adult	Female
ACH-000038	SNP array	EHEB	Lymphoid	CVCL_1194	69	Adult	Female
ACH-000039	WXS/SNP array	SKNMC	Bone	CVCL_0530	14	Pediatric	Female	caucasian
ACH-000040	SNP array	U118MG	CNS/Brain	CVCL_0633	47	Adult	Male	caucasian
ACH-000041	WXS/SNP array	RDES	Bone	CVCL_2169	19	Adult	Male	caucasian
ACH-000042	WXS/SNP array	PANC0203	Pancreas	CVCL_1633	70	Adult	Female	caucasian
ACH-000043	WXS/SNP array	HS895T	Fibroblast	CVCL_0993	48	Adult	Female	caucasian
ACH-000044	SNP array	MDAMB134VI	Breast	CVCL_0617	47	Adult	Female	caucasian
ACH-000045	SNP array	MV411	Myeloid	CVCL_0064	10	Pediatric	Male
ACH-000046	SNP array	ACHN	Kidney	CVCL_1067	22	Adult	Male	caucasian
ACH-000047	SNP array	GCIY	Esophagus/Stomach	CVCL_1228	39	Adult	Female	asian
ACH-000048	SNP array	TOV112D	Ovary/Fallopian Tube	CVCL_3612	42	Adult	Female	caucasian
ACH-000049	SNP array	HEKTE	Kidney	CVCL_WS59		Unknown	Unknown
ACH-000050	SNP array	NCIH929	Lymphoid	CVCL_1600	62	Adult	Female	caucasian
ACH-000051	WXS/SNP array	TE617T	Soft Tissue	CVCL_1755	1	Pediatric	Female	caucasian
ACH-000052	SNP array	A673	Bone	CVCL_0080	15	Pediatric	Female
ACH-000053	SNP array	KARPAS299	Lymphoid	CVCL_1324	25	Adult	Male
ACH-000054	SNP array	HT1080	Soft Tissue	CVCL_0317	35	Adult	Male	caucasian
ACH-000055	SNP array	D283MED	CNS/Brain	CVCL_1155	6	Pediatric	Male	caucasian
ACH-000056	SNP array	DOHH2	Lymphoid	CVCL_1179	60	Adult	Male
ACH-000058	SNP array	ML1	Thyroid	CVCL_H525	50	Adult	Female
ACH-000059	SNP array	SUPB15	Lymphoid	CVCL_0103	9	Pediatric	Male	caucasian
ACH-000060	SNP array	PANC1005	Pancreas	CVCL_1639	81	Adult	Male	caucasian
ACH-000061	SNP array	HH	Lymphoid	CVCL_1280	61	Adult	Male	caucasian
ACH-000062	SNP array	RERFLCMS	Lung	CVCL_1655		Unknown	Male	asian
ACH-000063	WXS/SNP array	HS616T	Fibroblast	CVCL_0825	16	Pediatric	Male	caucasian
ACH-000064	SNP array	SALE	Lung	CVCL_WS60		Unknown	Male
ACH-000065	WXS/SNP array	OCIAML5	Myeloid	CVCL_1620	77	Adult	Male
ACH-000066	WXS/SNP array	HCC4006	Lung	CVCL_1269		Adult	Male	caucasian
ACH-000067	SNP array	HS683	CNS/Brain	CVCL_0844	76	Adult	Male	caucasian
ACH-000068	SNP array	REC1	Lymphoid	CVCL_1884	61	Adult	Male
ACH-000069	WXS/SNP array	HS611T	Lymphoid	CVCL_0823	48	Adult	Female
ACH-000070	SNP array	697	Lymphoid	CVCL_0079	12	Pediatric	Male
ACH-000071	SNP array	HS706T	Fibroblast	CVCL_0863	16	Pediatric	Female	caucasian
ACH-000072	SNP array	MEG01	Myeloid	CVCL_0425	55	Adult	Male
ACH-000073	WXS/SNP array	GRANTA519	Lymphoid	CVCL_1818	58	Adult	Female	caucasian
ACH-000074	SNP array	KU812	Myeloid	CVCL_0379	38	Adult	Male	asian
ACH-000075	SNP array	U87MG	CNS/Brain	CVCL_0022	44	Adult	Male	caucasian
ACH-000076	WXS/SNP array	NCO2	Myeloid	CVCL_3043	35	Adult	Female
ACH-000077	WXS/SNP array	MJ	Lymphoid	CVCL_1414	50	Adult	Male	caucasian
ACH-000078	SNP array	MHHNB11	Peripheral Nervous System	CVCL_1412	4	Pediatric	Male	caucasian
ACH-000079	WXS/SNP array	TE125T	Fibroblast	CVCL_1740	1	Pediatric	Female	caucasian
ACH-000080	WXS/SNP array	BDCM	Myeloid	CVCL_4613		Pediatric	Male
ACH-000081	WXS/SNP array	GDM1	Myeloid	CVCL_1230	66	Adult	Female	caucasian
ACH-000082	SNP array	G292CLONEA141B1	Bone	CVCL_2909	9	Pediatric	Female	caucasian
ACH-000083	WXS/SNP array	HS281T	Fibroblast	CVCL_0715	37	Adult	Female	caucasian
ACH-000085	WXS/SNP array	T3M4	Pancreas	CVCL_4056	64	Adult	Male	asian
ACH-000086	WXS/SNP array	ACCMESO1	Pleura	CVCL_5113	61	Adult	Female
ACH-000087	SNP array	SKES1	Bone	CVCL_0627	18	Pediatric	Male	caucasian
ACH-000088	SNP array	HS172T	Fibroblast	CVCL_0660	50	Adult	Male	caucasian
ACH-000089	WXS	NCIH684	Bowel	CVCL_9980	55	Adult	Male
ACH-000090	SNP array	PC3	Prostate	CVCL_0035	62	Adult	Male	caucasian
ACH-000091	SNP array	OV56	Ovary/Fallopian Tube	CVCL_2673	46	Adult	Female
ACH-000092	SNP array	NCIH2452	Pleura	CVCL_1553		Adult	Male
ACH-000093	WXS/SNP array	PANC0504	Pancreas	CVCL_1637	77	Adult	Female	caucasian
ACH-000094	SNP array	HPAFII	Pancreas	CVCL_0313	44	Adult	Male	caucasian
ACH-000095	SNP array	D341Med	CNS/Brain	CVCL_0018	3	Pediatric	Male
ACH-000096	SNP array	G401	Kidney	CVCL_0270	0	Pediatric	Male	caucasian
ACH-000097	WXS/SNP array	ZR751	Breast	CVCL_0588	63	Adult	Female	caucasian
ACH-000098	SNP array	GAMG	CNS/Brain	CVCL_1226	42	Adult	Female
ACH-000099	WXS/SNP array	SIMA	Peripheral Nervous System	CVCL_1695	1	Pediatric	Male	caucasian
ACH-000100	SNP array	RH41	Soft Tissue	CVCL_2176	7	Pediatric	Female
ACH-000101	SNP array	KE37	Lymphoid	CVCL_1327	27	Adult	Male
ACH-000102	SNP array	GMS10	CNS/Brain	CVCL_1233	49	Adult	Male
ACH-000103	SNP array	CAOV4	Ovary/Fallopian Tube	CVCL_0202	45	Adult	Female	caucasian
ACH-000104	SNP array	LOUCY	Lymphoid	CVCL_1380	38	Adult	Female	caucasian
ACH-000105	WXS/SNP array	ALLSIL	Lymphoid	CVCL_1805	17	Pediatric	Male
ACH-000106	SNP array	JVM2	Lymphoid	CVCL_1319	63	Adult	Female
ACH-000107	SNP array	CAPAN2	Pancreas	CVCL_0026	56	Adult	Male	caucasian
ACH-000108	SNP array	KP3	Pancreas	CVCL_3005	75	Adult	Male	asian
ACH-000109	SNP array	NCIH3255	Lung	CVCL_6831	52	Adult	Female
ACH-000110	WXS/SNP array	NCCSTCK140	Esophagus/Stomach	CVCL_3055	36	Adult	Female
ACH-000111	SNP array	HCC1187	Breast	CVCL_1247	41	Adult	Female	caucasian
ACH-000112	WXS/SNP array	SIGM5	Myeloid	CVCL_1694	63	Adult	Male
ACH-000113	SNP array	OCIAML2	Myeloid	CVCL_1619	65	Adult	Male
ACH-000114	SNP array	SU8686	Pancreas	CVCL_3881	57	Adult	Female	caucasian
ACH-000115	SNP array	VCAP	Prostate	CVCL_2235	59	Adult	Male	caucasian
ACH-000116	SNP array	OAW28	Ovary/Fallopian Tube	CVCL_1614	75	Adult	Female
ACH-000117	SNP array	EFM192A	Breast	CVCL_1812	46	Adult	Female	caucasian
ACH-000118	SNP array	HUPT3	Pancreas	CVCL_1299	66	Adult	Male	asian
ACH-000119	WXS/SNP array	HS863T	Fibroblast	CVCL_0959	5	Pediatric	Female	caucasian
ACH-000120	SNP array	CHP212	Peripheral Nervous System	CVCL_1125	1	Pediatric	Male
ACH-000121	SNP array	NCIH2405	Lung	CVCL_1551	47	Adult	Male	caucasian
ACH-000122	SNP array	SUPT11	Lymphoid	CVCL_2210	74	Adult	Male
ACH-000123	SNP array	COV434	Ovary/Fallopian Tube	CVCL_2010	26	Adult	Female
ACH-000124	WXS/SNP array	OCILY19	Lymphoid	CVCL_1878	27	Adult	Female
ACH-000125	WXS/SNP array	TO175T	Fibroblast	CVCL_3806	29	Adult	Male	caucasian
ACH-000126	WXS/SNP array	KG1C	CNS/Brain	CVCL_2971	13	Pediatric	Male
ACH-000127	SNP array	SLR20	Bladder/Urinary Tract	CVCL_V606	81	Adult	Female	caucasian
ACH-000129	WXS/SNP array	NCIH1341	Lung	CVCL_1463	26	Adult	Female
ACH-000130	WXS/SNP array	NALM19	Lymphoid	CVCL_1835	26	Adult	Male
ACH-000131	WXS/SNP array	HS229T	Fibroblast	CVCL_0698	65	Adult	Male	caucasian
ACH-000132	WXS/SNP array	JHOS2	Ovary/Fallopian Tube	CVCL_4647	45	Adult	Female	asian
ACH-000133	WXS/SNP array	HS729	Soft Tissue	CVCL_0871	74	Adult	Male	caucasian
ACH-000134	WXS/SNP array	HS274T	Fibroblast	CVCL_0711	66	Adult	Female	caucasian
ACH-000135	WXS/SNP array	HS940T	Fibroblast	CVCL_1038	57	Adult	Male	caucasian
ACH-000136	SNP array	CHP126	Peripheral Nervous System	CVCL_1123	1	Pediatric	Female
ACH-000137	SNP array	8MGBA	CNS/Brain	CVCL_1052	54	Adult	Female	black_or_african_american
ACH-000138	SNP array	CFPAC1	Pancreas	CVCL_1119	26	Adult	Male	caucasian
ACH-000139	SNP array	PANC0327	Pancreas	CVCL_1635	65	Adult	Female	caucasian
ACH-000140	WXS/SNP array	PFEIFFER	Lymphoid	CVCL_3326		Adult	Male	caucasian
ACH-000141	WXS/SNP array	SNU308	Biliary Tract	CVCL_5048		Unknown	Unknown
ACH-000142	SNP array	CAL29	Bladder/Urinary Tract	CVCL_1808	80	Adult	Female
ACH-000144	SNP array	RERFGC1B	Esophagus/Stomach	CVCL_3152	41	Adult	Male	asian
ACH-000145	SNP array	SKLMS1	Soft Tissue	CVCL_0628	43	Adult	Female	caucasian
ACH-000146	SNP array	THP1	Myeloid	CVCL_0006	1	Pediatric	Male
ACH-000147	SNP array	T47D	Breast	CVCL_0553	54	Adult	Female
ACH-000148	WXS/SNP array	HS578T	Breast	CVCL_0332	74	Adult	Female	caucasian
ACH-000149	SNP array	SKNSH	Peripheral Nervous System	CVCL_0531	4	Pediatric	Female
ACH-000150	WXS/SNP array	HCC2935	Lung	CVCL_1265	39	Adult	Male	caucasian
ACH-000151	WXS/SNP array	JM1	Lymphoid	CVCL_3532		Pediatric	Male
ACH-000152	SNP array	M059K	CNS/Brain	CVCL_0401	33	Adult	Male
ACH-000153	SNP array	NCIH2052	Pleura	CVCL_1518	65	Adult	Male	caucasian
ACH-000154	WXS/SNP array	HS888T	Fibroblast	CVCL_0979	20	Adult	Male	caucasian
ACH-000155	SNP array	SW1990	Pancreas	CVCL_1723	56	Adult	Male	caucasian
ACH-000156	WXS/SNP array	MHHCALL4	Lymphoid	CVCL_1410	10	Pediatric	Male	caucasian
ACH-000157	SNP array	A4FUK	Lymphoid	CVCL_1064	52	Adult	Female	asian
ACH-000158	WXS/SNP array	OCILY3	Lymphoid	CVCL_8800	52	Adult	Male
ACH-000159	SNP array	OSRC2	Kidney	CVCL_1626	52	Adult	Male
ACH-000161	SNP array	CORL105	Lung	CVCL_1138		Unknown	Male	caucasian
ACH-000162	SNP array	GA10	Lymphoid	CVCL_1222	41	Adult	Male	caucasian
ACH-000163	WXS/SNP array	SW579	Head and Neck	CVCL_3603	59	Adult	Male	asian
ACH-000164	SNP array	PANC1	Pancreas	CVCL_0480	56	Adult	Male
ACH-000165	WXS/SNP array	HS751T	Fibroblast	CVCL_0891	19	Adult	Male
ACH-000166	WXS/SNP array	KASUMI6	Myeloid	CVCL_0614	64	Adult	Male	asian
ACH-000167	SNP array	KE97	Lymphoid	CVCL_3386	52	Adult	Male
ACH-000168	SNP array	NOMO1	Myeloid	CVCL_1609	31	Adult	Female
ACH-000169	SNP array	RD	Soft Tissue	CVCL_1649	7	Pediatric	Female	caucasian
ACH-000170	SNP array	PRECLH	Prostate	CVCL_V626		Unknown	Male
ACH-000171	SNP array	VMRCRCZ	Kidney	CVCL_1791		Unknown	Unknown	asian
ACH-000173	WXS/SNP array	JHUEM3	Uterus	CVCL_4657	60	Adult	Female
ACH-000174	SNP array	CAL62	Thyroid	CVCL_1112	70	Adult	Female
ACH-000175	WXS/SNP array	TE159T	Fibroblast	CVCL_1743	6	Pediatric	Male	caucasian
ACH-000176	SNP array	LOUNH91	Lung	CVCL_2104	64	Adult	Female
ACH-000177	WXS/SNP array	NCIH660	Prostate	CVCL_1576	63	Adult	Male	caucasian
ACH-000178	WXS/SNP array	HS766T	Pancreas	CVCL_0334	64	Adult	Male	caucasian
ACH-000179	SNP array	NCIH1618	Lung	CVCL_1480	55	Adult	Female	caucasian
ACH-000180	WXS/SNP array	HS839T	Fibroblast	CVCL_0941	42	Adult	Female	caucasian
ACH-000181	SNP array	SCC9	Head and Neck	CVCL_1685	25	Adult	Male
ACH-000182	WXS	SNU869	Ampulla of Vater	CVCL_5101		Unknown	Unknown	asian
ACH-000183	SNP array	L363	Lymphoid	CVCL_1357	36	Adult	Female
ACH-000184	WXS/SNP array	HS343T	Fibroblast	CVCL_0726	47	Adult	Female	caucasian
ACH-000185	SNP array	HS737T	Fibroblast	CVCL_0878	10	Pediatric	Female	caucasian
ACH-000186	SNP array	NCIH2444	Lung	CVCL_1552		Unknown	Male
ACH-000187	WXS/SNP array	CORL311	Lung	CVCL_2412	63	Adult	Male
ACH-000188	SNP array	SCC25	Head and Neck	CVCL_1682	70	Adult	Male
ACH-000189	SNP array	RCC10RGB	Kidney	CVCL_1647		Unknown	Male	asian
ACH-000190	SNP array	HDMYZ	Myeloid	CVCL_1273	29	Adult	Male
ACH-000191	SNP array	BHT101	Thyroid	CVCL_1085	63	Adult	Female
ACH-000192	SNP array	MFE280	Uterus	CVCL_1405	77	Adult	Female
ACH-000193	WXS/SNP array	KARPAS620	Lymphoid	CVCL_1823	77	Adult	Female
ACH-000194	SNP array	HS934T	Fibroblast	CVCL_1031	58	Adult	Female	caucasian
ACH-000195	SNP array	SET2	Myeloid	CVCL_2187	71	Adult	Female
ACH-000196	SNP array	HCC1599	Breast	CVCL_1256	44	Adult	Female	caucasian
ACH-000197	SNP array	TALL1	Lymphoid	CVCL_1736	28	Adult	Male
ACH-000198	SNP array	EOL1	Myeloid	CVCL_0258	33	Adult	Male
ACH-000199	WXS	HS255T	Fibroblast	CVCL_0707	46	Adult	Female	caucasian
ACH-000200	SNP array	NMCG1	CNS/Brain	CVCL_1608		Unknown	Female
ACH-000201	SNP array	A204	Kidney	CVCL_1058	1	Pediatric	Female
ACH-000202	SNP array	COLO320	Bowel	CVCL_1989	55	Adult	Female	caucasian
ACH-000203	WXS/SNP array	NH6	Peripheral Nervous System	CVCL_1606	0	Pediatric	Female
ACH-000204	WXS/SNP array	LP1	Lymphoid	CVCL_0012	56	Adult	Female
ACH-000205	WXS/SNP array	PK59	Pancreas	CVCL_4897	66	Adult	Female
ACH-000207	SNP array	DETROIT562	Head and Neck	CVCL_1171		Unknown	Female	caucasian
ACH-000208	SNP array	U178	CNS/Brain	CVCL_A758	56	Adult	Male
ACH-000209	WXS/SNP array	SNU1079	Biliary Tract	CVCL_5008		Unknown	Male
ACH-000210	WXS/SNP array	CADOES1	Bone	CVCL_1103	19	Adult	Female	asian
ACH-000211	SNP array	DAOY	CNS/Brain	CVCL_1167	4	Pediatric	Male	caucasian
ACH-000212	SNP array	CAL120	Breast	CVCL_1104	43	Adult	Female
ACH-000213	SNP array	HUPT4	Pancreas	CVCL_1300	60	Adult	Male	asian
ACH-000214	WXS/SNP array	HS675T	Fibroblast	CVCL_0836		Unknown	Male	caucasian
ACH-000217	SNP array	JHH6	Liver	CVCL_2788	57	Adult	Female	asian
ACH-000218	WXS/SNP array	PL21	Myeloid	CVCL_2161	24	Adult	Male
ACH-000219	SNP array	A375	Skin	CVCL_0132	54	Adult	Female
ACH-000220	WXS/SNP array	MINO	Lymphoid	CVCL_1872	68	Adult	Male	caucasian
ACH-000221	SNP array	SNU398	Liver	CVCL_0077	42	Adult	Male	asian
ACH-000222	SNP array	ASPC1	Pancreas	CVCL_0152	62	Adult	Female	caucasian
ACH-000223	SNP array	HCC1937	Breast	CVCL_0290	24	Adult	Female	caucasian
ACH-000224	WXS/SNP array	HS819T	Fibroblast	CVCL_0928	60	Adult	Male	caucasian
ACH-000225	SNP array	ECC12	Esophagus/Stomach	CVCL_1189	63	Adult	Male
ACH-000226	WXS/SNP array	SUPM2	Lymphoid	CVCL_2209	5	Pediatric	Female
ACH-000227	SNP array	KPNYN	Peripheral Nervous System	CVCL_1341	2	Pediatric	Male
ACH-000228	WXS/SNP array	BICR31	Head and Neck	CVCL_2312		Unknown	Male	caucasian
ACH-000229	SNP array	HS822T	Fibroblast	CVCL_0933	9	Pediatric	Female	caucasian
ACH-000230	SNP array	HS742T	Fibroblast	CVCL_0888	71	Adult	Female	caucasian
ACH-000231	SNP array	KALS1	CNS/Brain	CVCL_1323	74	Adult	Female
ACH-000232	SNP array	U251MG	CNS/Brain	CVCL_0021	75	Adult	Male
ACH-000233	SNP array	DEL	Lymphoid	CVCL_1170	12	Pediatric	Male
ACH-000234	WXS/SNP array	CAKI2	Kidney	CVCL_0235	69	Adult	Male	caucasian
ACH-000235	WXS/SNP array	PANC0403	Pancreas	CVCL_1636	70	Adult	Male	caucasian
ACH-000236	SNP array	SW1417	Bowel	CVCL_1717	53	Adult	Female	caucasian
ACH-000237	SNP array	JHOM1	Ovary/Fallopian Tube	CVCL_4644	88	Adult	Female
ACH-000238	SNP array	SCC4	Head and Neck	CVCL_1684	55	Adult	Male
ACH-000239	WXS/SNP array	HUG1N	Esophagus/Stomach	CVCL_4846	55	Adult	Male	asian
ACH-000240	WXS/SNP array	HS600T	Fibroblast	CVCL_0814		Unknown	Male
ACH-000241	WXS/SNP array	JK1	Myeloid	CVCL_2079	58	Adult	Male
ACH-000242	SNP array	RT4	Bladder/Urinary Tract	CVCL_0036	63	Adult	Male	caucasian
ACH-000243	SNP array	DANG	Pancreas	CVCL_0243	68	Adult	Female
ACH-000244	SNP array	DKMG	CNS/Brain	CVCL_1173	67	Adult	Female
ACH-000245	WXS/SNP array	BL41	Lymphoid	CVCL_1087	8	Pediatric	Male	caucasian
ACH-000246	SNP array	SLR23	Kidney	CVCL_V609		Unknown	Unknown
ACH-000247	SNP array	OCUM1	Esophagus/Stomach	CVCL_3084	38	Adult	Female	asian
ACH-000248	SNP array	AU565	Breast	CVCL_1074	43	Adult	Female	caucasian
ACH-000249	WXS/SNP array	CL11	Bowel	CVCL_1978		Unknown	Male
ACH-000250	SNP array	KMRC20	Kidney	CVCL_2986		Unknown	Unknown
ACH-000252	SNP array	LS1034	Bowel	CVCL_1382	54	Adult	Male	caucasian
ACH-000253	WXS	COLO201	Bowel	CVCL_1987	70	Adult	Male	caucasian
ACH-000254	SNP array	SCC15	Head and Neck	CVCL_1681	55	Adult	Male
ACH-000255	WXS/SNP array	LMSU	Esophagus/Stomach	CVCL_4849	27	Adult	Female
ACH-000256	WXS/SNP array	COV318	Ovary/Fallopian Tube	CVCL_2419		Unknown	Female
ACH-000257	SNP array	CORL279	Lung	CVCL_1140	63	Adult	Male
ACH-000258	SNP array	DU4475	Breast	CVCL_1183	62	Adult	Female	caucasian
ACH-000259	SNP array	KELLY	Peripheral Nervous System	CVCL_2092	1	Pediatric	Female
ACH-000260	SNP array	SKNAS	Peripheral Nervous System	CVCL_1700	6	Pediatric	Female	caucasian
ACH-000261	SNP array	RERFLCAI	Lung	CVCL_4402		Unknown	Male
ACH-000262	SNP array	UOK101	Kidney	CVCL_B076		Unknown	Female
ACH-000263	SNP array	KASUMI1	Myeloid	CVCL_0589	7	Pediatric	Male	asian
ACH-000264	SNP array	CALU6	Lung	CVCL_0236	61	Adult	Female	caucasian
ACH-000265	SNP array	KP4	Pancreas	CVCL_1338	50	Adult	Male	asian
ACH-000266	WXS/SNP array	SNU213	Pancreas	CVCL_5034	65	Adult	Male	asian
ACH-000267	SNP array	HDLM2	Lymphoid	CVCL_0009	74	Adult	Male
ACH-000268	WXS/SNP array	SNU245	Biliary Tract	CVCL_5038		Unknown	Unknown
ACH-000269	SNP array	AM38	CNS/Brain	CVCL_1070	36	Adult	Male
ACH-000270	SNP array	HPAC	Pancreas	CVCL_3517	64	Adult	Female	caucasian
ACH-000271	WXS/SNP array	SUDHL10	Lymphoid	CVCL_1889	25	Adult	Male
ACH-000274	WXS/SNP array	HS852T	Skin	CVCL_0950	53	Adult	Male
ACH-000275	WXS	HS834T	Fibroblast	CVCL_0938	27	Adult	Female
ACH-000276	SNP array	HCC38	Breast	CVCL_1267	50	Adult	Female	caucasian
ACH-000277	SNP array	HCC1419	Breast	CVCL_1251	42	Adult	Female
ACH-000278	SNP array	COV362	Ovary/Fallopian Tube	CVCL_2420		Unknown	Female
ACH-000279	SNP array	EWS502	Bone	CVCL_S740		Pediatric	Unknown
ACH-000280	SNP array	SNU840	Ovary/Fallopian Tube	CVCL_5100	45	Adult	Female	asian
ACH-000281	WXS/SNP array	KP2	Pancreas	CVCL_3004	65	Adult	Female	asian
ACH-000282	SNP array	NCIH1755	Lung	CVCL_1492	65	Adult	Female	caucasian
ACH-000284	WXS/SNP array	HS840T	Fibroblast	CVCL_0942	7	Pediatric	Male	caucasian
ACH-000285	WXS/SNP array	TOLEDO	Lymphoid	CVCL_3611		Adult	Female	caucasian
ACH-000286	WXS	SNU1033	Bowel	CVCL_5002	45	Adult	Female	asian
ACH-000287	SNP array	NUDUL1	Lymphoid	CVCL_1877	43	Adult	Male	caucasian
ACH-000288	SNP array	BT549	Breast	CVCL_1092	72	Adult	Female	caucasian
ACH-000289	WXS/SNP array	SNU466	CNS/Brain	CVCL_5064	61	Adult	Male	asian
ACH-000290	SNP array	NCIH209	Lung	CVCL_1525	55	Adult	Male	caucasian
ACH-000291	WXS/SNP array	OV90	Ovary/Fallopian Tube	CVCL_3768	64	Adult	Female	caucasian
ACH-000292	SNP array	NCIH841	Lung	CVCL_1595	51	Adult	Male	caucasian
ACH-000293	SNP array	KLE	Uterus	CVCL_1329	68	Adult	Female	caucasian
ACH-000294	WXS/SNP array	NB4	Myeloid	CVCL_0005	23	Adult	Female
ACH-000295	SNP array	EM2	Myeloid	CVCL_1196	5	Pediatric	Female	caucasian
ACH-000296	SNP array	OUMS23	Bowel	CVCL_3088	37	Adult	Male
ACH-000297	WXS/SNP array	NCIH889	Lung	CVCL_1598	69	Adult	Female	caucasian
ACH-000298	SNP array	NCIH2029	Lung	CVCL_1516	69	Adult	Female	caucasian
ACH-000300	SNP array	SLR25	Kidney	CVCL_V611		Unknown	Unknown
ACH-000301	SNP array	LAMA84	Myeloid	CVCL_0388	29	Adult	Female
ACH-000302	WXS/SNP array	SNU1077	Uterus	CVCL_5007	60	Adult	Female	asian
ACH-000303	SNP array	SNU5	Esophagus/Stomach	CVCL_0078	33	Adult	Female	asian
ACH-000304	SNP array	WM115	Skin	CVCL_0040	55	Adult	Female
ACH-000305	SNP array	ECGI10	Esophagus/Stomach	CVCL_1187	65	Adult	Male
ACH-000306	SNP array	HS688AT	Fibroblast	CVCL_0846	69	Adult	Male	caucasian
ACH-000307	WXS/SNP array	PK1	Pancreas	CVCL_4717		Unknown	Male
ACH-000308	SNP array	EFO21	Ovary/Fallopian Tube	CVCL_0029	56	Adult	Female	caucasian
ACH-000309	SNP array	SKLU1	Lung	CVCL_0629	60	Adult	Female	caucasian
ACH-000310	SNP array	IMR32	Peripheral Nervous System	CVCL_0346	1	Pediatric	Male	caucasian
ACH-000311	SNP array	NCIH2122	Lung	CVCL_1531	46	Adult	Female	caucasian
ACH-000312	SNP array	SKNBE2	Peripheral Nervous System	CVCL_0528	2	Pediatric	Male
ACH-000313	WXS/SNP array	KMRC3	Kidney	CVCL_2985		Adult	Male	asian
ACH-000315	SNP array	KARPAS422	Lymphoid	CVCL_1325	73	Adult	Female
ACH-000316	WXS/SNP array	SNU886	Liver	CVCL_5103	57	Adult	Male	asian
ACH-000317	WXS/SNP array	TUHR14TKB	Kidney	CVCL_5953		Unknown	Male
ACH-000318	SNP array	TE10	Esophagus/Stomach	CVCL_1760	58	Adult	Male
ACH-000319	SNP array	MPP89	Pleura	CVCL_1427	67	Adult	Male
ACH-000320	SNP array	PSN1	Pancreas	CVCL_1644	36	Adult	Male	caucasian
ACH-000321	WXS/SNP array	MOLM6	Myeloid	CVCL_2122	44	Adult	Male
ACH-000322	SNP array	HT144	Skin	CVCL_0318	29	Adult	Male	caucasian
ACH-000323	SNP array	42MGBA	CNS/Brain	CVCL_1798	63	Adult	Male
ACH-000324	WXS/SNP array	JHOC5	Ovary/Fallopian Tube	CVCL_4640	47	Adult	Female
ACH-000325	WXS/SNP array	SNU620	Esophagus/Stomach	CVCL_5079	59	Adult	Female	asian
ACH-000326	WXS/SNP array	JURLMK1	Myeloid	CVCL_2086	73	Adult	Male
ACH-000327	SNP array	NCIH1395	Lung	CVCL_1467	55	Adult	Female	caucasian
ACH-000329	WXS/SNP array	CCFSTTG1	CNS/Brain	CVCL_1118	68	Adult	Female	caucasian
ACH-000330	SNP array	EFM19	Breast	CVCL_0253	50	Adult	Female	caucasian
ACH-000331	WXS/SNP array	ISTMES2	Pleura	CVCL_1312	71	Adult	Male	caucasian
ACH-000332	SNP array	YAPC	Pancreas	CVCL_1794	43	Adult	Male	asian
ACH-000333	SNP array	JHOM2B	Ovary/Fallopian Tube	CVCL_4645	56	Adult	Female
ACH-000334	SNP array	DB	Lymphoid	CVCL_1168	45	Adult	Male	caucasian
ACH-000335	SNP array	MSTO211H	Pleura	CVCL_1430	62	Adult	Male	caucasian
ACH-000336	SNP array	OCIAML3	Myeloid	CVCL_1844	57	Adult	Male
ACH-000338	SNP array	SR786	Lymphoid	CVCL_1711	11	Pediatric	Male
ACH-000340	WXS/SNP array	HS870T	Fibroblast	CVCL_0966	22	Adult	Male
ACH-000341	SNP array	SKNFI	Peripheral Nervous System	CVCL_1702	11	Pediatric	Male	caucasian
ACH-000342	WXS/SNP array	CL14	Bowel	CVCL_1979		Unknown	Male
ACH-000343	SNP array	NCIH522	Lung	CVCL_1567	58	Adult	Male	caucasian
ACH-000344	WXS/SNP array	SNU668	Esophagus/Stomach	CVCL_5081	63	Adult	Male	asian
ACH-000345	WXS/SNP array	KPNRTBM1	Peripheral Nervous System	CVCL_1339	1	Pediatric	Female
ACH-000346	SNP array	JVM3	Lymphoid	CVCL_1320	73	Adult	Male
ACH-000347	SNP array	QGP1	Pancreas	CVCL_3143	61	Adult	Male	asian
ACH-000348	SNP array	RPMI7951	Skin	CVCL_1666	18	Adult	Female	caucasian
ACH-000349	SNP array	HCC1500	Breast	CVCL_1254	32	Adult	Female	black_or_african_american
ACH-000350	SNP array	COLO678	Bowel	CVCL_1129	69	Adult	Male
ACH-000351	SNP array	MKN1	Esophagus/Stomach	CVCL_1415	72	Adult	Male	asian
ACH-000352	SNP array	HCC1428	Breast	CVCL_1252	49	Adult	Female	caucasian
ACH-000353	SNP array	TE15	Esophagus/Stomach	CVCL_1763	58	Adult	Female
ACH-000354	SNP array	CAPAN1	Pancreas	CVCL_0237	40	Adult	Male	caucasian
ACH-000355	SNP array	NCIH82	Lung	CVCL_1591	41	Adult	Male	caucasian
ACH-000356	SNP array	MKN45	Esophagus/Stomach	CVCL_0434	62	Adult	Female	asian
ACH-000357	SNP array	JEKO1	Lymphoid	CVCL_1865	78	Adult	Female
ACH-000358	SNP array	NCIH69	Lung	CVCL_1579	55	Adult	Male	caucasian
ACH-000359	SNP array	MG63	Bone	CVCL_0426	14	Pediatric	Male	caucasian
ACH-000360	SNP array	NCIH508	Bowel	CVCL_1564	55	Adult	Male	caucasian
ACH-000361	SNP array	SKHEP1	Liver	CVCL_0525	52	Adult	Male	caucasian
ACH-000362	WXS/SNP array	MOLM13	Myeloid	CVCL_2119	20	Adult	Male
ACH-000363	SNP array	SKMM2	Lymphoid	CVCL_1699	54	Adult	Male
ACH-000364	SNP array	U2OS	Bone	CVCL_0042	15	Pediatric	Female	caucasian
ACH-000365	WXS/SNP array	SUDHL4	Lymphoid	CVCL_0539	38	Adult	Male
ACH-000366	SNP array	SKNDZ	Peripheral Nervous System	CVCL_1701	2	Pediatric	Female	caucasian
ACH-000367	SNP array	NCIH226	Pleura	CVCL_1544		Unknown	Male
ACH-000368	WXS/SNP array	SNU1105	CNS/Brain	CVCL_5010	61	Adult	Male	asian
ACH-000369	WXS/SNP array	MOLM16	Myeloid	CVCL_2120	77	Adult	Female	asian
ACH-000370	WXS/SNP array	SNU626	CNS/Brain	CVCL_5080	65	Adult	Male	asian
ACH-000371	SNP array	RL	Lymphoid	CVCL_1660	52	Adult	Male	caucasian
ACH-000372	SNP array	P12ICHIKAWA	Lymphoid	CVCL_1630	7	Pediatric	Male
ACH-000373	SNP array	SKM1	Myeloid	CVCL_0098	76	Adult	Male	asian
ACH-000374	WXS/SNP array	HCC1143	Breast	CVCL_1245	52	Adult	Female	caucasian
ACH-000375	SNP array	G402	Kidney	CVCL_1221	0	Pediatric	Female	caucasian
ACH-000376	WXS/SNP array	SF295	CNS/Brain	CVCL_1690	67	Adult	Female
ACH-000377	WXS/SNP array	SNU478	Ampulla of Vater	CVCL_5065		Unknown	Unknown	asian
ACH-000378	SNP array	NCIH647	Lung	CVCL_1574	56	Adult	Male	caucasian
ACH-000379	SNP array	NCIH1781	Lung	CVCL_1494	66	Adult	Female	caucasian
ACH-000380	WXS/SNP array	KMS12BM	Lymphoid	CVCL_1334	64	Adult	Female
ACH-000381	SNP array	T84	Bowel	CVCL_0555	72	Adult	Male
ACH-000382	WXS/SNP array	CORL24	Lung	CVCL_2409	71	Adult	Male
ACH-000383	SNP array	OE33	Esophagus/Stomach	CVCL_0471	73	Adult	Female	caucasian
ACH-000384	SNP array	SW780	Bladder/Urinary Tract	CVCL_1728	80	Adult	Female	caucasian
ACH-000386	SNP array	KG1	Myeloid	CVCL_0374	59	Adult	Male	caucasian
ACH-000387	WXS/SNP array	TF1	Myeloid	CVCL_0559	35	Adult	Male	asian
ACH-000388	WXS/SNP array	NUDHL1	Lymphoid	CVCL_1876	73	Adult	Male	caucasian
ACH-000389	SNP array	H4	CNS/Brain	CVCL_1239	37	Adult	Male	caucasian
ACH-000390	WXS/SNP array	LUDLU1	Lung	CVCL_2582	72	Adult	Male	caucasian
ACH-000391	SNP array	MHHES1	Bone	CVCL_1411	12	Pediatric	Male	caucasian
ACH-000392	WXS/SNP array	CALU3	Lung	CVCL_0609	25	Adult	Male	caucasian
ACH-000393	SNP array	HLF	Liver	CVCL_2947	68	Adult	Male	asian
ACH-000394	SNP array	NCIH2081	Lung	CVCL_1522	59	Adult	Female	caucasian
ACH-000395	SNP array	NCIH520	Lung	CVCL_1566		Unknown	Male
ACH-000396	SNP array	J82	Bladder/Urinary Tract	CVCL_0359	58	Adult	Male	caucasian
ACH-000397	WXS/SNP array	TEN	Uterus	CVCL_E063	74	Adult	Female	asian
ACH-000398	SNP array	RI1	Lymphoid	CVCL_1885	57	Adult	Female
ACH-000399	SNP array	NCIH2196	Lung	CVCL_1539	67	Adult	Male	caucasian
ACH-000400	WXS/SNP array	SKCO1	Bowel	CVCL_0626	65	Adult	Male	caucasian
ACH-000401	SNP array	COLO800	Skin	CVCL_1135	14	Pediatric	Male
ACH-000402	WXS/SNP array	BL70	Lymphoid	CVCL_1088	16	Pediatric	Male	caucasian
ACH-000403	SNP array	NCIH747	Bowel	CVCL_1587	69	Adult	Male	caucasian
ACH-000404	WXS/SNP array	K029AX	Skin	CVCL_8784		Unknown	Unknown
ACH-000405	WXS/SNP array	MEC1	Lymphoid	CVCL_1870	61	Adult	Male	caucasian
ACH-000406	WXS/SNP array	U937	Myeloid	CVCL_0007	37	Adult	Male	caucasian
ACH-000407	WXS/SNP array	SNU685	Uterus	CVCL_5083	70	Adult	Female	asian
ACH-000408	SNP array	TE5	Esophagus/Stomach	CVCL_1764	73	Adult	Female
ACH-000409	WXS/SNP array	OVSAHO	Ovary/Fallopian Tube	CVCL_3114	56	Adult	Female	asian
ACH-000411	SNP array	769P	Kidney	CVCL_1050	63	Adult	Female	caucasian
ACH-000412	WXS/SNP array	SNU1197	Bowel	CVCL_5016	70	Adult	Male	asian
ACH-000413	SNP array	HS739T	Fibroblast	CVCL_0882	52	Adult	Female	asian
ACH-000414	WXS/SNP array	NCIH1944	Lung	CVCL_1508	62	Adult	Female	caucasian
ACH-000415	WXS/SNP array	BICR6	Head and Neck	CVCL_2314		Unknown	Male	caucasian
ACH-000416	SNP array	NCIH838	Lung	CVCL_1594	59	Adult	Male	caucasian
ACH-000417	SNP array	PANC0813	Pancreas	CVCL_1638	85	Adult	Male	caucasian
ACH-000418	WXS/SNP array	SW1353	Bone	CVCL_0543	72	Adult	Female	caucasian
ACH-000419	SNP array	KMS28BM	Lymphoid	CVCL_2994	77	Adult	Female	asian
ACH-000420	SNP array	SNU449	Liver	CVCL_0454	52	Adult	Male	asian
ACH-000421	SNP array	SW837	Bowel	CVCL_1729	53	Adult	Male	caucasian
ACH-000422	SNP array	SNU475	Liver	CVCL_0497	43	Adult	Male	asian
ACH-000423	SNP array	SKMEL3	Skin	CVCL_0550	42	Adult	Female	caucasian
ACH-000424	SNP array	TC71	Bone	CVCL_2213	22	Adult	Male
ACH-000425	SNP array	UACC62	Skin	CVCL_1780		Unknown	Unknown
ACH-000426	WXS/SNP array	KMS20	Lymphoid	CVCL_2990	65	Adult	Female	asian
ACH-000427	SNP array	NCIN87	Esophagus/Stomach	CVCL_1603		Unknown	Male
ACH-000429	SNP array	A704	Kidney	CVCL_1065	78	Adult	Male
ACH-000430	WXS/SNP array	TYKNU	Ovary/Fallopian Tube	CVCL_1776	38	Adult	Female	asian
ACH-000431	SNP array	NCIH1694	Lung	CVCL_1489	61	Adult	Male	caucasian
ACH-000432	SNP array	BV173	Myeloid	CVCL_0181	45	Adult	Male
ACH-000433	SNP array	CAKI1	Kidney	CVCL_0234	49	Adult	Male	caucasian
ACH-000434	SNP array	NCIH1915	Lung	CVCL_1505	61	Adult	Female	caucasian
ACH-000435	WXS/SNP array	EFE184	Uterus	CVCL_1191	69	Adult	Female	caucasian
ACH-000437	SNP array	SW1088	CNS/Brain	CVCL_1715	72	Adult	Male	caucasian
ACH-000438	SNP array	LU65	Lung	CVCL_1392	64	Adult	Male	asian
ACH-000439	WXS/SNP array	ME1	Myeloid	CVCL_2110	40	Adult	Male	asian
ACH-000440	SNP array	CA46	Lymphoid	CVCL_1101		Unknown	Male
ACH-000441	SNP array	SH4	Skin	CVCL_1692	60	Adult	Female	caucasian
ACH-000442	SNP array	RERFLCSQ1	Lung	CVCL_1656	74	Adult	Female	asian
ACH-000443	SNP array	OVKATE	Ovary/Fallopian Tube	CVCL_3110	40	Adult	Female	asian
ACH-000444	SNP array	LU99	Lung	CVCL_3015	63	Adult	Male	asian
ACH-000445	WXS/SNP array	KNS60	CNS/Brain	CVCL_2798	55	Adult	Male
ACH-000446	WXS/SNP array	KPNSI9S	Peripheral Nervous System	CVCL_1340	5	Pediatric	Male
ACH-000447	SNP array	NCIH2228	Lung	CVCL_1543		Unknown	Female
ACH-000448	SNP array	NCIH1666	Lung	CVCL_1485	50	Adult	Female	caucasian
ACH-000449	SNP array	MESSA	Uterus	CVCL_1404	56	Adult	Female	caucasian
ACH-000450	SNP array	MELHO	Skin	CVCL_1402		Unknown	Female
ACH-000451	SNP array	NCIH2085	Lung	CVCL_1523	45	Adult	Male
ACH-000452	SNP array	TE8	Esophagus/Stomach	CVCL_1766	63	Adult	Male
ACH-000453	WXS/SNP array	MOLP2	Lymphoid	CVCL_2123	55	Adult	Male
ACH-000454	SNP array	HCC95	Lung	CVCL_5137	65	Adult	Male	caucasian
ACH-000456	SNP array	BCPAP	Thyroid	CVCL_0153	76	Adult	Female
ACH-000457	SNP array	CAL54	Kidney	CVCL_1111	75	Adult	Male
ACH-000458	SNP array	CJM	Skin	CVCL_U797		Unknown	Male
ACH-000459	WXS/SNP array	TUHR10TKB	Kidney	CVCL_5952	69	Adult	Male
ACH-000460	SNP array	SNU8	Ovary/Fallopian Tube	CVCL_5096	55	Adult	Female	asian
ACH-000461	WXS/SNP array	SNU1196	Biliary Tract	CVCL_5015		Unknown	Unknown
ACH-000462	WXS/SNP array	NALM1	Myeloid	CVCL_0091	3	Pediatric	Female
ACH-000463	SNP array	NCIH460	Lung	CVCL_0459		Unknown	Male
ACH-000464	SNP array	CAS1	CNS/Brain	CVCL_1117	63	Adult	Male
ACH-000465	SNP array	SKMEL1	Skin	CVCL_0068	29	Adult	Male	caucasian
ACH-000466	WXS/SNP array	SNU216	Esophagus/Stomach	CVCL_3946	46	Adult	Female	asian
ACH-000467	SNP array	HCC56	Bowel	CVCL_2917		Unknown	Unknown
ACH-000468	WXS/SNP array	PK45H	Pancreas	CVCL_6748		Unknown	Unknown
ACH-000469	SNP array	YH13	CNS/Brain	CVCL_1795	40	Adult	Male
ACH-000470	SNP array	SW1463	Bowel	CVCL_1718	66	Adult	Female	caucasian
ACH-000471	WXS/SNP array	LI7	Liver	CVCL_3840	45	Adult	Male
ACH-000472	SNP array	HSC2	Head and Neck	CVCL_1287	69	Adult	Male
ACH-000473	SNP array	RT112	Bladder/Urinary Tract	CVCL_1670		Unknown	Female
ACH-000475	WXS/SNP array	HUH1	Liver	CVCL_2956	53	Adult	Male	asian
ACH-000476	SNP array	JHH4	Liver	CVCL_2787	51	Adult	Male	asian
ACH-000477	WXS/SNP array	MALME3M	Skin	CVCL_1438	43	Adult	Male	caucasian
ACH-000478	SNP array	SNU387	Liver	CVCL_0250	41	Adult	Female	asian
ACH-000479	SNP array	KNS81	CNS/Brain	CVCL_2799	65	Adult	Male
ACH-000480	SNP array	HUH7	Liver	CVCL_0336	57	Adult	Male	asian
ACH-000481	SNP array	NCIH2170	Lung	CVCL_1535		Unknown	Male
ACH-000482	SNP array	RERFLCKJ	Lung	CVCL_1654	78	Adult	Male
ACH-000483	SNP array	SNU182	Liver	CVCL_0090	24	Adult	Male	asian
ACH-000484	SNP array	VMRCRCW	Kidney	CVCL_1790		Unknown	Male
ACH-000485	WXS/SNP array	GSU	Esophagus/Stomach	CVCL_8877	37	Adult	Male
ACH-000486	SNP array	KU1919	Bladder/Urinary Tract	CVCL_1344	76	Adult	Female
ACH-000487	WXS/SNP array	F36P	Myeloid	CVCL_2037	68	Adult	Male
ACH-000488	SNP array	TE11	Esophagus/Stomach	CVCL_1761	58	Adult	Male
ACH-000489	SNP array	SW1116	Bowel	CVCL_0544	73	Adult	Male	caucasian
ACH-000491	SNP array	NCIH716	Bowel	CVCL_1581	33	Adult	Male	caucasian
ACH-000492	WXS/SNP array	MUTZ5	Lymphoid	CVCL_1873	26	Adult	Male
ACH-000493	SNP array	SNU423	Liver	CVCL_0366	40	Adult	Male	asian
ACH-000494	SNP array	OELE	Ovary/Fallopian Tube	CVCL_IW56		Unknown	Female
ACH-000495	WXS/SNP array	TUHR4TKB	Kidney	CVCL_5957	60	Adult	Male
ACH-000496	SNP array	NCIH1792	Lung	CVCL_1495	50	Adult	Male	caucasian
ACH-000498	SNP array	KO52	Myeloid	CVCL_1321	46	Adult	Male
ACH-000499	SNP array	EW8	Bone	CVCL_V618		Pediatric	Male
ACH-000500	WXS/SNP array	SNU46	Head and Neck	CVCL_5063	65	Adult	Male	asian
ACH-000501	SNP array	LS123	Bowel	CVCL_1383	65	Adult	Female	caucasian
ACH-000502	WXS/SNP array	TCCPAN2	Pancreas	CVCL_3178	47	Adult	Female	asian
ACH-000503	WXS/SNP array	BICR16	Head and Neck	CVCL_2308		Unknown	Male	caucasian
ACH-000505	WXS/SNP array	RKN	Soft Tissue	CVCL_3156	45	Adult	Female	asian
ACH-000506	SNP array	NCIH146	Lung	CVCL_1473	59	Adult	Male	caucasian
ACH-000507	WXS/SNP array	KE39	Esophagus/Stomach	CVCL_3385	77	Adult	Male	asian
ACH-000508	SNP array	CORL88	Lung	CVCL_1141	55	Adult	Male	caucasian
ACH-000509	SNP array	HUT78	Lymphoid	CVCL_0337	53	Adult	Male	caucasian
ACH-000510	SNP array	NCIH1299	Lung	CVCL_0060	43	Adult	Male	caucasian
ACH-000511	WXS/SNP array	CALU1	Lung	CVCL_0608	47	Adult	Male	caucasian
ACH-000513	WXS/SNP array	SNU1272	Kidney	CVCL_8788	63	Adult	Female	asian
ACH-000514	SNP array	NCIH1092	Lung	CVCL_1454	67	Adult	Male	caucasian
ACH-000515	SNP array	HCC33	Lung	CVCL_2058	52	Adult	Male	caucasian
ACH-000516	SNP array	CAL78	Bone	CVCL_1809	76	Adult	Male
ACH-000517	WXS/SNP array	SNU410	Pancreas	CVCL_5059	53	Adult	Male	asian
ACH-000518	SNP array	CAL33	Head and Neck	CVCL_1108	69	Adult	Male
ACH-000519	WXS/SNP array	PEER	Lymphoid	CVCL_1913	4	Pediatric	Female
ACH-000520	SNP array	59M	Ovary/Fallopian Tube	CVCL_2291	65	Adult	Female
ACH-000521	SNP array	NCIH2030	Lung	CVCL_1517		Unknown	Male
ACH-000522	SNP array	UMUC3	Bladder/Urinary Tract	CVCL_1783		Unknown	Male
ACH-000523	WXS/SNP array	NCIH1184	Lung	CVCL_1458	42	Adult	Male	caucasian
ACH-000524	SNP array	KURAMOCHI	Ovary/Fallopian Tube	CVCL_1345		Unknown	Female	asian
ACH-000525	SNP array	NCIH2171	Lung	CVCL_1536	50	Adult	Male	caucasian
ACH-000526	SNP array	HS821T	Fibroblast	CVCL_0932	31	Adult	Female	caucasian
ACH-000527	SNP array	OVISE	Ovary/Fallopian Tube	CVCL_3116	40	Adult	Female	asian
ACH-000528	SNP array	ABC1	Lung	CVCL_1066	47	Adult	Male
ACH-000529	WXS/SNP array	T173	Fibroblast	CVCL_3605		Unknown	Unknown
ACH-000530	SNP array	DMS114	Lung	CVCL_1174	68	Adult	Male	caucasian
ACH-000531	WXS	RS5	Fibroblast	CVCL_2182	78	Adult	Male
ACH-000532	WXS/SNP array	SNU61	Bowel	CVCL_5078	48	Adult	Male	asian
ACH-000534	WXS/SNP array	WSUDLCL2	Lymphoid	CVCL_1902	41	Adult	Male	caucasian
ACH-000535	SNP array	BXPC3	Pancreas	CVCL_0186	61	Adult	Female
ACH-000536	SNP array	BT20	Breast	CVCL_0178	74	Adult	Female	caucasian
ACH-000537	WXS/SNP array	SNU761	Liver	CVCL_5089	49	Adult	Male	asian
ACH-000538	SNP array	HUTU80	Bowel	CVCL_1301	53	Adult	Male	caucasian
ACH-000539	SNP array	HS618T	Fibroblast	CVCL_0827	60	Adult	Female	caucasian
ACH-000540	WXS/SNP array	HS606T	Fibroblast	CVCL_0819	44	Adult	Female	caucasian
ACH-000541	WXS/SNP array	KMS34	Lymphoid	CVCL_2996	60	Adult	Female	asian
ACH-000542	WXS/SNP array	HEYA8	Ovary/Fallopian Tube	CVCL_8878		Unknown	Female
ACH-000543	WXS/SNP array	SNU489	CNS/Brain	CVCL_5069	54	Adult	Male	asian
ACH-000544	SNP array	OE21	Esophagus/Stomach	CVCL_2661	74	Adult	Male
ACH-000545	SNP array	VMCUB1	Bladder/Urinary Tract	CVCL_1786		Unknown	Male
ACH-000546	WXS/SNP array	HSC4	Head and Neck	CVCL_1289	64	Adult	Male
ACH-000547	SNP array	HT1197	Bladder/Urinary Tract	CVCL_1291	44	Adult	Male	caucasian
ACH-000548	SNP array	BHY	Head and Neck	CVCL_1086	52	Adult	Male	asian
ACH-000549	WXS/SNP array	SNU1076	Head and Neck	CVCL_5006	60	Adult	Male	asian
ACH-000550	SNP array	IGR39	Skin	CVCL_2076	26	Adult	Male
ACH-000551	WXS/SNP array	K562	Myeloid	CVCL_0004	53	Adult	Female
ACH-000552	SNP array	HT29	Bowel	CVCL_0320	44	Adult	Female	caucasian
ACH-000553	WXS/SNP array	SQ1	Lung	CVCL_4900		Unknown	Male
ACH-000554	SNP array	UACC893	Breast	CVCL_1782	57	Adult	Female	caucasian
ACH-000555	SNP array	A498	Kidney	CVCL_1056	52	Adult	Female
ACH-000557	WXS/SNP array	AML193	Myeloid	CVCL_1071	13	Pediatric	Female
ACH-000558	SNP array	A172	CNS/Brain	CVCL_0131	53	Adult	Male
ACH-000559	WXS/SNP array	NCIH1836	Lung	CVCL_1498	52	Adult	Male	caucasian
ACH-000560	SNP array	ECC10	Esophagus/Stomach	CVCL_1188	73	Adult	Male
ACH-000561	WXS/SNP array	TDOTT	Esophagus/Stomach	CVCL_3174	67	Adult	Male
ACH-000562	WXS/SNP array	HCC78	Lung	CVCL_2061	65	Adult	Male	caucasian
ACH-000563	SNP array	EBC1	Lung	CVCL_2891	69	Adult	Male
ACH-000564	WXS/SNP array	KHM1B	Lymphoid	CVCL_2972	53	Adult	Male
ACH-000565	SNP array	RCM1	Bowel	CVCL_1648	73	Adult	Female
ACH-000566	SNP array	SW1710	Bladder/Urinary Tract	CVCL_1721	84	Adult	Female	caucasian
ACH-000567	SNP array	ST486	Lymphoid	CVCL_1712		Unknown	Female
ACH-000568	SNP array	UACC812	Breast	CVCL_1781	43	Adult	Female
ACH-000569	SNP array	ISTMES1	Pleura	CVCL_1311	70	Adult	Female	caucasian
ACH-000570	SNP array	YKG1	CNS/Brain	CVCL_1796	53	Adult	Female
ACH-000571	SNP array	T98G	CNS/Brain	CVCL_0556	61	Adult	Male	caucasian
ACH-000572	SNP array	G361	Skin	CVCL_1220	31	Adult	Male	caucasian
ACH-000573	WXS/SNP array	MDAMB436	Breast	CVCL_0623	43	Adult	Female	caucasian
ACH-000574	SNP array	FUOV1	Ovary/Fallopian Tube	CVCL_2047	65	Adult	Female	asian
ACH-000576	WXS/SNP array	KMS27	Lymphoid	CVCL_2993	52	Adult	Male	asian
ACH-000577	SNP array	JHH2	Liver	CVCL_2786	57	Adult	Male	asian
ACH-000578	SNP array	HCC1171	Lung	CVCL_5126	58	Adult	Male	caucasian
ACH-000579	SNP array	UACC257	Skin	CVCL_1779		Unknown	Unknown
ACH-000580	SNP array	C32	Skin	CVCL_1097	53	Adult	Male	caucasian
ACH-000581	SNP array	SNU16	Esophagus/Stomach	CVCL_0076	33	Adult	Female	asian
ACH-000582	SNP array	COLO741	Skin	CVCL_1133	69	Adult	Female
ACH-000583	SNP array	MC116	Lymphoid	CVCL_1399		Unknown	Male
ACH-000584	WXS/SNP array	JHOS4	Ovary/Fallopian Tube	CVCL_4649	44	Adult	Female	asian
ACH-000585	SNP array	EPLC272H	Lung	CVCL_1197	57	Adult	Male	caucasian
ACH-000586	SNP array	NCIH1876	Lung	CVCL_1503	59	Adult	Male	caucasian
ACH-000587	SNP array	NCIH1975	Lung	CVCL_1511		Unknown	Female
ACH-000588	WXS/SNP array	KMS26	Lymphoid	CVCL_2992	50	Adult	Male	asian
ACH-000589	SNP array	NCIH1437	Lung	CVCL_1472	60	Adult	Male	caucasian
ACH-000590	WXS/SNP array	NCIH2073	Lung	CVCL_1521	47	Adult	Female	caucasian
ACH-000592	WXS/SNP array	TM31	CNS/Brain	CVCL_6735	42	Adult	Female
ACH-000593	SNP array	BC3C	Bladder/Urinary Tract	CVCL_1958	82	Adult	Female	caucasian
ACH-000594	WXS/SNP array	DMS153	Lung	CVCL_1175	44	Adult	Male	caucasian
ACH-000595	SNP array	LN229	CNS/Brain	CVCL_0393	60	Adult	Female	caucasian
ACH-000596	SNP array	LCLC97TM1	Lung	CVCL_1376	44	Adult	Male	caucasian
ACH-000598	WXS/SNP array	KMS21BM	Lymphoid	CVCL_2991	62	Adult	Male	asian
ACH-000599	WXS/SNP array	PATU8902	Pancreas	CVCL_1845	44	Adult	Female
ACH-000600	SNP array	SLR26	Kidney	CVCL_V612		Unknown	Male
ACH-000601	SNP array	MIAPACA2	Pancreas	CVCL_0428	65	Adult	Male	caucasian
ACH-000602	WXS/SNP array	M07E	Myeloid	CVCL_2106	0	Pediatric	Female
ACH-000603	SNP array	BEN	Lung	CVCL_1082	71	Adult	Male
ACH-000604	WXS/SNP array	KYO1	Myeloid	CVCL_2095	22	Adult	Male	asian
ACH-000605	SNP array	TE6	Esophagus/Stomach	CVCL_1765	71	Adult	Male
ACH-000606	SNP array	PECAPJ34CLONEC12	Head and Neck	CVCL_2679	60	Adult	Male
ACH-000607	SNP array	KYM1	Soft Tissue	CVCL_3007	0	Pediatric	Male	asian
ACH-000608	SNP array	COV644	Ovary/Fallopian Tube	CVCL_2425		Unknown	Female
ACH-000609	SNP array	SF126	CNS/Brain	CVCL_1688	50	Adult	Female
ACH-000610	SNP array	NCIH2227	Lung	CVCL_1542	54	Adult	Male	caucasian
ACH-000611	WXS/SNP array	SUDHL6	Lymphoid	CVCL_2206	43	Adult	Male
ACH-000612	SNP array	HUT102	Lymphoid	CVCL_3526	28	Adult	Male	black_or_african_american
ACH-000613	SNP array	HOS	Bone	CVCL_0312	13	Pediatric	Female	caucasian
ACH-000614	SNP array	RVH421	Skin	CVCL_1672	28	Adult	Male	caucasian
ACH-000615	SNP array	SKMEL28	Skin	CVCL_0526	51	Adult	Male
ACH-000616	SNP array	HS746T	Esophagus/Stomach	CVCL_0333	74	Adult	Male	caucasian
ACH-000617	SNP array	OVCAR4	Ovary/Fallopian Tube	CVCL_1627	42	Adult	Female
ACH-000618	WXS	SNU1041	Head and Neck	CVCL_L085	58	Adult	Male
ACH-000619	SNP array	PECAPJ15	Head and Neck	CVCL_2678	45	Adult	Male
ACH-000620	SNP array	JHH1	Liver	CVCL_2785	50	Adult	Male	asian
ACH-000621	SNP array	MDAMB157	Breast	CVCL_0618	44	Adult	Female	black_or_african_american
ACH-000622	SNP array	KNS42	CNS/Brain	CVCL_0378	16	Pediatric	Male
ACH-000623	WXS/SNP array	SNU201	CNS/Brain	CVCL_5033	58	Adult	Male	asian
ACH-000624	SNP array	HCC1806	Breast	CVCL_1258	60	Adult	Female	black_or_african_american
ACH-000625	WXS/SNP array	HEP3B217	Liver	CVCL_0326	8	Pediatric	Male	black_or_african_american
ACH-000626	SNP array	U266B1	Lymphoid	CVCL_0566	53	Adult	Male
ACH-000627	SNP array	LCLC103H	Lung	CVCL_1375	61	Adult	Male	caucasian
ACH-000628	SNP array	NCIH596	Lung	CVCL_1571	73	Adult	Male	caucasian
ACH-000630	WXS/SNP array	YD8	Head and Neck	CVCL_L079	46	Adult	Female	asian
ACH-000631	SNP array	KS1	CNS/Brain	CVCL_1343	45	Adult	Female
ACH-000632	SNP array	HS944T	Skin	CVCL_1040	51	Adult	Male	caucasian
ACH-000633	SNP array	FU97	Esophagus/Stomach	CVCL_2908	66	Adult	Female	asian
ACH-000635	SNP array	SNU119	Ovary/Fallopian Tube	CVCL_5014	50	Adult	Female	asian
ACH-000636	WXS/SNP array	RPMI8402	Lymphoid	CVCL_1667	16	Pediatric	Female
ACH-000637	SNP array	KYSE520	Esophagus/Stomach	CVCL_1355	58	Adult	Female	asian
ACH-000638	SNP array	NCIH441	Lung	CVCL_1561	33	Adult	Male
ACH-000639	SNP array	NCIH211	Lung	CVCL_1529	50	Adult	Female	caucasian
ACH-000640	WXS/SNP array	SKMEL31	Skin	CVCL_0600	33	Adult	Female
ACH-000641	WXS/SNP array	CMK	Myeloid	CVCL_0216	0	Pediatric	Male
ACH-000642	SNP array	HMEL	Breast	CVCL_IZ34		Unknown	Female
ACH-000643	SNP array	HDQP1	Breast	CVCL_2067	50	Adult	Female	caucasian
ACH-000644	SNP array	COLO829	Skin	CVCL_1137	45	Adult	Male	caucasian
ACH-000645	WXS/SNP array	JL1	Pleura	CVCL_2080	54	Adult	Male
ACH-000646	WXS/SNP array	OVMANA	Ovary/Fallopian Tube	CVCL_3111	51	Adult	Female	asian
ACH-000647	SNP array	TE1	Esophagus/Stomach	CVCL_1759	58	Adult	Male
ACH-000648	SNP array	NCIH28	Pleura	CVCL_1555	48	Adult	Male	caucasian
ACH-000649	SNP array	786O	Kidney	CVCL_1051	58	Adult	Male	caucasian
ACH-000650	SNP array	IGR37	Skin	CVCL_2075	26	Adult	Male
ACH-000651	SNP array	SW620	Bowel	CVCL_0547	51	Adult	Male	caucasian
ACH-000652	SNP array	SUIT2	Pancreas	CVCL_3172	73	Adult	Male	asian
ACH-000653	WXS	JJN3	Lymphoid	CVCL_2078	57	Adult	Female
ACH-000654	SNP array	RAJI	Lymphoid	CVCL_0511	11	Pediatric	Male	african
ACH-000656	WXS/SNP array	SUDHL8	Lymphoid	CVCL_2207	59	Adult	Male
ACH-000657	SNP array	A2780	Ovary/Fallopian Tube	CVCL_0134		Unknown	Female
ACH-000658	SNP array	KMS18	Lymphoid	CVCL_A637	60	Adult	Male
ACH-000659	SNP array	SCLC21H	Lung	CVCL_0024	46	Adult	Male	caucasian
ACH-000660	WXS/SNP array	SUDHL5	Lymphoid	CVCL_1735	17	Pediatric	Female
ACH-000661	WXS/SNP array	WM1799	Skin	CVCL_A341		Unknown	Male
ACH-000662	SNP array	CORL23	Lung	CVCL_1139	62	Adult	Male	caucasian
ACH-000663	WXS/SNP array	OVTOKO	Ovary/Fallopian Tube	CVCL_3117	78	Adult	Female	asian
ACH-000664	SNP array	SUDHL1	Lymphoid	CVCL_0538	10	Pediatric	Male
ACH-000665	SNP array	SKMES1	Lung	CVCL_0630	65	Adult	Male	caucasian
ACH-000666	SNP array	NCIH1355	Lung	CVCL_1464	53	Adult	Male	caucasian
ACH-000667	SNP array	HCC44	Lung	CVCL_2060	54	Adult	Female	caucasian
ACH-000668	SNP array	HCC70	Breast	CVCL_1270	49	Adult	Female	black_or_african_american
ACH-000669	SNP array	SW900	Lung	CVCL_1731	53	Adult	Male	caucasian
ACH-000670	SNP array	SBC5	Lung	CVCL_1679	65	Adult	Male
ACH-000671	WXS/SNP array	HUH6	Liver	CVCL_4381	1	Pediatric	Male	asian
ACH-000672	SNP array	IALM	Lung	CVCL_1302	68	Adult	Male	asian
ACH-000674	WXS/SNP array	NUGC4	Esophagus/Stomach	CVCL_3082	35	Adult	Female	asian
ACH-000675	SNP array	NCIH1734	Lung	CVCL_1491	56	Adult	Female
ACH-000677	WXS/SNP array	SW1573	Lung	CVCL_1720	44	Adult	Female	caucasian
ACH-000678	SNP array	MKN7	Esophagus/Stomach	CVCL_1417	39	Adult	Male	asian
ACH-000679	SNP array	OE19	Esophagus/Stomach	CVCL_1622	72	Adult	Male
ACH-000680	SNP array	SW948	Bowel	CVCL_0632	81	Adult	Female	caucasian
ACH-000681	SNP array	A549	Lung	CVCL_0023	58	Adult	Male	caucasian
ACH-000682	WXS	SNU1066	Head and Neck	CVCL_5005	62	Adult	Male	asian
ACH-000683	WXS/SNP array	SNU503	Bowel	CVCL_5071	52	Adult	Male	asian
ACH-000684	SNP array	KMRC1	Kidney	CVCL_2983		Adult	Male
ACH-000685	WXS/SNP array	L33	Pancreas	CVCL_8147	77	Adult	Female
ACH-000686	WXS/SNP array	SNU878	Liver	CVCL_5102	54	Adult	Female	asian
ACH-000687	WXS/SNP array	CI1	Lymphoid	CVCL_1861	38	Adult	Female
ACH-000688	SNP array	OV7	Ovary/Fallopian Tube	CVCL_2675	78	Adult	Female
ACH-000691	SNP array	HCC2157	Breast	CVCL_1261	48	Adult	Female	black_or_african_american
ACH-000692	WXS/SNP array	SNU899	Head and Neck	CVCL_5105	56	Adult	Male	asian
ACH-000693	SNP array	KYSE180	Esophagus/Stomach	CVCL_1349	53	Adult	Male	asian
ACH-000694	SNP array	TE9	Esophagus/Stomach	CVCL_1767	48	Adult	Male
ACH-000695	SNP array	CORL47	Lung	CVCL_2415	67	Adult	Male	caucasian
ACH-000696	SNP array	OVCAR8	Ovary/Fallopian Tube	CVCL_1629	64	Adult	Female
ACH-000697	SNP array	A3KAW	Lymphoid	CVCL_1062	68	Adult	Female
ACH-000698	SNP array	DMS53	Lung	CVCL_1177	54	Adult	Male	caucasian
ACH-000699	WXS/SNP array	HCC1395	Breast	CVCL_1249	43	Adult	Female	caucasian
ACH-000701	WXS/SNP array	RMUGS	Ovary/Fallopian Tube	CVCL_3158	62	Adult	Female
ACH-000702	WXS/SNP array	L1236	Lymphoid	CVCL_2096	34	Adult	Male
ACH-000703	WXS/SNP array	DMS79	Lung	CVCL_1178	65	Adult	Male	caucasian
ACH-000704	SNP array	OAW42	Ovary/Fallopian Tube	CVCL_1615	46	Adult	Female
ACH-000705	SNP array	LC1F	Lung	CVCL_1372	69	Adult	Male	asian
ACH-000707	WXS/SNP array	P3HR1	Lymphoid	CVCL_2676	7	Pediatric	Male	black_or_african_american
ACH-000708	WXS/SNP array	SNU283	Bowel	CVCL_5044	62	Adult	Female	asian
ACH-000709	WXS/SNP array	KMRC2	Kidney	CVCL_2984		Adult	Male	asian
ACH-000710	SNP array	NCIH854	Bowel	CVCL_A584	75	Adult	Male
ACH-000711	WXS/SNP array	JIMT1	Breast	CVCL_2077	62	Adult	Female
ACH-000713	SNP array	CAOV3	Ovary/Fallopian Tube	CVCL_0201	54	Adult	Female	caucasian
ACH-000714	WXS/SNP array	KMS11	Lymphoid	CVCL_2989	67	Adult	Female	asian
ACH-000715	WXS/SNP array	SNU1214	Head and Neck	CVCL_5017	55	Adult	Male	asian
ACH-000716	SNP array	TT2609C02	Thyroid	CVCL_2218	57	Adult	Male	caucasian
ACH-000717	SNP array	COLO680N	Esophagus/Stomach	CVCL_1131	57	Adult	Female	black_or_african_american
ACH-000718	SNP array	NCIH2291	Lung	CVCL_1546		Unknown	Male
ACH-000719	SNP array	RMGI	Ovary/Fallopian Tube	CVCL_1662	34	Adult	Female
ACH-000720	SNP array	TCCSUP	Bladder/Urinary Tract	CVCL_1738	67	Adult	Female
ACH-000721	WXS/SNP array	HMC18	Breast	CVCL_2949	35	Adult	Female	asian
ACH-000722	SNP array	SNUC1	Bowel	CVCL_1708	71	Adult	Male	asian
ACH-000723	WXS/SNP array	YD10B	Head and Neck	CVCL_8929	67	Adult	Male	asian
ACH-000724	SNP array	HT1376	Bladder/Urinary Tract	CVCL_1292	58	Adult	Female	caucasian
ACH-000725	SNP array	HCC202	Breast	CVCL_2062	82	Adult	Female	caucasian
ACH-000726	WXS/SNP array	TE14	Esophagus/Stomach	CVCL_3336	57	Adult	Male
ACH-000727	SNP array	NCIH2066	Lung	CVCL_1520	70	Adult	Female	caucasian
ACH-000728	WXS/SNP array	KASUMI2	Lymphoid	CVCL_0590	15	Pediatric	Male
ACH-000729	SNP array	NCIH1963	Lung	CVCL_1510	56	Adult	Male	black_or_african_american
ACH-000730	SNP array	SKMEL5	Skin	CVCL_0527	24	Adult	Female	caucasian
ACH-000731	SNP array	HCC2279	Lung	CVCL_5131	52	Adult	Female	asian
ACH-000732	WXS/SNP array	PECAPJ41CLONED2	Head and Neck	CVCL_2680	67	Adult	Female
ACH-000733	SNP array	NCIH1838	Lung	CVCL_1499		Unknown	Female
ACH-000734	WXS/SNP array	JHH5	Liver	CVCL_0364	50	Adult	Male	asian
ACH-000735	WXS/SNP array	PECAPJ49	Head and Neck	CVCL_2681	57	Adult	Male	caucasian
ACH-000736	WXS/SNP array	SNU601	Esophagus/Stomach	CVCL_0101	34	Adult	Male	asian
ACH-000737	SNP array	NCIH1385	Lung	CVCL_1466	49	Adult	Female
ACH-000738	SNP array	GB1	CNS/Brain	CVCL_1227	35	Adult	Male
ACH-000739	SNP array	HEPG2	Liver	CVCL_0027	15	Pediatric	Male	caucasian
ACH-000740	SNP array	A253	Head and Neck	CVCL_1060	54	Adult	Male	caucasian
ACH-000741	WXS	UBLC1	Bladder/Urinary Tract	CVCL_2738	84	Adult	Female
ACH-000742	SNP array	DM3	Fibroblast	CVCL_2019	62	Adult	Male
ACH-000743	WXS/SNP array	CORL95	Lung	CVCL_2418	64	Adult	Male
ACH-000744	SNP array	NCIH1623	Lung	CVCL_1481	58	Adult	Male	caucasian
ACH-000745	WXS/SNP array	MOLP8	Lymphoid	CVCL_2124	52	Adult	Male	asian
ACH-000746	WXS/SNP array	GSS	Esophagus/Stomach	CVCL_8876	75	Adult	Male
ACH-000747	SNP array	NCIH1703	Lung	CVCL_1490	54	Adult	Male	caucasian
ACH-000748	SNP array	SJSA1	Bone	CVCL_1697	19	Adult	Male	black_or_african_american
ACH-000749	SNP array	DMS273	Lung	CVCL_1176	50	Adult	Female
ACH-000750	SNP array	LOXIMVI	Skin	CVCL_1381	58	Adult	Male
ACH-000751	WXS/SNP array	OCIM1	Myeloid	CVCL_2149	62	Adult	Unknown
ACH-000752	SNP array	NCIH196	Lung	CVCL_1509	68	Adult	Male	caucasian
ACH-000753	WXS/SNP array	JMSU1	Bladder/Urinary Tract	CVCL_2081	75	Adult	Male
ACH-000754	SNP array	L428	Lymphoid	CVCL_1361	37	Adult	Female
ACH-000755	SNP array	HCC2218	Breast	CVCL_1263	38	Adult	Female	caucasian
ACH-000756	SNP array	GI1	CNS/Brain	CVCL_1231	61	Adult	Male	asian
ACH-000758	WXS/SNP array	MKN74	Esophagus/Stomach	CVCL_2791	37	Adult	Male	asian
ACH-000759	SNP array	MDAMB175VII	Breast	CVCL_1400	56	Adult	Female	black_or_african_american
ACH-000761	WXS/SNP array	NUGC2	Esophagus/Stomach	CVCL_1611	56	Adult	Female
ACH-000762	WXS/SNP array	YD38	Head and Neck	CVCL_L083	67	Adult	Male	asian
ACH-000763	WXS/SNP array	MM1S	Lymphoid	CVCL_8792	45	Adult	Female
ACH-000764	WXS/SNP array	SH10TC	Esophagus/Stomach	CVCL_5167		Unknown	Unknown
ACH-000765	WXS/SNP array	WM983B	Skin	CVCL_6809	54	Adult	Male
ACH-000766	SNP array	NCIH1648	Lung	CVCL_1482	39	Adult	Male	black_or_african_american
ACH-000767	SNP array	NCIH526	Lung	CVCL_1569	55	Adult	Male	caucasian
ACH-000768	SNP array	MDAMB231	Breast	CVCL_0062	51	Adult	Female	caucasian
ACH-000769	SNP array	LK2	Lung	CVCL_1377	74	Adult	Male
ACH-000770	SNP array	P31FUJ	Myeloid	CVCL_1632	7	Pediatric	Male	asian
ACH-000771	WXS/SNP array	BICR56	Head and Neck	CVCL_2313		Unknown	Female	caucasian
ACH-000772	SNP array	TE441T	Soft Tissue	CVCL_1754	14	Pediatric	Female	black_or_african_american
ACH-000773	SNP array	KIJK	Lymphoid	CVCL_2093	15	Pediatric	Male
ACH-000774	SNP array	RERFLCAD2	Lung	CVCL_1652		Unknown	Male	asian
ACH-000775	SNP array	NCIH727	Lung	CVCL_1584	65	Adult	Female	caucasian
ACH-000776	SNP array	ONS76	CNS/Brain	CVCL_1624	2	Pediatric	Female
ACH-000777	WXS/SNP array	KYSE30	Esophagus/Stomach	CVCL_1351	64	Adult	Male	asian
ACH-000778	SNP array	HSC3	Head and Neck	CVCL_1288	64	Adult	Male
ACH-000780	SNP array	NCIH1105	Lung	CVCL_1455	73	Adult	Male	caucasian
ACH-000781	SNP array	NCIH2023	Lung	CVCL_1515	26	Adult	Male	caucasian
ACH-000782	WXS/SNP array	SEM	Lymphoid	CVCL_0095	5	Pediatric	Female
ACH-000783	SNP array	CAMA1	Breast	CVCL_1115	51	Adult	Female	caucasian
ACH-000784	SNP array	KYSE70	Esophagus/Stomach	CVCL_1356	77	Adult	Male	asian
ACH-000785	SNP array	NCIH2126	Lung	CVCL_1532	65	Adult	Male	caucasian
ACH-000786	SNP array	DAUDI	Lymphoid	CVCL_0008	16	Pediatric	Male	black_or_african_american
ACH-000787	SNP array	LXF289	Lung	CVCL_1394	62	Adult	Male
ACH-000788	SNP array	A2058	Skin	CVCL_1059	43	Adult	Male	caucasian
ACH-000789	SNP array	NCIH810	Lung	CVCL_1590	51	Adult	Male	black_or_african_american
ACH-000790	SNP array	SHP77	Lung	CVCL_1693	54	Adult	Male	caucasian
ACH-000791	SNP array	RERFLCAD1	Lung	CVCL_1651	70	Adult	Male	asian
ACH-000792	SNP array	BFTC909	Kidney	CVCL_1084	64	Adult	Male	asian
ACH-000793	SNP array	KATOIII	Esophagus/Stomach	CVCL_0371	57	Adult	Male	asian
ACH-000794	SNP array	BICR22	Head and Neck	CVCL_2310	88	Adult	Male	caucasian
ACH-000795	SNP array	MOLT13	Lymphoid	CVCL_1422	2	Pediatric	Female
ACH-000796	WXS/SNP array	MCAS	Ovary/Fallopian Tube	CVCL_3020	60	Adult	Female
ACH-000797	WXS/SNP array	HLFA	Fibroblast	CVCL_2255	54	Adult	Female	black_or_african_american
ACH-000798	WXS/SNP array	CL40	Bowel	CVCL_1982		Unknown	Female
ACH-000799	WXS/SNP array	HS695T	Skin	CVCL_0851	26	Adult	Male	caucasian
ACH-000800	SNP array	NCIH446	Lung	CVCL_1562	61	Adult	Male	caucasian
ACH-000801	WXS/SNP array	HS936T	Skin	CVCL_1033		Unknown	Male
ACH-000802	SNP array	BFTC905	Bladder/Urinary Tract	CVCL_1083	51	Adult	Female	asian
ACH-000803	SNP array	COLO668	Lung	CVCL_1128	47	Adult	Female
ACH-000804	WXS/SNP array	NB1	Peripheral Nervous System	CVCL_1440	2	Pediatric	Male
ACH-000805	SNP array	COLO679	Skin	CVCL_1130	47	Adult	Female
ACH-000806	SNP array	L540	Lymphoid	CVCL_1362	20	Adult	Female
ACH-000807	WXS/SNP array	SNU738	CNS/Brain	CVCL_5087	40	Adult	Male	asian
ACH-000808	WXS/SNP array	HUH28	Biliary Tract	CVCL_2955	37	Adult	Female	asian
ACH-000809	SNP array	KYSE410	Esophagus/Stomach	CVCL_1352	51	Adult	Male	asian
ACH-000810	SNP array	SKMEL30	Skin	CVCL_0039	67	Adult	Male	caucasian
ACH-000811	SNP array	SKOV3	Ovary/Fallopian Tube	CVCL_0532	64	Adult	Female	caucasian
ACH-000812	WXS/SNP array	COLO783	Skin	CVCL_1997	48	Adult	Female
ACH-000813	WXS	T3M10	Lung	CVCL_8067	40	Adult	Male	asian
ACH-000814	WXS/SNP array	HS939T	Skin	CVCL_1036	24	Adult	Female	caucasian
ACH-000815	SNP array	KMH2	Lymphoid	CVCL_1330	37	Adult	Male
ACH-000816	SNP array	NCIH524	Lung	CVCL_1568	63	Adult	Male	caucasian
ACH-000817	SNP array	RPMI8226	Lymphoid	CVCL_0014	61	Adult	Male
ACH-000818	SNP array	BT483	Breast	CVCL_2319	23	Adult	Female	caucasian
ACH-000819	SNP array	LN18	CNS/Brain	CVCL_0392	65	Adult	Male	caucasian
ACH-000820	SNP array	SW403	Bowel	CVCL_0545	51	Adult	Female	caucasian
ACH-000821	WXS/SNP array	EJM	Lymphoid	CVCL_2030	58	Adult	Female
ACH-000822	SNP array	SKMEL24	Skin	CVCL_0599	67	Adult	Male	caucasian
ACH-000823	SNP array	KYSE140	Esophagus/Stomach	CVCL_1347	54	Adult	Male	asian
ACH-000824	SNP array	KYSE510	Esophagus/Stomach	CVCL_1354	67	Adult	Female	asian
ACH-000826	SNP array	CAL12T	Lung	CVCL_1105		Unknown	Male
ACH-000827	WXS/SNP array	WM793	Skin	CVCL_8787	37	Adult	Male
ACH-000828	SNP array	ZR7530	Breast	CVCL_1661	47	Adult	Female	black_or_african_american
ACH-000829	SNP array	HUNS1	Lymphoid	CVCL_2526		Unknown	Male
ACH-000830	WXS/SNP array	NCIH1436	Lung	CVCL_1471	39	Adult	Male	caucasian
ACH-000831	WXS/SNP array	HEC50B	Uterus	CVCL_2929		Unknown	Female	asian
ACH-000832	SNP array	CAL27	Head and Neck	CVCL_1107	56	Adult	Male	caucasian
ACH-000833	SNP array	RH30	Soft Tissue	CVCL_0041	17	Pediatric	Male	caucasian
ACH-000834	WXS/SNP array	UMUC1	Bladder/Urinary Tract	CVCL_2743	26	Adult	Male	black_or_african_american
ACH-000835	SNP array	GCT	Soft Tissue	CVCL_1229	29	Adult	Male
ACH-000836	SNP array	YD15	Head and Neck	CVCL_8930	39	Adult	Male	asian
ACH-000837	SNP array	NCIH322	Lung	CVCL_1556	52	Adult	Male	caucasian
ACH-000838	WXS/SNP array	AMO1	Lymphoid	CVCL_1806	64	Adult	Female
ACH-000839	SNP array	SCABER	Bladder/Urinary Tract	CVCL_3599	58	Adult	Male	black_or_african_american
ACH-000840	WXS/SNP array	HCC366	Lung	CVCL_2059	80	Adult	Female
ACH-000841	SNP array	NCIH2087	Lung	CVCL_1524	69	Adult	Male	caucasian
ACH-000842	SNP array	SW480	Bowel	CVCL_0546	51	Adult	Male	caucasian
ACH-000843	SNP array	HARA	Lung	CVCL_2914	57	Adult	Male	asian
ACH-000844	WXS/SNP array	DMS454	Lung	CVCL_2438		Unknown	Male
ACH-000845	WXS/SNP array	NCIH1373	Lung	CVCL_1465	56	Adult	Male	black_or_african_american
ACH-000846	SNP array	FADU	Head and Neck	CVCL_1218	56	Adult	Male	caucasian
ACH-000847	SNP array	HGC27	Esophagus/Stomach	CVCL_1279		Unknown	Unknown	asian
ACH-000848	SNP array	JHH7	Liver	CVCL_2805	53	Adult	Male	asian
ACH-000849	SNP array	MDAMB468	Breast	CVCL_0419	51	Adult	Female	black_or_african_american
ACH-000850	SNP array	HS698T	Fibroblast	CVCL_0855	70	Adult	Male	american_indian_or_native_american
ACH-000851	WXS/SNP array	MORCPR	Lung	CVCL_2620		Unknown	Unknown
ACH-000852	SNP array	NCIH1435	Lung	CVCL_1470	35	Adult	Female
ACH-000853	SNP array	NCIH661	Lung	CVCL_1577	43	Adult	Male	caucasian
ACH-000855	SNP array	KYSE150	Esophagus/Stomach	CVCL_1348	49	Adult	Female	asian
ACH-000856	SNP array	CAL51	Breast	CVCL_1110	45	Adult	Female
ACH-000857	SNP array	CAL851	Breast	CVCL_1114	35	Adult	Female
ACH-000858	SNP array	KNS62	Lung	CVCL_1335	49	Adult	Male
ACH-000859	SNP array	HCC1954	Breast	CVCL_1259	61	Adult	Female	east_indian
ACH-000860	SNP array	NCIH358	Lung	CVCL_1559		Unknown	Male
ACH-000862	WXS/SNP array	KMBC2	Bladder/Urinary Tract	CVCL_2977		Unknown	Unknown
ACH-000863	SNP array	DBTRG05MG	CNS/Brain	CVCL_1169	59	Adult	Female	caucasian
ACH-000864	SNP array	COLO684	Uterus	CVCL_1132	63	Adult	Female	black_or_african_american
ACH-000865	SNP array	KYSE450	Esophagus/Stomach	CVCL_1353	59	Adult	Male	asian
ACH-000866	SNP array	NCIH1048	Lung	CVCL_1453	53	Adult	Female
ACH-000867	SNP array	CHAGOK1	Lung	CVCL_1121	45	Adult	Male
ACH-000868	SNP array	HCC1195	Lung	CVCL_5127	47	Adult	Male	black_or_african_american
ACH-000869	SNP array	NCIH1568	Lung	CVCL_1476	48	Adult	Female	caucasian
ACH-000870	SNP array	NCIH1930	Lung	CVCL_1507	41	Adult	Male	caucasian
ACH-000871	SNP array	NCIH510	Lung	CVCL_1565	56	Adult	Male	caucasian
ACH-000873	SNP array	KYSE270	Esophagus/Stomach	CVCL_1350	79	Adult	Male	asian
ACH-000874	SNP array	RS411	Lymphoid	CVCL_0093	32	Adult	Female	caucasian
ACH-000875	SNP array	NCIH2347	Lung	CVCL_1550	54	Adult	Female	caucasian
ACH-000876	WXS/SNP array	MDAMB415	Breast	CVCL_0621	38	Adult	Female	caucasian
ACH-000877	SNP array	EB1	Lymphoid	CVCL_2027	9	Pediatric	Female	black_or_african_american
ACH-000878	SNP array	HCC15	Lung	CVCL_2057	47	Adult	Male	black_or_african_american
ACH-000879	WXS/SNP array	MFE296	Uterus	CVCL_1406	68	Adult	Female	caucasian
ACH-000880	SNP array	AGS	Esophagus/Stomach	CVCL_0139	54	Adult	Female	caucasian
ACH-000881	SNP array	MELJUSO	Skin	CVCL_1403	58	Adult	Female
ACH-000882	SNP array	IGR1	Skin	CVCL_1303	42	Adult	Male
ACH-000883	SNP array	SW1783	CNS/Brain	CVCL_1722	68	Adult	Male	caucasian
ACH-000884	SNP array	MDAMB435S	Skin	CVCL_0622	31	Adult	Unknown	caucasian
ACH-000885	WXS/SNP array	TOV21G	Ovary/Fallopian Tube	CVCL_3613	62	Adult	Female
ACH-000886	SNP array	NCIH2009	Lung	CVCL_1514	68	Adult	Female	caucasian
ACH-000887	SNP array	SF172	CNS/Brain	CVCL_V613	36	Adult	Female
ACH-000888	SNP array	NCIH1793	Lung	CVCL_1496	52	Adult	Female
ACH-000889	WXS/SNP array	KMM1	Lymphoid	CVCL_2981	62	Adult	Male	asian
ACH-000890	WXS/SNP array	SW1271	Lung	CVCL_1716	69	Adult	Male	caucasian
ACH-000891	WXS	HCC1438	Lung	CVCL_L088	43	Adult	Male
ACH-000892	SNP array	NCIH1563	Lung	CVCL_1475		Unknown	Male
ACH-000893	SNP array	NCIH1651	Lung	CVCL_1484	71	Adult	Male
ACH-000894	SNP array	NCIH1869	Lung	CVCL_1500	58	Adult	Male	caucasian
ACH-000895	SNP array	CL34	Bowel	CVCL_1980		Unknown	Female
ACH-000896	SNP array	647V	Bladder/Urinary Tract	CVCL_1049	59	Adult	Male
ACH-000897	WXS/SNP array	FTC238	Thyroid	CVCL_2447	42	Adult	Male
ACH-000898	WXS/SNP array	SNU719	Esophagus/Stomach	CVCL_5086	53	Adult	Male	asian
ACH-000899	WXS/SNP array	WM88	Skin	CVCL_6805		Unknown	Male
ACH-000900	SNP array	NCIH23	Lung	CVCL_1547	51	Adult	Male	black_or_african_american
ACH-000902	SNP array	CAL148	Breast	CVCL_1106	58	Adult	Female
ACH-000903	SNP array	FTC133	Thyroid	CVCL_1219	42	Adult	Male
ACH-000904	SNP array	NCIH2106	Lung	CVCL_1526	58	Adult	Male	caucasian
ACH-000905	SNP array	5637	Bladder/Urinary Tract	CVCL_0126	68	Adult	Male	caucasian
ACH-000906	SNP array	ES2	Ovary/Fallopian Tube	CVCL_3509	47	Adult	Female	black_or_african_american
ACH-000907	WXS/SNP array	SNU349	Kidney	CVCL_5054	68	Adult	Male	asian
ACH-000908	WXS/SNP array	SNU520	Esophagus/Stomach	CVCL_5072	60	Adult	Female	asian
ACH-000909	WXS/SNP array	JHUEM2	Uterus	CVCL_4656	62	Adult	Female	asian
ACH-000910	SNP array	MDAMB453	Breast	CVCL_0418	48	Adult	Female	caucasian
ACH-000911	SNP array	NUGC3	Esophagus/Stomach	CVCL_1612	72	Adult	Male
ACH-000912	WXS/SNP array	NCIH2286	Lung	CVCL_1545	57	Adult	Female	caucasian
ACH-000913	WXS/SNP array	ESS1	Uterus	CVCL_1205	76	Adult	Female	caucasian
ACH-000914	WXS/SNP array	HT	Lymphoid	CVCL_1290	70	Adult	Male	caucasian
ACH-000915	SNP array	IPC298	Skin	CVCL_1307	64	Adult	Female
ACH-000916	SNP array	NCIH1573	Lung	CVCL_1478	35	Adult	Female	caucasian
ACH-000917	SNP array	TE4	Esophagus/Stomach	CVCL_3337	48	Adult	Male
ACH-000918	SNP array	MOLT16	Lymphoid	CVCL_1424	5	Pediatric	Female
ACH-000919	SNP array	IM95	Esophagus/Stomach	CVCL_2961	63	Adult	Male	asian
ACH-000920	WXS/SNP array	CMLT1	Myeloid	CVCL_1126	36	Adult	Female
ACH-000922	SNP array	RCHACV	Lymphoid	CVCL_1851	8	Pediatric	Female
ACH-000923	SNP array	BCP1	Lymphoid	CVCL_0107	94	Adult	Male
ACH-000924	WXS/SNP array	NCIH2172	Lung	CVCL_1537		Unknown	Female
ACH-000925	WXS/SNP array	DV90	Lung	CVCL_1184	50	Adult	Male
ACH-000926	WXS/SNP array	HT55	Bowel	CVCL_1294		Unknown	Unknown
ACH-000927	SNP array	BT474	Breast	CVCL_0179	60	Adult	Female	caucasian
ACH-000928	SNP array	JHUEM1	Uterus	CVCL_4655	56	Adult	Female	asian
ACH-000929	SNP array	NCIH2110	Lung	CVCL_1530		Unknown	Unknown
ACH-000930	SNP array	HCC1569	Breast	CVCL_1255	70	Adult	Female	black_or_african_american
ACH-000931	SNP array	HMCB	Skin	CVCL_3317	57	Adult	Female
ACH-000932	SNP array	SNU1	Esophagus/Stomach	CVCL_0099	44	Adult	Male	asian
ACH-000933	WXS/SNP array	SNU324	Pancreas	CVCL_5051	50	Adult	Male	asian
ACH-000934	SNP array	MDAMB361	Breast	CVCL_0620	40	Adult	Female	caucasian
ACH-000935	SNP array	MDST8	Bowel	CVCL_2588		Unknown	Unknown
ACH-000936	SNP array	EFO27	Ovary/Fallopian Tube	CVCL_1192	36	Adult	Female
ACH-000937	SNP array	PF382	Lymphoid	CVCL_1641	6	Pediatric	Female
ACH-000938	SNP array	NALM6	Lymphoid	CVCL_0092	19	Adult	Male
ACH-000939	SNP array	SKUT1	Uterus	CVCL_0533	75	Adult	Female	caucasian
ACH-000940	SNP array	AN3CA	Uterus	CVCL_0028	55	Adult	Female	caucasian
ACH-000941	SNP array	HEC1B	Uterus	CVCL_0294	71	Adult	Female
ACH-000942	WXS/SNP array	HPBALL	Lymphoid	CVCL_1820	14	Pediatric	Male	asian
ACH-000943	SNP array	RKO	Bowel	CVCL_0504		Unknown	Unknown
ACH-000944	WXS/SNP array	NAMALWA	Lymphoid	CVCL_0067	3	Pediatric	Female
ACH-000945	SNP array	NCIH650	Lung	CVCL_1575		Unknown	Male
ACH-000946	WXS/SNP array	HEC265	Uterus	CVCL_2928	59	Adult	Female	asian
ACH-000947	SNP array	OVK18	Ovary/Fallopian Tube	CVCL_3770	49	Adult	Female
ACH-000948	SNP array	2313287	Esophagus/Stomach	CVCL_1046	72	Adult	Male
ACH-000949	SNP array	TGBC11TKB	Esophagus/Stomach	CVCL_1768	72	Adult	Female
ACH-000950	SNP array	LOVO	Bowel	CVCL_0399	56	Adult	Male	caucasian
ACH-000951	SNP array	NCIH2342	Lung	CVCL_1549	55	Adult	Male	caucasian
ACH-000952	WXS/SNP array	MDAPCA2B	Prostate	CVCL_4748	63	Adult	Male	black_or_african_american
ACH-000953	SNP array	SUPT1	Lymphoid	CVCL_1714	8	Pediatric	Male	caucasian
ACH-000954	SNP array	HEC1A	Uterus	CVCL_0293	71	Adult	Female
ACH-000955	SNP array	SNU407	Bowel	CVCL_5058	37	Adult	Male	asian
ACH-000956	WXS/SNP array	22RV1	Prostate	CVCL_1045		Adult	Male
ACH-000957	SNP array	LS180	Bowel	CVCL_0397	58	Adult	Female
ACH-000958	SNP array	SW48	Bowel	CVCL_1724	83	Adult	Female	caucasian
ACH-000959	WXS/SNP array	SNUC4	Bowel	CVCL_5111	35	Adult	Male	asian
ACH-000960	SNP array	REH	Lymphoid	CVCL_1650	15	Pediatric	Female	north_african
ACH-000961	SNP array	ISHIKAWAHERAKLIO02ER	Uterus	CVCL_6543	39	Adult	Female
ACH-000962	SNP array	OC314	Ovary/Fallopian Tube	CVCL_1616	39	Adult	Female
ACH-000963	SNP array	CCK81	Bowel	CVCL_2873	62	Adult	Female
ACH-000964	WXS	MOLT3	Lymphoid	CVCL_0624	19	Adult	Male
ACH-000965	SNP array	RL952	Uterus	CVCL_0505	65	Adult	Female	caucasian
ACH-000966	SNP array	IGROV1	Ovary/Fallopian Tube	CVCL_1304	47	Adult	Female
ACH-000967	WXS/SNP array	SNUC2A	Bowel	CVCL_1709	43	Adult	Female	asian
ACH-000968	SNP array	COLO792	Skin	CVCL_1134	62	Adult	Male
ACH-000969	SNP array	KM12	Bowel	CVCL_1331		Unknown	Unknown
ACH-000970	SNP array	SNUC5	Bowel	CVCL_5112	77	Adult	Female	asian
ACH-000971	SNP array	HCT116	Bowel	CVCL_0291	48	Adult	Male
ACH-000972	WXS/SNP array	HEC151	Uterus	CVCL_2925		Unknown	Female	asian
ACH-000973	SNP array	639V	Bladder/Urinary Tract	CVCL_1048	69	Adult	Male	caucasian
ACH-000974	WXS/SNP array	SNGM	Uterus	CVCL_1707	52	Adult	Female	asian
ACH-000976	SNP array	HUCCT1	Biliary Tract	CVCL_0324	56	Adult	Male	asian
ACH-000977	WXS/SNP array	LNCAPCLONEFGC	Prostate	CVCL_1379	50	Adult	Male	caucasian
ACH-000978	SNP array	EN	Uterus	CVCL_2034	50	Adult	Female	asian
ACH-000979	SNP array	DU145	Prostate	CVCL_0105	69	Adult	Male	caucasian
ACH-000980	SNP array	NCIH1155	Lung	CVCL_1456	36	Adult	Male	caucasian
ACH-000981	WXS/SNP array	DND41	Lymphoid	CVCL_2022	13	Pediatric	Male
ACH-000982	SNP array	GP2D	Bowel	CVCL_2450	71	Adult	Female
ACH-000983	WXS/SNP array	KCL22	Myeloid	CVCL_2091	32	Adult	Female
ACH-000984	WXS/SNP array	HEC6	Uterus	CVCL_2931	48	Adult	Female	asian
ACH-000985	SNP array	LS411N	Bowel	CVCL_1385	32	Adult	Male	caucasian
ACH-000986	SNP array	HT115	Bowel	CVCL_2520		Unknown	Unknown
ACH-000987	SNP array	MEWO	Skin	CVCL_0445	78	Adult	Male	caucasian
ACH-000988	SNP array	MFE319	Uterus	CVCL_2112	81	Adult	Female
ACH-000989	WXS/SNP array	SNU175	Bowel	CVCL_5031	56	Adult	Female	asian
ACH-000990	WXS/SNP array	HEC108	Uterus	CVCL_2923		Unknown	Female	asian
ACH-000991	SNP array	SNU81	Bowel	CVCL_5098	53	Adult	Male	asian
ACH-000992	WXS/SNP array	BICR18	Head and Neck	CVCL_2309		Unknown	Male
ACH-000993	WXS/SNP array	JHUEM7	Uterus	CVCL_4658	58	Adult	Female	asian
ACH-000994	WXS/SNP array	HEC59	Uterus	CVCL_2930		Unknown	Female	asian
ACH-000995	WXS/SNP array	JURKAT	Lymphoid	CVCL_0065	14	Pediatric	Male
ACH-000996	WXS/SNP array	HEC251	Uterus	CVCL_2927	53	Adult	Female	asian
ACH-000997	SNP array	HCT15	Bowel	CVCL_0292	67	Adult	Male
ACH-000998	SNP array	CW2	Bowel	CVCL_1151	55	Adult	Female
ACH-000999	SNP array	SNU1040	Bowel	CVCL_5003	34	Adult	Male	asian
ACH-001000	SNP array	1321N1	CNS/Brain	CVCL_0110	47	Adult	Male
ACH-001001	SNP array	143B	Bone	CVCL_2270	13	Pediatric	Female	caucasian
ACH-001015	SNP array	AZ521	Bowel	CVCL_2862	53	Adult	Male
ACH-001016	SNP array	BECKER	CNS/Brain	CVCL_1093	57	Adult	Male
ACH-001018	SNP array	BJHTERT	Fibroblast	CVCL_6573	0	Pediatric	Male
ACH-001021	SNP array	C3A	Liver	CVCL_1098	15	Pediatric	Male	caucasian
ACH-001023	SNP array	CGTHW1	Head and Neck	CVCL_1120	59	Adult	Male	asian
ACH-001024	SNP array	CHL1	Skin	CVCL_1122	36	Adult	Female
ACH-001036	SNP array	CMK115	Myeloid	CVCL_0217	0	Pediatric	Male
ACH-001037	SNP array	CMK86	Myeloid	CVCL_2804	0	Pediatric	Male
ACH-001039	SNP array	COLO205	Bowel	CVCL_0218	70	Adult	Male	caucasian
ACH-001042	SNP array	COLO704	Uterus	CVCL_1994	50	Adult	Female	black_or_african_american
ACH-001043	SNP array	COLO775	Lymphoid	CVCL_1996	61	Adult	Male
ACH-001044	SNP array	COLO818	Skin	CVCL_1998	14	Pediatric	Male
ACH-001045	SNP array	COLO849	Skin	CVCL_2002	43	Adult	Male
ACH-001047	SNP array	CORL51	Lung	CVCL_2416	71	Adult	Male	caucasian
ACH-001048	WXS/SNP array	COV504	Ovary/Fallopian Tube	CVCL_2424		Unknown	Female
ACH-001049	SNP array	CPCN	Lung	CVCL_1146		Unknown	Male
ACH-001061	SNP array	DLD1	Bowel	CVCL_0248	67	Adult	Male
ACH-001063	WXS	DOV13	Ovary/Fallopian Tube	CVCL_6774		Unknown	Female
ACH-001064	SNP array	EB2	Lymphoid	CVCL_1186	7	Pediatric	Female	black_or_african_american
ACH-001065	SNP array	EVSAT	Breast	CVCL_1207	58	Adult	Female
ACH-001067	SNP array	F5	CNS/Brain	CVCL_V616		Unknown	Male
ACH-001072	SNP array	GRM	Pancreas	CVCL_2451	36	Adult	Male	caucasian
ACH-001075	SNP array	NCIH292	Lung	CVCL_0455	32	Adult	Female	black_or_african_american
ACH-001079	SNP array	HCC1897	Lung	CVCL_V578	47	Adult	Male
ACH-001087	SNP array	HK2	Kidney	CVCL_0302		Adult	Male
ACH-001088	SNP array	HLC1	Lung	CVCL_5529		Unknown	Unknown
ACH-001089	SNP array	HLE	Liver	CVCL_1281	68	Adult	Male	asian
ACH-001090	SNP array	HN	Head and Neck	CVCL_1283	60	Adult	Male
ACH-001091	SNP array	HRT18	Bowel	CVCL_2514	67	Adult	Male
ACH-001093	WXS/SNP array	HS604T	Fibroblast	CVCL_0816	21	Adult	Male	caucasian
ACH-001094	SNP array	HTK	Bone	CVCL_2522	13	Pediatric	Female	caucasian
ACH-001098	SNP array	KCIMOH1	Pancreas	CVCL_2090	64	Adult	Female	caucasian
ACH-001101	SNP array	KLM1	Pancreas	CVCL_5146		Unknown	Male
ACH-001106	WXS/SNP array	KOPN8	Lymphoid	CVCL_1866	0	Pediatric	Female
ACH-001113	SNP array	LC1SQSF	Lung	CVCL_5480	69	Adult	Male	asian
ACH-001121	SNP array	MEC2	Lymphoid	CVCL_1871	61	Adult	Male
ACH-001125	SNP array	MOGGCCM	CNS/Brain	CVCL_2613		Unknown	Unknown
ACH-001126	SNP array	MOGGUVW	CNS/Brain	CVCL_2614		Unknown	Male
ACH-001127	SNP array	MOLT4	Lymphoid	CVCL_0013	19	Adult	Male
ACH-001129	SNP array	MONOMAC1	Myeloid	CVCL_1425	64	Adult	Male
ACH-001130	SNP array	MOTN1	Lymphoid	CVCL_2127	65	Adult	Female
ACH-001138	SNP array	NCIH2141	Lung	CVCL_1534	58	Adult	Male	caucasian
ACH-001145	SNP array	OC316	Ovary/Fallopian Tube	CVCL_1618	60	Adult	Female
ACH-001146	SNP array	OCILY10	Lymphoid	CVCL_8795	66	Adult	Female
ACH-001150	SNP array	OUMS27	Bone	CVCL_3090	65	Adult	Male
ACH-001162	WXS/SNP array	PCM6	Lymphoid	CVCL_4666	63	Adult	Female
ACH-001171	SNP array	PL45	Pancreas	CVCL_3567	81	Adult	Male
ACH-001175	SNP array	RCC4	Kidney	CVCL_0498		Unknown	Unknown
ACH-001183	SNP array	RT11284	Bladder/Urinary Tract	CVCL_2714		Unknown	Female
ACH-001188	SNP array	SHSY5Y	Peripheral Nervous System	CVCL_0019	4	Pediatric	Female
ACH-001189	SNP array	SJRH30	Soft Tissue	CVCL_0041	17	Pediatric	Male
ACH-001190	SNP array	SKMEL2	Skin	CVCL_0069	60	Adult	Male	caucasian
ACH-001198	SNP array	SNB19	CNS/Brain	CVCL_0535	47	Adult	Male
ACH-001203	WXS/SNP array	SUPHD1	Lymphoid	CVCL_2208	37	Adult	Male
ACH-001205	SNP array	TC32	Bone	CVCL_7151	17	Pediatric	Female
ACH-001207	SNP array	TIG3TD	Fibroblast	CVCL_V617		Fetus	Male
ACH-001214	SNP array	U138MG	CNS/Brain	CVCL_0020	47	Adult	Male	caucasian
ACH-001224	SNP array	UMRC2	Kidney	CVCL_2739		Unknown	Unknown
ACH-001225	SNP array	UMRC6NEO	Kidney	CVCL_2741		Unknown	Male
ACH-001230	SNP array	UT7	Myeloid	CVCL_2233	64	Adult	Male
ACH-001233	SNP array	VMRCLCD	Lung	CVCL_1787		Unknown	Male
ACH-001234	SNP array	VMRCLCP	Lung	CVCL_1788		Unknown	Unknown
ACH-001239	SNP array	WM2664	Skin	CVCL_2765	55	Adult	Female
ACH-001249	SNP array	YMB1	Breast	CVCL_2814	63	Adult	Female
ACH-001306	SNP array	8305C	Thyroid	CVCL_1053	67	Adult	Female
ACH-001307	SNP array	8505C	Thyroid	CVCL_1054	78	Adult	Female
ACH-001318	WXS/SNP array	PLCPRF5	Liver	CVCL_0485	24	Adult	Male
ACH-001321	WXS/SNP array	TT	Thyroid	CVCL_1774	77	Adult	Female	caucasian
